# Supplementary material for: Development and Evaluation of a High Density Genotyping ‘Axiom_Arachis’ Array with 58 K SNPs for Accelerating Genetics and Breeding in Groundnut
Source: Sci Rep. 2017 Jan 16;7:40577. doi: 10.1038/srep40577 (PMC5238394; doi:10.1038/srep40577)
Supplement: Supplementary Tables 1-5,7-8 [file srep40577-s1.xls]

## Sheet: Manuscript information
Development and Evaluation of a High Density Genotyping ‘Axiom_Arachis’ Array with 58K SNPs for Accelerating Genetics and Breeding in Groundnut
Manish K. Pandey1, Gaurav Agarwal1,2, Sandip M. Kale1, Josh Clevenger2, Spurthi N. Nayak1, Manda Sriswathi1, Annapurna Chitikineni1, Carolina Chavarro3, Xiaoping Chen4, Hari D. Upadhyaya1, Manish K. Vishwakarma1, Soraya Leal-Bertioli3, Xuanqiang Liang4, David J. Bertioli3, Baozhu Guo5, Scott A. Jackson3, Peggy Ozias-Akins2, Rajeev K. Varshney1,6,*
*Author for Correspondence
Rajeev K Varshney
International Crops Research Institute for the Semi-Arid Tropics (ICRISAT)
Hyderabad - 502 324, India
Telephone: 91-40-30713305;
Fax: 91-40-30713074
Email: r.k.varshney@cgiar.org;

## Sheet: Supplementary Table S1
Table S1: Details of the genotypes used for generation of sequencing data and identification of SNPs
SN	Genotypes	Ploidy	Species	Sequence source	Name of Institute
1	Florida07	Tetraploid	A. hypogaea	WGRS	University of Georgia (UGA), Tifton Campus, USA
2	Tifrunner	Tetraploid	A. hypogaea	WGRS	University of Georgia (UGA), Tifton Campus, USA
3	NC3033	Tetraploid	A. hypogaea	WGRS	University of Georgia (UGA), Tifton Campus, USA
4	Florunner	Tetraploid	A. hypogaea	WGRS	University of Georgia (UGA), Tifton Campus, USA
5	C76-16	Tetraploid	A. hypogaea	WGRS	University of Georgia (UGA), Tifton Campus, USA
6	SPT06-06	Tetraploid	A. hypogaea	WGRS	University of Georgia (UGA), Tifton Campus, USA
7	SSD6-2	Tetraploid	A. hypogaea	WGRS	University of Georgia (UGA), Tifton Campus, USA
8	NMValencia	Tetraploid	A. hypogaea	WGRS	University of Georgia (UGA), Tifton Campus, USA
9	Olin	Tetraploid	A. hypogaea	WGRS	University of Georgia (UGA), Tifton Campus, USA
10	A72	Tetraploid	A. hypogaea	WGRS	University of Georgia (UGA), Tifton Campus, USA
11	394	Tetraploid	A. hypogaea	WGRS	University of Georgia (UGA), Tifton Campus, USA
12	ICG1471	Tetraploid	A. hypogaea	WGRS	University of Georgia (UGA), Tifton Campus, USA
13	N080820IJCT	Tetraploid	A. hypogaea	WGRS	University of Georgia (UGA), Tifton Campus, USA
14	TxL054520-27	Tetraploid	A. hypogaea	WGRS	University of Georgia (UGA), Tifton Campus, USA
15	TxL080243-06	Tetraploid	A. hypogaea	WGRS	University of Georgia (UGA), Tifton Campus, USA
16	COC230	Tetraploid	A. hypogaea	WGRS	University of Georgia (UGA), Tifton Campus, USA
17	KatieSARI	Tetraploid	A. hypogaea	WGRS	University of Georgia (UGA), Tifton Campus, USA
18	53	Tetraploid	A. hypogaea	WGRS	University of Georgia (UGA), Tifton Campus, USA
19	111	Tetraploid	A. hypogaea	WGRS	University of Georgia (UGA), Tifton Campus, USA
20	Hanoch	Tetraploid	A. hypogaea	WGRS	University of Georgia (UGA), Tifton Campus, USA
21	Harari	Tetraploid	A. hypogaea	WGRS	University of Georgia (UGA), Tifton Campus, USA
22	TAG 24	Tetraploid	A. hypogaea	WGRS	International Crops Research Institute for the Semi-Arid Tropics (ICRISAT), India
23	GPBD 4	Tetraploid	A. hypogaea	WGRS	International Crops Research Institute for the Semi-Arid Tropics (ICRISAT), India
24	Rpool_rust resistance	Tetraploid	A. hypogaea	WGRS	International Crops Research Institute for the Semi-Arid Tropics (ICRISAT), India
25	Spool_rust resistance	Tetraploid	A. hypogaea	WGRS	International Crops Research Institute for the Semi-Arid Tropics (ICRISAT), India
26	Rpool_LLS resistance	Tetraploid	A. hypogaea	WGRS	International Crops Research Institute for the Semi-Arid Tropics (ICRISAT), India
27	Spool_LLS resistance	Tetraploid	A. hypogaea	WGRS	International Crops Research Institute for the Semi-Arid Tropics (ICRISAT), India
28	ICGV 91114	Tetraploid	A. hypogaea	Transcriptome	International Crops Research Institute for the Semi-Arid Tropics (ICRISAT), India
29	JL 24	Tetraploid	A. hypogaea	Transcriptome	International Crops Research Institute for the Semi-Arid Tropics (ICRISAT), India
30	J11	Tetraploid	A. hypogaea	Transcriptome	International Crops Research Institute for the Semi-Arid Tropics (ICRISAT), India
31	K9484	Diploid	A. batizocoi	WGRS	University of Georgia (UGA), Tifton Campus, USA
32	ICG 13160	Diploid	A. batizocoi	WGRS	International Crops Research Institute for the Semi-Arid Tropics (ICRISAT), India
33	ICG 8209	Diploid	A. batizocoi	WGRS	International Crops Research Institute for the Semi-Arid Tropics (ICRISAT), India
34	ICG 8206	Diploid	A. ipaensis	WGRS	International Crops Research Institute for the Semi-Arid Tropics (ICRISAT), India
35	PI475845	Diploid	A. duranensis	WGRS	Crops Research Institute (CRI), Guangdong Academy of Agricultural Sciences (GAAS), China
36	ICGV 8138	Diploid	A. duranensis	WGRS	International Crops Research Institute for the Semi-Arid Tropics (ICRISAT), India
37	ICGV 8123	Diploid	A. duranensis	WGRS	International Crops Research Institute for the Semi-Arid Tropics (ICRISAT), India
38	KG30097	Diploid	A. magna	WGRS	University of Georgia (UGA), Tifton Campus, USA
39	ICG 8960	Diploid	A. magna	WGRS	International Crops Research Institute for the Semi-Arid Tropics (ICRISAT), India
40	-	Diploid	A. cardenasii	WGRS	University of Georgia (UGA), Tifton Campus, USA
41	V10309	Diploid	A. stenosperma	WGRS	University of Georgia (UGA), Tifton Campus, USA

## Sheet: Supplementary Table S2
Table S2: Details of SNPs selected for development of Axiom_Arachis SNP array
SNP ID Number	Sequence information for SNP	Probe Count	Strand	Chromosome	Position	Species	Subgenome
AX-147207617	TCAAAAAGCTTCAATAGATTCGCTGTGAGACCAGT[C/T]GGGTGACTCTGTCCAATCTGCTCAATAAAGAAATA	2	r	Aradu.A01	68091	A.duranensis	A
AX-147207618	GTTTACGTCAAGGTATTACATCACCCATCTCTGAT[C/T]TGACTGAAAGATTGCTCCTTGAAGAGCGTGACCAT	2	r	Aradu.A01	101310	A.duranensis	A
AX-147207619	CTGTAAAGTTCAGCCAGCAAGACCCTGTTTGTTGC[C/T]TATCAAGAGATTGTTCACTTGAGCTAGATTGTAAT	2	f	Aradu.A01	102918	A.duranensis	A
AX-147207620	GTTCATGTGGATGGTTCCCCTGAAAATAATGCTGA[C/T]GTGAGTAGCATGCAAGGAATGGATGTTGAAGTACG	2	r	Aradu.A01	103028	A.duranensis	A
AX-147207621	CTTGAGAATCCAAGTATCTTGCAACGAAGAAGAAT[G/T]CCTGGAAATGGAGAAAGGAGCAAACGCAAGCGGTG	2	f	Aradu.A01	103157	A.duranensis	A
AX-147207622	TCGCATACTGACAGCTGCACCAATGGTTCATCTCA[A/G]GCTACTGTATCTTCGGGCACGAGACTGTCAGAAGA	2	f	Aradu.A01	105794	A.duranensis	A
AX-147207623	TACTTTTAGGTGGAAGAAAAAGTAGTTATACTTGC[G/T]GAATCAAGTTTTTAACAACAAAGTGTCAGAGTGCA	2	r	Aradu.A01	106775	A.duranensis	A
AX-147207624	CTGGCAATGGCGTTGAGCTTGCAGAAGATTGAAGT[G/T]GACGAGTCTGTCCTCTTGCGTGTCACTCATTCTAA	2	f	Aradu.A01	111099	A.duranensis	A
AX-147207625	ATGCAAATATCAACTTCAACGTATGGAGGATCTCT[C/T]ATCCTCCATTTCCTTGTATTATTCTTCTCTCCATC	2	r	Aradu.A01	112322	A.duranensis	A
AX-147207626	AGTATTTTGATTTTTGACGAAGAGACCGAAGACAC[A/G]AGCGTGCGTTTGAGTGAATGGGCTTTGACTTGGGG	2	f	Aradu.A01	123462	A.duranensis	A
AX-147207627	ATGCACCAAACTAGGTTCCTTCAATGCACCAAACT[C/T]GAGTCTTGATTCTCCTCCCTTTTCTCACTATTCTC	2	f	Aradu.A01	123546	A.duranensis	A
AX-147207628	CCTTTTCTCACTATTCTCCTAGAATCTTCCTCAGT[C/T]TTTGTGGAATAATGGTAGTAGAAGAAATGTGCTTC	2	r	Aradu.A01	123599	A.duranensis	A
AX-147207629	GTGTTTGTTTGAAGCAGATAAGCACTCAAGCAAGG[A/G]CTAAACTTTTGGAGTTACAAACCATTCAGAACCCT	2	f	Aradu.A01	124183	A.duranensis	A
AX-147207630	CGGCAGGTTAAGATCCATAGAGGACCGTTATCCGA[C/T]CACATTAAAAACTGGGAAGATGTTAACAAGACGTT	2	r	Aradu.A01	127375	A.duranensis	A
AX-147207631	AGATAGCCTAATCGAAGCATCAACGAAAATTCATA[G/T]TCCAAAATCTAAAATTTCGGTTAATGGAGTTGGTC	2	f	Aradu.A01	157511	A.duranensis	A
AX-147207632	GGTTAATGGAGTTGGTCCAGGTCCTAGCCCTGGTA[G/T]TGGTCACAAAATAATCACCGGAAAAAATACTACTC	2	r	Aradu.A01	157565	A.duranensis	A
AX-147207633	TCTTGATGATGCATTAGCTGCAAGTTCGCCAGATG[C/T]GTCATCCGATAAAGAAGTTGAAAATCAAGATGAGC	2	f	Aradu.A01	192838	A.duranensis	A
AX-147207634	GGCAGTGAAAGAGAAGAAGTTTTTGGTTCATCCAC[A/G]ATGGATAGAGGCTGCAAATTATTTTTGGGAAAAGC	2	r	Aradu.A01	197745	A.duranensis	A
AX-147207635	TTATATATATTGTCTTTCTCGTTTTCCGGGAAAGT[A/G]GAGAAGTAAAATATGAATACCAGAGCACGCACCAG	2	f	Aradu.A01	229099	A.duranensis	A
AX-147207636	AGAATCTCAAAACATCAAAGATCAAAGTCATTTTC[A/G]CAGAGCGAGTTTCATTCGATGACAATGGGAAGGCC	2	f	Aradu.A01	230496	A.duranensis	A
AX-147207637	GACGTTGCGACCGATCACACAGGGAAGCTAGTCAA[C/T]GGGAGGCAGTTTCACAGAAAACAAGAGTCATTTTC	2	r	Aradu.A01	230616	A.duranensis	A
AX-147207638	ACTGTTAAGTGCTTGTGTAGCATATTTTTAAGAAT[C/T]GGAACATCCAATGACTTTTTGATGGAGCCGAGAAC	2	f	Aradu.A01	231463	A.duranensis	A
AX-147207639	AAGGAAAAAGATCAGTTGTGTGATCCTTATGGTAT[C/T]TGTTCGGAATCCAAAACAACAGATGTTGGTCCATA	2	f	Aradu.A01	231562	A.duranensis	A
AX-147207640	TAGACTCCTTCCAGAAATCCCTTGCTGTTTCTTCC[A/G]TTGGCGCCTTTCACTGCGCTCAACAGGTAACAATC	2	f	Aradu.A01	253683	A.duranensis	A
AX-147207641	CGGTCGAGCGCTTCAAGTTGATGAACACTAAGAGT[C/T]GCTGCACAGAACTCGTCAAAATCCATCCTTCTAAA	2	r	Aradu.A01	280183	A.duranensis	A
AX-147207642	AGGAGCCTTTGAAACGCAGAGACCCATGGAATCTC[C/T]GCGAGTGTTGTGTTCTAATCTGATTCTAGTTTCAA	2	f	Aradu.A01	287481	A.duranensis	A
AX-147207643	ATCTGCAATGAAATTGTGGAGTAGTTTCGAATTTG[G/T]AAATGGGTTTTGGGAGATTATGGCTTTGTGTTTGG	2	f	Aradu.A01	287615	A.duranensis	A
AX-147207644	ACAATTTTAAGGTCCATTTGTCCTCACCGTACATG[C/T]GAAAAACATTCACTGATGTGTTATGTATCTTCCCA	2	r	Aradu.A01	293429	A.duranensis	A
AX-147207645	ATAATCTGTGCTGTTTCATAAGCTCGTTGCAAGTC[A/G]GAAGAATATATAAAAGAGATCTTAGGCTCCCTGGA	2	f	Aradu.A01	297348	A.duranensis	A
AX-147207646	TGTTCATTTCCTAGTGCCTTCGCCCTTTCCACATG[C/T]GGTAACAGGTTATGGGCAAGTCCACTCAAGAATGC	2	r	Aradu.A01	298343	A.stenosperma	A
AX-147207647	TAGAGTTCCAAGCTTTGGAAGAATCCAGCGCCAAT[G/T]CTGTTCAGCAGCACGTCTATCACTCGGAAAGTCGT	2	f	Aradu.A01	304846	Arachis hypogaea	A
AX-147207648	GGGGAAGTAGAGAATAATGGCACAAGATGGGAGTC[A/G]CATAAATTTCAAGCCAAATCCATAGGCAAGTTTGA	2	r	Aradu.A01	305166	A.duranensis	A
AX-147207649	CGAGTAAAATTCCTAACGACCGATTCTGTTATGGC[A/G]CCACAATGGTCGCGGACATATTTATTAATTGAACC	2	f	Aradu.A01	327021	A.duranensis	A
AX-147207650	TCTAACTGCTTTATAGACTCTATGGAAGTTGGATC[C/T]TCGTGACATAATTCTACTTCTTTCACAGCACACAA	2	f	Aradu.A01	327713	A.duranensis	A
AX-147207651	GGATGAATGGATGATTCTGAATTAGTTATCTCAGG[C/T]GCAGACCAGAATTGGTTTCCTTTTGGAGCCACATA	2	f	Aradu.A01	328478	A.duranensis	A
AX-147207652	ACATAATGATATGGCACGAAATCATCTGTGCTACA[C/T]GGACTGATCTTGGGACTTGCAAAGGGACTACTCGA	2	r	Aradu.A01	328544	A.duranensis	A
AX-147207653	TTGGGACTTGCAAAGGGACTACTCGAACCACTCCT[A/G]CCGGAGTGGCTTAAGCAATAGTTTTCTTGAGATCT	2	r	Aradu.A01	328589	A.duranensis	A
AX-147207654	TCAATATCAAGATTACTCACGTCCACCTCAATTTT[C/T]GAAGGAATGTGCTCTGATGGACAGAGATATTTTAC	2	f	Aradu.A01	342201	A.duranensis	A
AX-147207655	CCCGGAGATAGGCACCACATCACCATGAATAGTGT[G/T]ATGTCATCATCAATATCAACAGAATTTGGCTCTGG	2	r	Aradu.A01	343971	A.duranensis	A
AX-147207656	TTCTGAACACCAAGACAAACATCTTCGCCTTTGAA[C/T]ACAACCGGAACATCAACCTTCAAATTCATCCCATC	2	f	Aradu.A01	344413	A.duranensis	A
AX-147207657	CTTTGATGCCACCATCTTCTGTGCAGCATAATGGA[A/C]CAATGAATGCTAATGCCGACCTGGATCCAGAGCAG	2	r	Aradu.A01	351755	A.duranensis	A
AX-147207658	TGAAACATTCACTCCTGACTGGTACAACATGAACC[A/C]TGATGAAACTGAAGTTCTGATTTTAAATATCCATT	2	r	Aradu.A01	354250	A.duranensis	A
AX-147207659	AAGTTCTGATTTTAAATATCCATTCAAACAAGTAT[A/G]CATTTCCGGATTTCATTCAGAAAATGAGAAAACTC	2	f	Aradu.A01	354297	A.duranensis	A
AX-147207660	CCCTCTTCCATCACTTTACACAAGCCAAAGACACT[A/C]ACTCTTATAAGCCTGATGAAAATCTTGTCCATGAG	2	f	Aradu.A01	373029	A.duranensis	A
AX-147207661	AGTCCAGCCGACACTTTTAGCACAGCCAACAGGGT[C/T]AGTCCAGTCAGCACTCTCAGCTCATACTGTACATT	2	r	Aradu.A01	390660	A.duranensis	A
AX-147207662	TTGCTGACCTTACCAATTTCAGCGGGTAACCCACT[C/T]AGTGAATTGTTTGAAAGATCCAACACAAGAAGATT	2	r	Aradu.A01	397391	A.duranensis	A
AX-147207663	TATATAGCTCCAGAAGTATTGCTGAAGCAAGAGTA[C/T]GATGGCAAGGTAGTATTTAGTTTCACAGTTTTGTT	2	f	Aradu.A01	405426	Arachis hypogaea	A
AX-147207664	TATCCTTTTGAAGATCCTAGTGAACCAAAGGATTT[C/T]AGGAAGACAATTCAGGTAGATCAGTTCTCAAGTTG	2	f	Aradu.A01	406282	Arachis hypogaea	A
AX-147207665	CGATCCAACTCTCTCGCGTATTGTTTCATTTCTTC[G/T]ACCAGAGGAGTCAACGCATCTAAGGTCTCCTTCTT	2	r	Aradu.A01	413869	A.duranensis	A
AX-147207666	AATCGACAGCCTTCCAATTGAATTCGGTAACCCTT[G/T]CAAATCAGTACAACAACTAAGCCTTAGAAGTTCCA	2	f	Aradu.A01	426003	A.duranensis	A
AX-147207667	TGGGGAAGTGCATTAAACTTGTGACAATTTGTAAT[A/G]CTGATATTCTTTAGTGGGGTAATATCACACAACTC	2	f	Aradu.A01	426097	A.duranensis	A
AX-147207668	AAACATATCTTTGCAGTAGTCAATGCTCAATTCGA[C/T]TAGATTTGGAAATGCTTCCGAAATTGGGATGTTGC	2	r	Aradu.A01	426180	A.stenosperma	A
AX-147207669	CTTCCGAAATTGGGATGTTGCCATTTTGGAAAACC[C/T]GAGTCATATTACACATGTAGAGGGATATTTTTCTT	2	f	Aradu.A01	426230	A.duranensis	A
AX-147207670	GACAGGGATTCTTTGATCTTCGGGGAATAACCCTA[A/G]GTCCATGAAACACTCCTTTATGAAGGGCTTATTCT	2	f	Aradu.A01	427357	A.duranensis	A
AX-147207671	ATAAAACTACCATTTGGTTAACTGCATCATTGTCG[C/T]TTTTAAACTCAGGCACTTGATATCCACATTGTTCG	2	r	Aradu.A01	428069	Arachis hypogaea	A
AX-147207672	TTTTTAAACTCAGGCACTTGATATCCACATTGTTC[A/G]AATAGTCTCTCTACAATGGTCTTCAACTTGGGATT	2	r	Aradu.A01	428104	Arachis hypogaea	A
AX-147207673	TGGAAGGCTTATGCAGTTTGATATGTCCAGAAGTC[G/T]CAGATTCGAAAGCATTCCAATGGATTCTGGTAATC	2	f	Aradu.A01	459988	A.duranensis	A
AX-147207674	GGAATTTCGCAGATTCCATTAGGCAATTCAACCAT[A/G]TCTTTGCTGTAATCAATGTTCAACTCTACTAGATT	2	r	Aradu.A01	460175	A.duranensis	A
AX-147207675	AGGAACAGAAATTCTCTCTAGTCTTATTCTTTTCA[A/G]GCTTGGTAAGGAATCAAGTAGCTTGAAATTGTTGA	2	f	Aradu.A01	460348	A.duranensis	A
AX-147207676	CATTCTGTGTCTATGTTCTGTTGCTTCTTGATTGT[C/T]CTCATAAATTGCAAGTTCTCTTAGAAGATCATGCA	2	r	Aradu.A01	461328	Arachis hypogaea	A
AX-147207677	TACCTTGCAACTAAGACATTAGCCAAATTCATAGA[A/G]TTTAATGTGTTGATAATAGTCATTGCCTCTATGCC	2	r	Aradu.A01	462357	A.duranensis	A
AX-147207678	AGCCCTAGGTCCATGAAGCACTCCTTTATGATAGG[A/C]TTATCCTCTAAAATTTCCAAAATATTTTCGAGGCA	2	f	Aradu.A01	462504	A.duranensis	A
AX-147207679	GTGCCAAATCTAGGATATGCAACCCTTGAAGTAAC[A/C]AGAATCTTGTAATCTGATGATGTTTGTATTTTGAA	2	f	Aradu.A01	463535	A.duranensis	A
AX-147207680	ATGTTTTCGAGCATGTGATGAATAAGATATTTTCC[C/T]TGAATTTACCTAAGGAAACGAAAGAGATCTGTTTA	2	r	Aradu.A01	463788	A.duranensis	A
AX-147207681	CTGTGAGGATTACCGACCTTAGAACTCCTCTGTTC[C/T]GATTGCTCTTTCTTGCCGTTTGAAGCATTTCAAGG	2	r	Aradu.A01	468457	Arachis hypogaea	A
AX-147207682	AGCCTGGTGATTGATTCTGGCAACTCTGCTAAACT[A/G]GCACATGAACTAACCCTTAATGATTCCAAATTTAC	2	f	Aradu.A01	491796	A.duranensis	A
AX-147207683	AATTTACCAAGTTTTTTATTCCTTCAGGAAGTTGA[G/T]AAAGCTTATGACACTTTGTTATGCTTAGCTTCTTT	2	f	Aradu.A01	491860	A.duranensis	A
AX-147207684	CTTTAATTTTCTCATTTTCTTCATGAACATTGGTA[A/G]GGTGAACTTTGCAGCTCGAATATTCAACACTAAAG	2	f	Aradu.A01	492230	A.duranensis	A
AX-147207685	AACAGAAATTACCTCTTTCACGACATCATCAGGAA[C/T]ATCGGAGCTGCTATGATTTAGAGATGCCGAGTGCT	2	f	Aradu.A01	493975	A.duranensis	A
AX-147207686	GGCCAAACATCATCCAGTACTAACAATATTGGATT[C/T]TTTCTAACCAGCTGATTCAGAAGATTTTCTATTTG	2	f	Aradu.A01	494189	A.duranensis	A
AX-147207687	TCAATTCAACTCTCTCATTTCTTGGAACCATTTTA[C/T]TCAATTTCCCAATCTCAACCTGAATTTCCCTAACC	2	r	Aradu.A01	495814	A.duranensis	A
AX-147207688	GAATCGTAGAGCTCTTCAAGTTCCTCTTGGCGATT[C/T]GCTTTACCACAGCAATCCCACCATTGGAGTTTAGA	2	r	Aradu.A01	495975	A.duranensis	A
AX-147207689	GAAAGACCTACATGTTCAGGATCTCAAATATGGGG[C/T]TATCAACATCAATTAACTTCAGAATTCAGGGTCAT	2	r	Aradu.A01	511520	A.duranensis	A
AX-147207690	CACATCTTATATATTATTAGGGCATTCTTATCAAT[A/G]GCCAATTTCCAGGCCCTACAATTGATGGCATCACT	2	f	Aradu.A01	523590	A.duranensis	A
AX-147207691	AGGACATCATGGCAAGATGGAGTATTGGGAACAAA[C/T]TGCCCAATCCCTCCTAAGAGCAATTGGACATACAA	2	f	Aradu.A01	524484	A.duranensis	A
AX-147207692	GGGTTAACAACATCAATCAACTTCAGGATTCAAGG[G/T]CACTCATTGAAACTGATTGAAGTTGAAGGTGCTCA	2	f	Aradu.A01	525240	A.duranensis	A
AX-147207693	AGATCTGCAATTTGGCCAAGGCAATATTTGGGACA[A/G]GAATTGTATCTCAGGGTCTGGAACAACGAGCAGAG	2	f	Aradu.A01	527440	A.duranensis	A
AX-147207694	TACACTGAAGCTAACATCCCTGACAATGCACTGTT[A/C]TGTGGCATGGCCAAACACCTGCACTAATCATATTA	2	f	Aradu.A01	527515	Arachis hypogaea	A
AX-147207695	ATCCCTGACAATGCACTCTTCTGTGGCATGGCCAA[A/G]CACCTCCACTAATCATATTAATTACTCTATGTAGA	2	f	Aradu.A01	527530	A.duranensis	A
AX-147207696	CAATGTTGTTTGGGCCCAACTTCATATCCACCAAG[A/C]TCTACCAACACTGCTCCACTGAGGTAAATGTCACC	2	r	Aradu.A01	567530	A.duranensis	A
AX-147207697	CACTGAGGACCTTACGATTTCATTGGAGTATCAGC[A/G]ATTGATGATCCAAAACTCTGGGATTAATGACGTCA	2	f	Aradu.A01	578188	A.duranensis	A
AX-147207698	ATTAATGACGTCATGGAGATCAATGGCGCAGATCA[C/T]ATGGCTATGCTTTGCAAGCCCCAAGAACTTAGTGA	2	r	Aradu.A01	578246	A.duranensis	A
AX-147207699	ATATCTTGGAGGCATGAAAATAGTTGTATTGGTGT[A/G]GAAAACATCAAAAAGTGATCAGAACCATCTATCTT	2	f	Aradu.A01	600429	A.duranensis	A
AX-147207700	TGATATTTGGACCTGGCATGAGTGCAGCAACGAAA[A/G]CAGCAACAGAGACCTTTTCAGGGAATTGCTCCATT	2	f	Aradu.A01	602849	A.duranensis	A
AX-147207701	GAAATGTCTCTCCATCCTTCTAAGATTTTCTGATC[C/T]TCTTGTAAGTTGTGTCTAGATCTCTTAAGTAGTTG	2	r	Aradu.A01	603168	A.duranensis	A
AX-147207702	ACCTAATTTTCAATTTCGATCTAACTATGCCAAGG[A/C]AGGGTTGCATGGAGGGATCAAAGCTGAATCTGAAT	2	r	Aradu.A01	605585	A.duranensis	A
AX-147207703	CGTCTGATGTTGAAAGAGATGACCGACTCTTAAAA[A/G]ATAACCATGCGTCTGAAGAAGAGAGAGGCAGCACC	2	f	Aradu.A01	605698	A.duranensis	A
AX-147207704	ATGTGCTAGCGAACATAACCAAGCTTCATGGATCA[A/G]ACAACATCCACACAATGTTTGAATCATTTTTCAGT	2	f	Aradu.A01	605830	A.duranensis	A
AX-147207705	AACGATCATTAAGAGTTTTGTTTTCCATGGTGTAC[G/T]GAATCCTTATTCTAAAAGACAGACATGTTTGTTGA	2	r	Aradu.A01	605967	A.duranensis	A
AX-147207706	TGCCTCTGAAAGAAACAGGTGGAAAAGGTGCACGG[A/G]ATTAAAAATGTCCAACAGATCAAAAAGAAATTCTT	2	r	Aradu.A01	607242	A.duranensis	A
AX-147207707	AAAAGCTCATCATCATAATCTTCCTCCTTCAAACC[C/T]TTGCATATAACACGCAACACTTGAGTGATGCCAGC	2	f	Aradu.A01	610614	A.duranensis	A
AX-147207708	CTTTTGTGGCTAAGTTTCTTAACCCGGCATTTATC[A/C]GGGAAGATAGTCTTCCAACTGTTGAAGAAGGGTAT	2	f	Aradu.A01	624576	A.duranensis	A
AX-147207709	TTAGACTGCAAATAACGGTTTTCCTCCACTAAATC[C/T]GTGGTCAAATTCAGTAATATTGGCCGCTTCGGATC	2	f	Aradu.A01	637041	A.duranensis	A
AX-147207710	AACCTTGTATTGAAAGACGAGTTTACTAACACAGC[C/T]GGATAAAGAACATCCTTTTGAATATTATCATATGG	2	f	Aradu.A01	637518	A.duranensis	A
AX-147207711	CATTTGTAGCTTACTGCTTACCTGACATCAGCATA[C/T]GCAACAACCCAACCTCGATCTAGGAGGCTTTTTAG	2	f	Aradu.A01	638197	A.duranensis	A
AX-147207712	CCATCAGCTGAAGGGACATCAAATTGTTCACAGGC[A/G]TAAAATTCAGACAATTCATTCCATGACTGGCTATC	2	r	Aradu.A01	638389	A.duranensis	A
AX-147207713	GGCTATCTTCCAACTTTGAATTCACAGGACCGGAA[A/C]ATTTTGAATTTGCATTGTCTAGGGTGACACTTGCA	2	r	Aradu.A01	638453	A.duranensis	A
AX-147207714	TTGAATTTGCATTGTCTAGGGTGACACTTGCAGAA[C/T]TTGCTCCATAAAGTATTCGTGTTCTTTCATGAAGC	2	f	Aradu.A01	638492	A.duranensis	A
AX-147207715	TGATGCTCAATTATGCAATGAGCTAGAGAAGGGCA[C/T]TCCCAAACTAGTTTCAAGCCGGATAATGGATCAGC	2	f	Aradu.A01	639847	A.duranensis	A
AX-147207716	ACCCGATCTACCTGAGGCTTACTACACAAGGAACC[C/T]GAGTTCAAATTTCTCACAGACAACTTAAAGTAGTC	2	f	Aradu.A01	640362	A.duranensis	A
AX-147207717	AGATTGATAGGAGAAATGTATCTGTTGTCTCCATC[A/G]AGAAGCTGCTTGGCGAGGATTAAGTTTGCAGCCTC	2	r	Aradu.A01	643492	A.duranensis	A
AX-147207718	GAGAGAACTGGGAGAAGATAATTGTTGAGGAAATC[A/G]TTGGCTCCAATAGTAATGGAGAAAATTGATTTCTT	2	f	Aradu.A01	646186	A.duranensis	A
AX-147207719	ATAGTAATGGAGAAAATTGATTTCTTCATTATGTA[C/T]TCTTTGGCTTTTGATTCACCTAGCAATTTATCAAT	2	f	Aradu.A01	646231	A.duranensis	A
AX-147207720	CCAGTTGCATTTGGGGCCAAAAATGGGACAGCATA[A/G]TTTGGTTGTCCCAATTCCTCTCCTGAAAATAGTTT	2	f	Aradu.A01	646540	A.duranensis	A
AX-147207721	GTTGAAAGATAGTTGTTATTTCCAGCATCCACCAA[G/T]GAGTCTCCAAATATAAAAGAAGCTCCTAACCCATC	2	f	Aradu.A01	647307	A.duranensis	A
AX-147207722	AAGCAGCTCATCATTATATGGAACAACTTTTTAAC[C/T]CCATTAGAGAAACTTGTAACCTTGCCTCAATGAAG	2	f	Aradu.A01	647489	A.duranensis	A
AX-147207723	GATGATGATTCCGTGGTCGAGATAAGGAGGAACCC[A/G]TCGATGCTTCAGAAGCTGCAAGAGAACAAGCTTAG	2	r	Aradu.A01	664280	A.duranensis	A
AX-147207724	TGTTGCTTTGAAAGGATCCTGGCTCAATCAGCATC[A/C]AAGCTTCGAGAACAGCTCTACGTCTGAAATATGTG	2	f	Aradu.A01	666094	A.duranensis	A
AX-147207725	CCATCTCCTCTGGCTCTTTCTTATGCATCATTTCC[A/G]ACTTCCCTGAACTTCAAAACATGTATTCGATCAAC	2	r	Aradu.A01	685389	A.duranensis	A
AX-147207726	TCAACCTGAATCCCTGGCATTCCAAATGCTGGTCC[G/T]TTCTTCCATTCCTGAGGAATTGAAGTTGCCGTGAG	2	r	Aradu.A01	685455	A.duranensis	A
AX-147207727	GCTCTTGGATTGGCTCGTATCTTCCTAATTAAGTA[A/G]TTCTCCAAACCAATGCCAGCATCCACTATTCTAGT	2	f	Aradu.A01	686144	A.stenosperma	A
AX-147207728	CACCATCGTCCACTTCACATATTAAAGGTATTATG[A/G]TCACCCAGGTATCCATATGAGGAGCTTCCCCATGC	2	f	Aradu.A01	686268	A.duranensis	A
AX-147207729	AAACTAAAGTTTAGTCTCTCTTGATTCCATTTTAC[A/G]ATCTCTCTAGCATATTTAAGTGCTGCATCGACACT	2	r	Aradu.A01	696110	A.duranensis	A
AX-147207730	TCGACACTATCTGGCTCCAAGCCTTTCACCAGAGA[C/T]ACATACAACTTTCTACCTGTAATAGATGAATAAAG	2	r	Aradu.A01	696173	A.duranensis	A
AX-147207731	AGTCACAGGAGCCGGCTTAACCGGTTCACATTCAT[C/T]GACCAAAGCTTCATTACGATTACCATCACCATCAA	2	r	Aradu.A01	700978	A.duranensis	A
AX-147207732	CCATCAACATCATCATTATCTGAATCATTATTAAC[A/G]GTGAAAGTATGAATAGGTGCACGTTTAACATCACA	2	r	Aradu.A01	701042	A.duranensis	A
AX-147207733	CTCCCATGAGTACCCATTGCCATCCCACTGTTTTC[A/G]TTTTGTTTATCCTTTTTGAATAATATCTTATCTCC	2	r	Aradu.A01	730918	A.duranensis	A
AX-147207734	TTCTTCATAATTCTAGAAGTTATAACGGAGATGGT[C/T]GTACTCCAGTGGTTAACTTTTTGACTGGAAACAAA	2	r	Aradu.A01	732683	A.duranensis	A
AX-147207735	TAGCTCAGATGCTAATGGTCATACTGACTTGGTGC[A/G]AGGAAACAATTTGACAGCCTCTGAAAGGTTAATCA	2	r	Aradu.A01	733029	A.duranensis	A
AX-147207736	TCTCACTTTGCTCTTGTTTTTGCACATGAAAATGA[C/T]TCCGGTAATTAATCTCTTCGTACTTCTGTCCTGCA	2	f	Aradu.A01	733743	Arachis hypogaea	A
AX-147207737	ACAATTATGTGGTTTTCCTTGATATCATTGTTTGC[A/G]AAGAACGACATGGGTGTGCCTTTGAGATTGAATTC	2	f	Aradu.A01	735024	A.duranensis	A
AX-147207738	TATTTTGTTGCAAGGAGGAAAACTTCCTCGTATCG[A/C]TATTAATATTGAGAAAATTACTCTGCATATTGTTC	2	f	Aradu.A01	735428	A.duranensis	A
AX-147207739	GATGAGGTTGCATCTGTGGTATTAGAACCAGGGGA[C/T]TATATTGATGATTCTATGGCAATGTTCGATGCCAT	2	r	Aradu.A01	738171	A.duranensis	A
AX-147207740	CTGCTGTGAAGGATGAGATGGCGGGTGTAATCTCC[A/G]TTGGAAGCAAACAGCGAATGCCACTACAGCTGAAA	2	r	Aradu.A01	741975	A.duranensis	A
AX-147207741	GATAGAACTATATTACTTGATAGAAGTCCAGGAGT[C/T]GATGAGGTATTGCAAAATATATTGCTGCATCAATT	2	r	Aradu.A01	748457	A.duranensis	A
AX-147207742	TGGATACGGTTTATAGACAAGAATACCTGAGAGTT[A/C]GAGTTATTGACAATCAGGTAATCATTGAGTGAAAT	2	r	Aradu.A01	748884	A.duranensis	A
AX-147207743	CTCCACTCTGCAATAGATCCTCCAATTTATCACAG[A/G]GACATAAAATCCAGTAACATACTCTTGGACTATAA	2	r	Aradu.A01	772732	A.duranensis	A
AX-147207744	GATGCTTGGACTCTCTACTCTGTTCACAAGGTAGC[C/T]GAGCTTGCGTTTCGATGCCTGGCTTTTCATAGCGA	2	r	Aradu.A01	773107	A.duranensis	A
AX-147207745	ATAATAGTAAAAATAATGAATACCTTTGTAGAGGT[A/G]TCGTCGAGGTTTGGATTTGTTTGGCAAGCTAAGGT	2	f	Aradu.A01	776205	A.duranensis	A
AX-147207746	GAAGAGAGATCTAAAAGAAAAAGATGTTGTATTAG[C/T]GGAGACCCCATCTCAGTTCTCATTTGCTATAGCCA	2	f	Aradu.A01	784799	A.duranensis	A
AX-147207747	TCAGTTGGATATAAAAAATCTACACAGGGTACTCT[C/T]GAAAACTTCACCAATGTTGCTATTAAGTATCTCGA	2	f	Aradu.A01	784896	A.duranensis	A
AX-147207748	TAGCTCCTCATGTTCTAATAAAACAAAAGGTCAAG[A/G]TTTTCATATTCCAAGATGGCTCCCAGATTTTCCCG	2	r	Aradu.A01	785234	A.duranensis	A
AX-147207749	CAGAGTTTCCCGAGGAAAGGTTGTACAAGAATTGT[C/T]GTAAGGTTTCGGTTAAGGAGAGGAAATTCGGTGAG	2	f	Aradu.A01	785293	Arachis hypogaea	A
AX-147207750	GAGAGGAAATTCGGTGAGAAACTCTGGGAACATTC[A/G]CTTGGAGCAGAACATTTCAGTGGTAATTTGGAAGA	2	f	Aradu.A01	785346	A.duranensis	A
AX-147207751	GCGAATCTCAAGGCTGAGAAATTCTACAACTTCGC[A/G]ATCTCACTTCCGGATCAGGCCAGGCTATTGGACGA	2	f	Aradu.A01	795710	A.duranensis	A
AX-147207752	TGATTTTTAGGCACATCCATGGCTATCAGAATCGG[C/T]GAGGGAGAAGATTTGTGGATTGTTGGATTGCCAGA	2	f	Aradu.A01	795965	A.duranensis	A
AX-147207753	TTACTGATACTTGATCGCACAAACTGGAGGACCAA[C/T]ATGCTCACTTCATTATTAGTGCCTTACATATTCTT	2	r	Aradu.A01	821055	A.duranensis	A
AX-147207754	GAAGCCATTAATTACAGAAATTACACAATCAGCCT[A/G]GTGGATCCCAATATTGAAAAGGGCGACTTCTTTTC	2	f	Aradu.A01	832348	Arachis hypogaea	A
AX-147207755	CTCCCAGGAAACTTGCATTTAACAGTGTGGCAAAC[C/T]CAGCAACATAAGCCATATATTTCGATTGGAAGGCG	2	f	Aradu.A01	833671	A.duranensis	A
AX-147207756	GCAACATAAGCCATATATTTCGATTGGAAGGCGAC[C/T]CAAAGAACTGCGGAATCAGCATGTACGAGCTACAA	2	f	Aradu.A01	833709	A.duranensis	A
AX-147207757	CCATTAATTACAAAAATTACATAATCAGGCTGGTG[A/G]ATCCCAATATTGAAGAGGGCGACTGCTCTTCCCTG	2	r	Aradu.A01	833838	A.duranensis	A
AX-147207758	AAACCATTGAAACCGAAACCAAGTCATGAATCTGG[A/G]ATTCCAATACCAAATGGCACACCCAAAGCAGCACC	2	r	Aradu.A01	873824	A.duranensis	A
AX-147207759	CTGGATGCTGTAGTTTGCGTGGCACTGGACCTTTT[C/T]GTATCCTATATACTCGTCTTTAATTCTTATATATA	2	r	Aradu.A01	877697	A.duranensis	A
AX-147207760	ATCAAAATCCTTAACAATTTATGACAGATAATACT[A/G]CAATACATCTACTATAAATACTTCAGGAGGAGAGC	2	f	Aradu.A01	878257	Arachis hypogaea	A
AX-147207761	AGGCTCGCTTATCGTGCCCTGTTTTGATCTCTGGA[A/G]ATTGAAAATCAGTTATTCCCTTCCGTCCCTCATAG	2	r	Aradu.A01	889701	A.duranensis	A
AX-147207762	TATCAGTATAACACTTCTTATAAGGTCCAAAGTGG[A/C]GACAACTATTTCATCATTGCTAACAACACTTTTGA	2	f	Aradu.A01	901883	Arachis hypogaea	A
AX-147207763	CACAGAAACCAACCATCAATCCTTTTACCACACTT[C/T]TGGTTCCCCTTCAAGAAAAGCCATCAAGTTCACAA	2	r	Aradu.A01	902190	A.duranensis	A
AX-147207764	AGGAAGAAGAAGAAAGGCAATTCTGTGATTGTGTC[C/T]AAGAGCTTTGAAGCAATTGAGAAACAACAGGGGAA	2	r	Aradu.A01	902432	A.duranensis	A
AX-147207765	GGTATCTTGTTTATGAGTATGCTGCTAATGGACCA[C/T]TGAGTGATTGTATTTTCATGGAAAATGGACAGTTC	2	f	Aradu.A01	902778	A.duranensis	A
AX-147207766	CTCAATACCTTCTCTTTTGTAGAAGTCTTAACAAC[A/G]TCAATAAGTCGTGGAAGGGCCCTCGAAGTAGCCAA	2	f	Aradu.A01	907490	A.duranensis	A
AX-147207767	ACTGAGTGATTCAGTTAATGAGATACCTAAAATGT[A/G]CATTGTAATGGTACAAGTCTAGGTTGTCTTGTTTA	2	f	Aradu.A01	919975	A.duranensis	A
AX-147207768	GCACATCCTTTCTGGATGCAGAAATACTGTCCTTC[A/G]CATGAGCGTGATGGAACTCCTCGTTGTTGTAGCTG	2	f	Aradu.A01	922352	A.duranensis	A
AX-147207769	ACCGAGTCATAGATATGATAACTGAGCCTTACAGG[C/T]TAATCCGCCATTGCGAAGTGACAGCCATACTTGTT	2	f	Aradu.A01	923426	A.duranensis	A
AX-147207770	GTGCTAGCTCACATGTGGCTAGATTCAGAGATCTA[C/T]GCTGGTTCAGGAAGTGATAGTGCATCATCGTCCTC	2	f	Aradu.A01	923968	A.duranensis	A
AX-147207771	GGCGAGTTTTTCAAACACCAGATTGAGTCCGATCG[C/T]TCATCGGCTTATGGAGATGGATTCAGAGAGGGGAA	2	r	Aradu.A01	924121	A.duranensis	A
AX-147207772	AAATAGAGAACGTACGGGTGAAGAAAATGCTCGAA[G/T]AGCCAGGCTCTCAAAATGTTGACAGATCGTTCAGG	2	f	Aradu.A01	939271	A.duranensis	A
AX-147207773	ACTAGACCCAAAGACGAAGATGATGATCCAAACCC[A/C]ATGGGTCCTTGAATATGCAATGCTTGGTGTTGTTG	2	r	Aradu.A01	941059	A.duranensis	A
AX-147207774	TTATCATGTTGATGATGAACTATGACACCACCGTT[A/G]TTCAAATTACTTTGATCATGTTGATTATGATTATT	2	f	Aradu.A01	941551	A.duranensis	A
AX-147207775	TCTATACTAATTTGAAATAATCATTGCTGCTTTGA[C/T]AACATTGAAGTATGAGTCATGGCATTGCTGCCTTG	2	r	Aradu.A01	989580	Arachis hypogaea	A
AX-147207776	TCTTGAACAGACACAACAGAGAATCCATGCAACTT[G/T]TGCATGAATTATAAATCATGTCAGTTGAACCGCCT	2	r	Aradu.A01	990171	A.duranensis	A
AX-147207777	GATTTCAACATATATTTCAACATCCTCGCATTCAT[C/T]GATTTGGAGCCACGACAAGTTGGTTTCATCAGAAA	2	f	Aradu.A01	992328	A.duranensis	A
AX-147207778	GGAACAGTCTTTTTCTTGACTGTGCTTCTTGCCGG[A/C]AGCGGCGAAGAGGGTGTCGGTTTATTCAAAGGATT	2	r	Aradu.A01	992680	A.duranensis	A
AX-147207779	GGTCCAGTGGTCGGAATTCTGAAGGGCTTTGCAGG[A/G]CTGAGTGGTGCAATCTTGACACAAATATATGCAGT	2	r	Aradu.A01	1005814	A.duranensis	A
AX-147207780	ATGGTTGCTGTTGGTCCAGCATTGGTAGGAGTAGG[C/T]CTAATGTTCATTGTTAGACCTGTAGGAGGTCACAA	2	r	Aradu.A01	1005919	A.duranensis	A
AX-147207781	TTCATCATTCCTATCGCATTAGTTTTCGGTCCGGA[G/T]CAAAAATCTCCAGAGGAAGAGGCACTGCTTCCAGA	2	r	Aradu.A01	1006156	Arachis hypogaea	A
AX-147207782	AACAGAGATCATGTCTATCCAAGACCAGCTGCACT[A/G]GCTGTATTTCAACTTATTATGACCGTCGGCCATCT	2	r	Aradu.A01	1006721	A.duranensis	A
AX-147207783	GCGATTGTTCCGGCCACTGCCTCTGAATTGTTCGG[A/G]TTGAGAAACTTTGGTGCATTGTACAATTTCATCAC	2	r	Aradu.A01	1006868	A.duranensis	A
AX-147207784	ATGTGTTCCATTACAAGTTCCAAACCAGCTCATGG[G/T]ATCAAAACCTTTGATTTTGTGGGTATGTATGTGCT	2	f	Aradu.A01	1016728	A.duranensis	A
AX-147207785	CGTGGATCGTACTCTGTTGCTTGTCGAAGAGCCCT[A/G]GCAAAAGCTTTGAAGGTTGCCTCAATAATATGATG	2	r	Aradu.A01	1018500	A.duranensis	A
AX-147207786	TAAACTACTAACATCAAGCATATGATCAAGGAAGG[A/G]AATTCCAGTACTACTATCAGCAACTCCACAACCAT	2	f	Aradu.A01	1020364	A.duranensis	A
AX-147207787	TCAGCAACTCCACAACCATCCAGGTTTATTTTGAC[C/T]GAGACATTAGTCTCCTTAGTGACCCTTTTCACCTC	2	f	Aradu.A01	1020416	A.duranensis	A
AX-147207788	AATGTAGGGATGTTGGGTTCAGCGTCCTCTGAAAA[A/C]ACCTAACCCTAGATTTGAGAAGCAGGGATGAAGGG	2	f	Aradu.A01	1020727	A.duranensis	A
AX-147207789	AGGATTCAAGTTACTGATCCTGTTGCAAGATATTA[C/T]GGATTGAAGCGTGGACAAGTTGTTAAGATAATCCG	2	r	Aradu.A01	1034923	A.duranensis	A
AX-147207790	CTACAAGTTTGTTCAGTTTGTGTTCCCTGCTAATG[A/G]CCATTCTTTTTGCATACTCTGCATCTGTTCAATTA	2	r	Aradu.A01	1037494	A.duranensis	A
AX-147207791	CTATATTCATGTGCTTGCATCGTTAATTTGACAAA[C/T]GGCGTTGTCTCAACCAAACTGAGAAGGAAAATTGG	2	r	Aradu.A01	1037683	A.duranensis	A
AX-147207792	CCTTTTTCTCTGTTTTAAAGACTTCCAATTTAACC[C/T]GTACTCCATTCTGCAGTATTCTATTTGGACATGAT	2	f	Aradu.A01	1040768	A.duranensis	A
AX-147207793	CTGCAAAGTTTTGCTGCCTTCAAATAGACCCTTTC[A/C]CGCAAAATTCCATATTTCTCCTCTAGTGAGGCCTT	2	f	Aradu.A01	1041870	A.duranensis	A
AX-147207794	AAATGAGGTTGTATTGTTATTTCCTCCATGCCAAG[G/T]GACTTTGTCGCCTCAATGCGTCTCTTTAAATTAGC	2	r	Aradu.A01	1042092	A.duranensis	A
AX-147207795	GATCAAATTTCAACCCACAAAACCTGCAAGTAAAC[C/T]TCCGAAAACCACCTGGATTCTCAGACATATTCTCC	2	f	Aradu.A01	1042345	A.duranensis	A
AX-147207796	TGATTTCTTTTCCGTGTATTGTGTGTAAAATTTGC[A/G]GTCTCATCATGAGGTTGGTGTTTCTTGCAGAATGA	2	f	Aradu.A01	1043415	A.duranensis	A
AX-147207797	AGCAGTTCTACCTTCACACATTGGTGTATCAACTG[A/G]AACATGTTTTTCAGCTTTTGCTAAGATGCCCAGAA	2	r	Aradu.A01	1043525	A.duranensis	A
AX-147207798	TGTCTTCCCTTGGCTTCAATATAAACTATGCATTG[C/T]GGATTCTTAGTTACAGGCTCTACATATTTTTGAAT	2	r	Aradu.A01	1043649	A.duranensis	A
AX-147207799	GATGAAGCTGATCAACAACGTTCAGCATGTCAATA[A/G]TTAGCTTTTGCATTATAAATCTTCGAGCAACAGTC	2	r	Aradu.A01	1046318	A.duranensis	A
AX-147207800	TATGTGCAATAGGCTGGGGAAACTCATTGATTGAT[C/T]GAACAAGCAGCGTATCAGCCCAGGAATAATTCTTT	2	f	Aradu.A01	1046426	A.duranensis	A
AX-147207801	TCGTTTATCTCATCATCAATACTATCACAGAAACT[A/G]TCGGATTCCTTTCGGAATTCCACTTGACTGTCACT	2	f	Aradu.A01	1047025	A.duranensis	A
AX-147207802	GTGTCCTGTTTTGGACGTTTTGACTTTTGCAACAA[A/C]GCAGTCACCGTTCTATAAATAAAAACACAGTTAGC	2	f	Aradu.A01	1083286	Arachis hypogaea	A
AX-147207803	GAGAAAGAACATAGTGTAAGTCAGCCAGAAGAACA[G/T]CATTTAGATTCTGGTGTATATCGTTGCCACTCTTC	2	r	Aradu.A01	1085521	A.duranensis	A
AX-147207804	CATTTAGATTCTGGTGTATATCGTTGCCACTCTTC[A/G]TTATCCCATTGTCCAGCATTCGCAACAGCACAGTC	2	r	Aradu.A01	1085557	A.duranensis	A
AX-147207805	TGCTCTTTACAGGCTGCATATAATGTTGGAGGTCA[C/T]ACAGTTAGTGCAGACACAATACAGAGTGCTATACT	2	f	Aradu.A01	1086776	A.duranensis	A
AX-147207806	CATCCTGAACCTCTTCTACACTTTGCACTCTGCTC[C/T]GGAAACCATTCCGATCCAGCGGTACATTATTCGAA	2	r	Aradu.A01	1087039	A.duranensis	A
AX-147207807	CCCGCCGGTACAGTTGACATGATCCAACAGTCTCT[G/T]CCTAAGGATTTGGTAAAGTGATTGCTTTGGTTTAC	2	f	Aradu.A01	1087699	A.duranensis	A
AX-147207808	AAACAAATGGTCAAGCTAGCATCCTCCTTAACGCA[C/T]GTGGCTTGAGCGCACCCCAACATAATCGATTTCCT	2	f	Aradu.A01	1089390	A.duranensis	A
AX-147207809	ATCGATTTCCTCCACACTACCTGCGTGTAAACACC[A/G]CACCTGTGATTTGGAACGCAAGAATTGTTGGCGTG	2	r	Aradu.A01	1089450	A.duranensis	A
AX-147207810	TTAGAACGCCAAAAGCTCCTTGCACTTTTAAGGGA[A/C]CGAGCATGCTTTATCTTCAGAAACAGCTTGTATGC	2	r	Aradu.A01	1117391	A.duranensis	A
AX-147207811	CTCCATAACAAGAACCGCATTTTCAAGCTGCCCTA[C/T]GTTGCAAAGTCCAGTGATGATGCACTCATAAACTT	2	r	Aradu.A01	1117549	A.duranensis	A
AX-147207812	CTCGCCTTCTTGTAAATAACTAATGCAGCATATGG[C/T]GGACCATACTTGCATAAATGCTTGATGAAGGAGGT	2	r	Aradu.A01	1117751	A.duranensis	A
AX-147207813	TGTCATCTAATACCTCCATCATGAACTTGAAAAAC[C/T]TCCTTCTTCCTAGTGCCTTAACAATCACACGGTAA	2	f	Aradu.A01	1118487	A.duranensis	A
AX-147207814	ACCATGGCTTCACCACCCAAGTTCCCAGAGTTCAC[C/T]ACCCTACCGAGAACATCAATATTCACATCAACACC	2	r	Aradu.A01	1118612	Arachis hypogaea	A
AX-147207815	CTCCAGAATGTTAATTAGTTCATTCATAATAACAA[A/G]GTTTATTCACAGTCAGGCAAATTAAGATTCTAGTT	2	r	Aradu.A01	1120833	A.duranensis	A
AX-147207816	TCATTGGCATCATAATCCATGAAACGTAACTCGCC[A/G]TTATTATTGCCTTGAGAGTTTGTATAGTACCACGA	2	f	Aradu.A01	1136560	A.duranensis	A
AX-147207817	GGTAGGAGAAGTACACAGAAACCAAAAGTCATAAG[A/C]CCCTTTCTTGCTAGTGAAAATATCATTGCGGTCAT	2	f	Aradu.A01	1151267	A.duranensis	A
AX-147207818	TCCTCACAAAATTACCTCCCTCCTCAAACAATACT[A/G]TGAATACCCGCTTTTGCCAAACCTTATTCACGTGA	2	f	Aradu.A01	1152401	A.duranensis	A
AX-147207819	GAAAGATGCCCATGAAAATTCTTGGCGCTTCAACC[A/G]AGAACGAAATAGAGTAGGACCCACTTGATATGAAG	2	r	Aradu.A01	1152489	A.duranensis	A
AX-147207820	ACGTGGCAGTTCCAGATTGGAGCTCTAACAAAGAA[A/G]TACTCTGTCTACGTCCCTGACCTTCTTTTCTTCGG	2	f	Aradu.A01	1160249	A.duranensis	A
AX-147207821	TCCATCAGTGTTACGACGCTGCAAGAGCTCGGATT[C/T]TCTTCATCGTCCGAGCTCTTGCTGCCTACATCTGT	2	f	Aradu.A01	1160522	A.duranensis	A
AX-147207822	AAGTTACCTGCATTCTGAAAGATGATCGTTGCATA[A/G]AACAAAACTCCATTGATACCGCTCAATTGCTGAAG	2	f	Aradu.A01	1187296	A.duranensis	A
AX-147207823	GCACCTACTTTGGCAAAAGAAATGGCGAGCCACCC[G/T]ATTATATTCGGTATTGCAGCAATCATCAATGACTG	2	r	Aradu.A01	1189171	A.duranensis	A
AX-147207824	CTTCCTCATCCCTGAAACTCATCTTTTCGCTGCTG[A/G]TTCAGAACAGAACCCCCTCCTCTTCCTCTTGCGTT	2	f	Aradu.A01	1190222	A.duranensis	A
AX-147207825	TACGTGTTCGTGAAAATGTCACACAGAAAAAGAGA[G/T]TTCAGTCTTGACTGGTAGCAGCTCACTGCTGAGCT	2	f	Aradu.A01	1190294	Arachis hypogaea	A
AX-147207826	TATCTTTTAGCTTGGTCATAAGTGGCTGATGTTTT[A/G]TCTTTAGCGGTCATAACGGTTTCTCCGATAGCATT	2	r	Aradu.A01	1193638	A.duranensis	A
AX-147207827	TTCTTTGACGCACTTGATGCCGTTTCTGAAGCGTA[C/T]TGGGATGCATCTACACAACACACACTCATCAATTT	2	r	Aradu.A01	1193857	A.duranensis	A
AX-147207828	AACTTCGTGAATTTCTTTTCACATGTTCAAACTGT[C/T]TGGAGGGATGCTTCTTCAGGATAGAGAGTCGACAA	2	r	Aradu.A01	1196854	A.duranensis	A
AX-147207829	AGAAAAAACCTTGCTGTGCTGTCAAATGATGTACT[C/T]AATAATTGGCTTCCATCACGAGAGAAGGAAAGGCT	2	r	Aradu.A01	1209470	A.duranensis	A
AX-147207830	TGATTAAAGAGAAATACCTGCTCATACAGATCCTC[C/T]AATTTATTCCTTGGAAGCTTCAATTGAGAAACTTG	2	r	Aradu.A01	1214823	A.duranensis	A
AX-147207831	TCTTTTGAATTTCTGGGGATGAAATTGGCAAAACT[A/G]AGATACTTGAAAACTATGTCGTTTCGTGCTAGTTC	2	f	Aradu.A01	1226026	Arachis hypogaea	A
AX-147207832	GATCCTCTTTGTGGGTCAGGATCACCATTGCTTTG[C/T]TGTCTACTGGAATTTGTCTCAATTTTCTTTTCCAT	2	r	Aradu.A01	1229630	A.duranensis	A
AX-147207833	TGTTTTACTCTTCTTACGAAGATCCAAGAAACTCA[A/G]CAGTGGGTGGCTCTTCTTGCTACCATTATTGTTGT	2	f	Aradu.A01	1231537	A.duranensis	A
AX-147207834	TTGAAATATTATCCTCATGGACACCATGGTGTAGA[C/T]AAAGAAGGACGACCAGTGTATATCGAGAGAATAGG	2	f	Aradu.A01	1239807	A.duranensis	A
AX-147207835	TTTTCCATTACCACCATCATGTTGCCGTTGCTTCT[G/T]CTGTTCTTCGTCTTTGGCATCTCGTTCCTTCTTCT	2	r	Aradu.A01	1249281	A.duranensis	A
AX-147207836	AAATCATAAACATCGAAATGCAAGTAATTAGCCAT[A/G]GCTGCAATTAAGCTCGATTTCCCAGTCCCAGGAGG	2	f	Aradu.A01	1251019	A.duranensis	A
AX-147207837	TAGAGATCCCTTTTCTCAGTTGGATGAGCCATGCC[A/G]GCAGGATCCCGACCAACAATATAGAAGTTGGCACC	2	f	Aradu.A01	1256545	A.duranensis	A
AX-147207838	AGCCCACCCTTCACTTATCACATGCACCCACTCCA[C/T]ATCATATCTGGTGAGATTCACCTTCGCCATCGACT	2	r	Aradu.A01	1257745	Arachis hypogaea	A
AX-147207839	GCATTAATCTTTCGGCAGTTGGTTCTGATCTCTCC[C/T]CTGGAGCCAGTTAGAGGAGAAATATTTCCCATCTT	2	r	Aradu.A01	1299501	A.duranensis	A
AX-147207840	TTGGCTATCTCTTGAGCTGCCGGGCACGAAAAGTC[A/G]TAGAATTGCGGGTACAGGAACCCCCCTAGTTTCTT	2	f	Aradu.A01	1302135	Arachis hypogaea	A
AX-147207841	GTTAGCATTGTGATGGGGAATCGGTATTTATAGTG[A/C]TTGAAAATTATGAGGAGGGAAAAAGAATCGAGAGA	2	r	Aradu.A01	1302337	A.duranensis	A
AX-147207842	GCCCCTCTTGTAAATAAGCTCTTTTACACTCTTCA[A/G]ATTTGGGTATCTACAAAAGGAGAGGATCTGGTACG	2	f	Aradu.A01	1310952	A.duranensis	A
AX-147207843	TTTGTCTTGTAAATGAACCCTCCACAGCAGAAGAG[G/T]GTTGAAGAGACAAAGAATCTGCAGAATAACAAGTT	2	r	Aradu.A01	1316381	A.duranensis	A
AX-147207844	ATTGGTAACATACATCTCCAATCCACAATCAACAT[C/T]GTGGGTGACAAAGTTGTAGGAGGCTTCCCATGGTT	2	f	Aradu.A01	1316929	A.duranensis	A
AX-147207845	AACCTGCAGTTTGATTCATAAGTGACATTACATAT[A/G]CATCCAGGTCGACCTACAAGTAAAAAACAAAGAAG	2	f	Aradu.A01	1318390	A.duranensis	A
AX-147207846	CTACTCTCGACATCTTTGCAGAATCGGACCGCTAA[A/G]TCAGTACCTTCCTGCACTAATGAAAAGTGAATAGT	2	f	Aradu.A01	1320296	A.duranensis	A
AX-147207847	GTCTATACCTTTACATCATACTCAAACAGGTATCC[A/G]ATCCAGCTAGTCTATCAAACCAGTTAAGTATAAAC	2	f	Aradu.A01	1320491	A.duranensis	A
AX-147207848	AAATCAATAAACATTAGTAGAGGATTTGAACTCAC[C/T]GTCTCTAAGCATGCAGATAGGATTGTCATGCCAGG	2	r	Aradu.A01	1327470	A.duranensis	A
AX-147207849	AATAGAAGTACCTTTAGACTTGGCTTTTGAACCAA[A/G]GATGAGTGTGAAGCTATTGCAGTCATAAAAAGAAC	2	r	Aradu.A01	1328958	A.duranensis	A
AX-147207850	AAACAAAATAAGTAGTAACAACTTACTTGAACAAA[A/G]TCAAATTGGCCTATACCAGCAACAAAGTAGTTGTC	2	f	Aradu.A01	1331195	Arachis hypogaea	A
AX-147207851	CATGGAGTATGAGTGAGTGGTAAAAGGTGGCGCAA[C/T]CATTGTAACCGCCACCGAATTCTTATCCAATGCTG	2	f	Aradu.A01	1354695	A.duranensis	A
AX-147207852	CATTGTAACCGCCACCGAATTCTTATCCAATGCTG[C/T]TGCAACTCCAATCCGCATTGTAAGCTTCTGACCGT	2	r	Aradu.A01	1354731	A.duranensis	A
AX-147207853	GTTGTTGGAAGAGCTATTCAGAGCTTAGAAGATTC[A/G]TCTTCTGTGGGAGATAAGCCTACTGTTGGTATAAC	2	f	Aradu.A01	1377455	A.duranensis	A
AX-147207854	GTATAACTATGTTTGGGGTTACTACTCCATGTGTC[A/G]ATGCTGTTAAAGATAGGTTGAATAAGGAAGGTTAT	2	r	Aradu.A01	1377519	A.duranensis	A
AX-147207855	AACTACAAAGGCTTGTTCAGACAAATAATGATCGT[A/C]AGGTACTATAATTGCTCAATAACTACGTTTATTAA	2	r	Aradu.A01	1379413	A.stenosperma	A
AX-147207856	TTCGATGGAAATTTCAGACAAAATCTTGAAGAAAC[C/T]GGAATGGGATATAGGTAAGTGTTAATTTAATAAAA	2	r	Aradu.A01	1381591	A.duranensis	A
AX-147207857	ATTATAGTGGCCCATATGGGTCTAACTACAACGGG[A/C]TCAATCGGTGCAAAAACTGCTGTTTCACTGGAGGA	2	r	Aradu.A01	1381834	A.duranensis	A
AX-147207858	TTTTTAAAAACTACACTAGGATTTTGACATACCTG[G/T]TGTTCCCCAAAGTGGTCAATGAGGCCTAAAAGGTC	2	r	Aradu.A01	1385296	A.cardenassii	A
AX-147207859	TCTTCTACAAAATCTTGAGGAAGTGGTTTTCCGAA[G/T]ATCCCTACTTGAGAGTCGCTTAACCAGTATGGAGC	2	f	Aradu.A01	1397197	A.duranensis	A
AX-147207860	TCATCATCATCTTTGCACATAGGAGGTTCATTTTC[C/T]TCCCTTTGCTCATAGCATTCGTTGGACACAGGTTT	2	f	Aradu.A01	1397540	A.duranensis	A
AX-147207861	GGTTTTCGGAAGAAAGCAGCACCAACTTGGTTCAA[C/T]GTATCATTTTTTATGGTCACCAGCTCCCAGCACAT	2	f	Aradu.A01	1397606	A.duranensis	A
AX-147207862	CAACGTGCACAATGGACAAGATCAAAGACGCGACC[A/G]GGGAATTGGAGCCTTTGGGTACCCATGACAGCTGA	2	f	Aradu.A01	1398141	A.duranensis	A
AX-147207863	TTTTGAAGAAAATCAATGTAGTGGAGAGCTCCATG[A/G]ATAAACTGGGTGCCACCTCCTGGAAATGTCAAGAA	2	r	Aradu.A01	1398650	A.duranensis	A
AX-147207864	CCTGCAGTTACATTGCATAGATGCCACTCCAAATC[A/G]TTGTTATTATCATCATCACCCTTTGCTTCCTCCTT	2	f	Aradu.A01	1399041	A.duranensis	A
AX-147207865	TACACCGAAGACACATAGTGCAACGAAGACTAGTG[C/T]TGTAACGGTTGAAGTGTAAGATGTTGATGATGGCC	2	f	Aradu.A01	1399658	A.duranensis	A
AX-147207866	AGTAACAAGTGAGACAGAGTCATCAAAATCAAAGA[G/T]ATGCCACAATGATTATGAGTGCTACCGTATTCTAC	2	f	Aradu.A01	1409180	A.duranensis	A
AX-147207867	TGTGAACGAACAGTACGCTTATCAAACCGCCGTCA[A/G]CATCGGAGGCCATTTGTTCAAAGGGATTCTCTATG	2	r	Aradu.A01	1427181	A.duranensis	A
AX-147207868	GATCCTTCGTCGTTGTACAATCCAGCTCCAATTAA[C/T]ACATACATGGCTGGTAGTAGCGGTACGCAATTCTT	2	r	Aradu.A01	1427413	A.cardenassii	A
AX-147207869	ACATGTAACTATCACGCTCTATGGTTCCTCTTAGC[A/C]TCTAAGAGTGAAGAAAGTTCAGCGGACTTGCTTTG	2	r	Aradu.A01	1448059	A.duranensis	A
AX-147207870	ACAGATTTTATCAATAGAAATGGATCCCGCAGTTA[C/T]GACAGACGCTGATATCTTATCAGACGTACCCTGTT	2	r	Aradu.A01	1448958	Arachis hypogaea	A
AX-147207871	TTCACAATTGAGTAATCTGAACTTGGATTTTCTCC[A/G]TGCCCAGCTACAAAATTAATTTCCTCTTCATCATC	2	f	Aradu.A01	1449788	Arachis hypogaea	A
AX-147207872	GCAGACTTTTGAATTTGGCGTTCCTTTTGCGCACT[C/T]TGTGACTTGAAATTTAGTGGCTGATATCCAACCAA	2	r	Aradu.A01	1449893	Arachis hypogaea	A
AX-147207873	AATATTTATTATACAGTCACAAACCAGTAATCCAT[C/T]GTCATTTGTTTCAGCCTGGCCTCCATCCTTATGAA	2	f	Aradu.A01	1450611	A.duranensis	A
AX-147207874	TTTAAGAACAGGAAAATACCAACAACACCCATCCC[C/T]TTTGATGAACCATCTGGTACTACTTTCCAGAAGGG	2	r	Aradu.A01	1450824	A.duranensis	A
AX-147207875	TTAGGAGCTTCCTTGACAAATCCAATGGTCGTATT[C/T]ACAGTAACCTTAAAGAATATGAAAGAGATTAGTTT	2	f	Aradu.A01	1451295	A.duranensis	A
AX-147207876	ACCCTTAATGAAAAACGGAGGCGGTAAGAAACATG[C/T]GACTGAAGTTCAACAACTTTTTTCTTCAATTTTTT	2	f	Aradu.A01	1453066	A.duranensis	A
AX-147207877	TCTTGCCCAGTTATCCGCAAAAAGGTATAAGATAG[A/G]AGACCCACACTTTGTGTGGCCCGGCTGAAAGACAA	2	f	Aradu.A01	1455124	A.duranensis	A
AX-147207878	TCCTTCATGATATCAATCTTATCAATCTTTACAAA[G/T]GTTGCACCATTTTGAATCTAGAAGTACAAAGGAAA	2	r	Aradu.A01	1456940	A.duranensis	A
AX-147207879	ATTTGTGTGGCCAAATCAGCCTCTCCAATTTGTGG[C/T]GGTTGGAGCGCAAACAGCTTCAACTGATAACCGCT	2	r	Aradu.A01	1470321	A.duranensis	A
AX-147207880	CTCTTGAATGTTACCTTGTGCCATGTTAGTGGCTG[A/G]TTTCTTTGTACAACTATCGCCGATTGCATCCACTC	2	r	Aradu.A01	1471531	A.duranensis	A
AX-147207881	CACGAAGATTTACCTTGCCGGTATATGTGATTCTT[C/T]TATACTCCCTTGTTCCATAGGCAGAACCTAGTTTC	2	f	Aradu.A01	1472252	A.duranensis	A
AX-147207882	CATGTAGTAGTTTACAAAGGACCCTCCACGTATTA[C/T]AAATCTAGCAACCGCAAATGCCAAATCCTGTACGG	2	f	Aradu.A01	1474174	A.duranensis	A
AX-147207883	AAGGTCCAATGCGAAGATGAGCGTAGAGACCAGCT[C/T]TCTGTATTATCTTCATGAATCTCACCAGATCATAT	2	r	Aradu.A01	1476053	A.duranensis	A
AX-147207884	TCATGAACATTCCAGAACACATAGGTTTCAATCAC[A/G]TCTATTCCTCCTTCTTTTGCCTTCTCAATTAGATC	2	r	Aradu.A01	1476247	A.duranensis	A
AX-147207885	GTCTTTAACATAGCATGGACATCGTTGGAATAAAT[A/G]TACCTTACATCAAGATGATCTTCTAAGTCCCAAAA	2	f	Aradu.A01	1503733	A.duranensis	A
AX-147207886	GCCGTAGTAGATTACTCCACTTTCTTTGCATGTAA[C/T]AGCCTTACATTGGCCAACCTTTCCATACTTCTGGA	2	r	Aradu.A01	1503891	A.duranensis	A
AX-147207887	TTAGATTTCCGATCAATTTTTTCAGGTGAGACATC[C/T]CCATCAGGATCTGCCAGGTCTTCAAGTCCTTGAGA	2	f	Aradu.A01	1504689	A.duranensis	A
AX-147207888	TCACCATCAGATACTTCTGATAACTCATTATCACG[C/T]GTCTCATCTTCAGGATCATCTTCATAATCAACCTC	2	f	Aradu.A01	1504815	A.duranensis	A
AX-147207889	TTTGCAGAATCCGTTTCATTGCCGTCTACATCATC[C/T]GAGCTATTTGTGGTGGATTTCTCTGTCTTAAAATC	2	f	Aradu.A01	1504995	A.duranensis	A
AX-147207890	ATAAGATAATGAAGTACCTGTCTATTGACAAGCAC[A/G]ACATCACCATCCTTCAAGTGGCGATACACAATTTT	2	f	Aradu.A01	1511549	A.duranensis	A
AX-147207891	TTGATATCCTCTCCATATGTTGTATCCCTGTCATC[A/G]GTTATAGTCTCACTTGCCAAGATTGTATCATCAGA	2	r	Aradu.A01	1514221	A.duranensis	A
AX-147207892	TAGAAATTGCCTCTTCGAACTGCAGCGAGGTCCAA[C/T]TTTCTCCCTGCTGTTCAGAGCTACAAGACTGGCTC	2	r	Aradu.A01	1515411	A.duranensis	A
AX-147207893	ACAGCAACAAAAGAAATGTTATCTGGCTTCATTCC[A/G]GCTTCAAGCATCTCATCAAAAGTTCTTAATGATCT	2	f	Aradu.A01	1521877	A.duranensis	A
AX-147207894	ACTGATAAAACACTGGAAATCGTCACACAATTGGC[A/G]ATTACTCTGCAAAGCTGCATTTGCCTAAAAAGTTC	2	f	Aradu.A01	1522171	A.duranensis	A
AX-147207895	ATCTCAAAAAACACTTTATGAGCATCCTTAAGATG[C/T]TCATGCTTCCCATAACCACCTATCAGTGCATTCTT	2	r	Aradu.A01	1522435	A.duranensis	A
AX-147207896	CACACACAGATAACACCACAGCTAATGCTTCAGCA[C/T]TGATTTCAACCCCCCTTGTTCTCATCAACTTAAAC	2	f	Aradu.A01	1522586	Arachis hypogaea	A
AX-147207897	GTCTTCTCCAGTAGATTTAAGTTCCTTCAGTACGG[A/G]TGATATTATTGATTTCCTGAAAAATGTCAATCCAT	2	f	Aradu.A01	1527238	A.duranensis	A
AX-147207898	GTTAAGTACAGCATACATTGGACCCAAACATTCAG[G/T]AGGTGTATTCAATTCACAGAAGTACATTGCTTCCA	2	f	Aradu.A01	1529822	A.duranensis	A
AX-147207899	TTGTACAAAGCTTGACTTGCATTTGAAGATGTCTC[A/C]GCAACTGAATTTCCATCACTAGAATCAGGCACAAA	2	r	Aradu.A01	1530144	A.duranensis	A
AX-147207900	CTGCATCTACAATGCGTTTTCTTAGAACCTCAGCC[A/G]GATTATCATTCTCAGTAACATTTGGTCTCTGGCAA	2	r	Aradu.A01	1530424	A.duranensis	A
AX-147207901	TTTGGTCTCTGGCAATCCAATGTTTTTATCGTCTG[C/T]GCTGACTTAATTCCAATAACATCACCAACTAAATC	2	f	Aradu.A01	1530480	A.duranensis	A
AX-147207902	TCTACCATTTGGTGTTGTTTTCTCAACATAATCTG[C/T]GCTCTTAGTAAAAGCTTTTAAACTTTCCAGCATCT	2	r	Aradu.A01	1530617	A.duranensis	A
AX-147207903	TGTTCTCCTCTTGCAGAAACAGTAACCTCGACAAA[C/T]GGATCTGCTCGATTCAAAAGCCTCAATCCTTTCAG	2	f	Aradu.A01	1530822	A.duranensis	A
AX-147207904	TTCCCTTTTCAATGGATCATACAAAGCAGAGAGAA[C/T]GAAAACTCTCTGACCAGCATGCAAAACCCCACTAA	2	f	Aradu.A01	1531145	A.duranensis	A
AX-147207905	TTGGAAGCATAAATCTCAGCGAATTTATTGATTCC[A/G]AATCCCCAACCGTCTAAAGCGCAAGCGAATATCAC	2	f	Aradu.A01	1531860	A.duranensis	A
AX-147207906	CAACCGTCTAAAGCGCAAGCGAATATCACATTCCC[C/T]TTCTGCGGTTGAAACTCGTCAGCTTCATCATCTGC	2	r	Aradu.A01	1531902	A.duranensis	A
AX-147207907	AGTATAAAGGGATAAAAAAGGGAACCACAATAAAT[A/G]TGATCACCAATTTTAATTCCACTTGCTAATGCTAA	2	f	Aradu.A01	1537330	A.duranensis	A
AX-147207908	AATCCACAGATATAACTCCTCCATTTTTCGCTATA[C/T]TTGGATTCACTACATACTTTGCGAACATTCCTAAA	2	f	Aradu.A01	1537439	A.duranensis	A
AX-147207909	AAGTAGAGATTATGGAGAAGCACTTTTGTTTTCTT[G/T]GTTGTTGGATCATAACTCATGAATCTACCATGAGG	2	r	Aradu.A01	1543081	A.duranensis	A
AX-147207910	TTTTTTCCCAGCATATCCTTTAAGCTACATTCAAT[A/G]TGCCTTCCCTTGAGTACAAAGTATCTTGGCTTTAT	2	f	Aradu.A01	1557320	A.duranensis	A
AX-147207911	TAGAAAATCTCTGGGCTTCCGCAATAGTAGCTGCG[A/G]GCTTCTAGCAATAACCCTATCTAACTTATTTCCCT	2	r	Aradu.A01	1558122	A.duranensis	A
AX-147207912	ATCAATTTCAAGTTCATCAAAGCAGCATCTCTAGT[C/T]TGCACGGCAACTTGCAGGTCCAAAGAAAAATGAGG	2	r	Aradu.A01	1560192	A.duranensis	A
AX-147207913	GACGTTGAAAAACTTGGTCTTCTCCTTAGACATAC[G/T]GTCAGTTAAGAGCGTCTGGTAGCGACTAAACACGT	2	r	Aradu.A01	1569789	A.duranensis	A
AX-147207914	AACCACTTCCTCACCACGACACTTGAGAAAGAAAG[A/C]GAAGTCTCTTCGAAATTGTTCATAGTAAGCGTTCA	2	f	Aradu.A01	1570489	A.duranensis	A
AX-147207915	AGCTTCTTGGACCTCTGGCCTATTTAGATAGGCTT[G/T]CACGTACACATCAGAGCATGGGTCGAAATTGTATA	2	f	Aradu.A01	1588390	A.duranensis	A
AX-147207916	CCATTGAGCCACAAAACCAAAGGGTTGTACTGAGA[G/T]GAATTAGCTGGAGACTCCACAAAATAATAGAAAAG	2	r	Aradu.A01	1590937	A.duranensis	A
AX-147207917	AAAATTTGACCCATAATATGGTTGACCTGGCAATG[A/C]AGTTATTTTATCAGCCAACTTTTGCTCCTCTTGTG	2	r	Aradu.A01	1591056	A.duranensis	A
AX-147207918	TCTGAGCTTCTTGAATTAATCAACTCATCAAGGTT[A/G]TCAACTTGGTTGGCTTTGCAATTTGAGAATACTAG	2	r	Aradu.A01	1591213	A.duranensis	A
AX-147207919	AGAAGAGCTGTGAGCTGGTTCTTCCTCCATGTAAC[A/G]CTTCTTGTGCTTCCACTTCTGAAATATTGCCTCAA	2	r	Aradu.A01	1607224	A.duranensis	A
AX-147207920	GTTGCTAATAATTTGGTTGGTTATGGGAGTTACTC[G/T]GGATTGGAGGATGTTGTGTTGTCTCATTCTATGAG	2	f	Aradu.A01	1617026	A.duranensis	A
AX-147207921	TGATATTTGCGAATCTCGGAAGGTGGATATGATGG[C/T]CAAAGCTGGTGAAATGCCCAGTAATTCATCTACAG	2	r	Aradu.A01	1617400	A.duranensis	A
AX-147207922	GAAGAGTGTGAGTTCTGCTTCCTGAATTCCGAGGA[C/T]GCTGATGTTCCATCTGAAGACAGTGCAGACTCGTC	2	r	Aradu.A01	1617593	A.cardenassii	A
AX-147207923	TGAAGTTGTATGTTGTAAGCAGGAAAGTGTTGCTT[C/T]GGCTTCAGCAAAACATCATGCAGATTCAAGGGCAG	2	r	Aradu.A01	1618111	A.duranensis	A
AX-147207924	CTCTCTTGTTCAGATTCTTGAAATGGATTTATGTC[C/T]GACTGATCAAGATACAAGTGCAAGCAGAGAAGGTA	2	f	Aradu.A01	1618383	A.duranensis	A
AX-147207925	AGTGTTGAGATATCAACATGCTGAGACCAAGAGGA[A/C]CATCATGAGATTGGAGCAATGTGCACAGTCCTTTA	2	f	Aradu.A01	1618806	Arachis hypogaea	A
AX-147207926	GTAGCACGCAAGAACTTCCTCAAAACCATGACAAG[A/G]TGTATGATCACTGTGAAAGCTAAACACTTCTTGAT	2	r	Aradu.A01	1630943	A.duranensis	A
AX-147207927	TGTATGATCACTGTGAAAGCTAAACACTTCTTGAT[C/T]ATGGGTTGTTGCTGCACAATAAATAAGTAAAATTG	2	r	Aradu.A01	1630979	A.duranensis	A
AX-147207928	AACAACTCTACAAAATTCACAAAAATGGTGTCTCT[C/T]AGTTTCCCACAGTTCCACTTCCATCTATTTCTGAT	2	r	Aradu.A01	1650565	A.duranensis	A
AX-147207929	AGTTTCCCACAGTTCCACTTCCATCTATTTCTGAT[C/T]ATTTCAGGTTTGGGAGTGATATCCACCGTTGAATC	2	r	Aradu.A01	1650601	A.duranensis	A
AX-147207930	GCACAAGTTCTGAAGGAACTAAAGAACAAAATCGA[C/T]CCCTCTTCTCTGACTCCAGGTTCATGCGTAAGCTC	2	f	Aradu.A01	1650691	A.duranensis	A
AX-147207931	TCACGTTACGCATTGGACTACTTGCAAAGCGGACT[C/T]ATAGCGGTTGATCTGAGCAACAACGAGATTGAGGG	2	r	Aradu.A01	1651483	A.duranensis	A
AX-147207932	TTGCCGATGTTCTTGGCGATGATGCCGAAGCTTGC[A/G]TCTTTGTCAATGGAGAACAACAAGTTGAGTGGTAT	2	r	Aradu.A01	1651558	A.duranensis	A
AX-147207933	CCGAGTCCTCTAATGGCGCTTAAACCGGGTTCTGC[A/G]AATGTGAGGCTTGTCGGTAATTGCTTGTATCGGTG	2	r	Aradu.A01	1651729	A.duranensis	A
AX-147207934	TTGTATCGGTGTCCTCTTATCTTCTTTTTCTGTCA[A/G]GGTGGCAACCAAAAATCGTATCAAGAATGTAAGAG	2	r	Aradu.A01	1651789	A.duranensis	A
AX-147207935	GAGAAGGGACCAAAACACATCTATTTTTGTAACAT[A/G]TCTATTGGCCTGTTCAACAATGAAAACCTGTGATT	2	r	Aradu.A01	1663874	A.duranensis	A
AX-147207936	AGTTTTTTATTCCTTGTTTCCATCTTTGCTTTCAG[G/T]ATATTTAAACCAAGACCCTTAATTGTGTCAACCAT	2	r	Aradu.A01	1664191	A.duranensis	A
AX-147207937	CTCCTCAATTGATGAATCTGAGAATAAGACTCTCA[A/G]CACATCAAAATCAAACTCTGATAGGCATTCAAAGC	2	r	Aradu.A01	1665611	A.duranensis	A
AX-147207938	TGTGACGGATCAAACCATTGGCAAATATCGTCCAC[C/T]GAATTGAAGTCCAAGAACTCTTCTGCCATAATCAC	2	r	Aradu.A01	1665846	A.cardenassii	A
AX-147207939	CAGATAACACTTGTTCCTCCAATGGATCAAAAAAT[A/G]GGTCTTGGTCAGTGAAGCATTTCGTAGAACCGTTA	2	r	Aradu.A01	1665979	Arachis hypogaea	A
AX-147207940	AAAATGGGTCTTGGTCAGTGAAGCATTTCGTAGAA[C/T]CGTTACACTTCGAAACCAAACCATTATTATGATCC	2	r	Aradu.A01	1666009	A.duranensis	A
AX-147207941	ATGATCTGACGGGTTGCCCACAGATAAGAAGAATG[A/G]CCTTCAATGTGGTTTGTGACATCGACCTGCAAATC	2	r	Aradu.A01	1703978	A.duranensis	A
AX-147207942	TACCTACCACTGTTTTCTGTCTGGGACAAATACCG[A/G]AGACACTTGAAAATAACTCTTGCTCCGAGTGAGTA	2	r	Aradu.A01	1705064	A.duranensis	A
AX-147207943	GTCAAATACCTATTTCCATGTACTCCACTTAATAA[G/T]ACTTTAGCAAGCAACTTTCCTGCTTTATCTGCTCT	2	f	Aradu.A01	1705235	A.duranensis	A
AX-147207944	CTTGAAGTAAGCCAATCTTGAATTGCAGTGCTCAC[A/G]GCAATCAGATTCTTGGACTCCCACTGCAGTGCATA	2	f	Aradu.A01	1705883	A.duranensis	A
AX-147207945	GCCGAATTCAGATGAGGTTGTTACCACTACACCGT[A/G]TTCAAAGAGGAAGCCAGGGAGACCAAGAACTAAAG	2	f	Aradu.A01	1715866	Arachis hypogaea	A
AX-147207946	AAAGGAAGAGGAAACAAACATTACTGGACACAAAG[A/G]ATGTTCTAATACTGATAGTGCAGTAATGAAAGACC	2	f	Aradu.A01	1716526	A.duranensis	A
AX-147207947	TTTGCATTCCTTGAGTTTTCTAGTCATGGTGATGC[A/G]ATGCTTGCGTACAAGAGGCTTCAAAAGCCTGACGC	2	r	Aradu.A01	1717357	A.duranensis	A
AX-147207948	GCACTCTCTCTAACACGATCCATGTCTTCTGTGTC[C/T]GACCATAATAGGTTCGCCAATTGCAACCTCCTATG	2	r	Aradu.A01	1724537	A.duranensis	A
AX-147207949	CTTTGAATGCCTATCAATACGCCATTCCACATACA[A/G]CTTGTTTCTCTCAGATTTTGGTAGCTTCTTGTGCA	2	f	Aradu.A01	1724608	A.duranensis	A
AX-147207950	GAAGGATCCCTCATAATGCTTGCTTTACAACTTGT[A/G]CTTCTCGTCATTTTCGCATACCCTGGCCTCGGTGA	2	f	Aradu.A01	1727089	Arachis hypogaea	A
AX-147207951	TGATGTTGGATAGAGGGACCTCTCTGAAGCTGAAA[G/T]GTTATTATTGTTCCTGGAAACGACGGTGGTGTCAT	2	r	Aradu.A01	1734133	A.duranensis	A
AX-147207952	TCCCAATCACACACATCATGTCTACTGATCTCTTT[A/G]TCGTTCAGAGGCCTCAAACGAACAGAAACAAGAAT	2	f	Aradu.A01	1734212	A.duranensis	A
AX-147207953	TCACGGACTTCATGAGTTCATAGATTCAAAGAGGG[G/T]GGAAAATGGCTTGAAGCTGGATTAGTATGAAAAAC	2	r	Aradu.A01	1734569	A.duranensis	A
AX-147207954	ACATATCTGATTGCTTCTTGTCGCAGGTTGTTGTA[A/G]CGAACTGTTACACTGTCACCAGAACTGCTTGGGAA	2	r	Aradu.A01	1739782	A.duranensis	A
AX-147207955	GAAATTTCAAGAATATCTTTCTTGTATAAAGACTT[A/G]CAGCTTGTTTTTCCATAGGAGATGGTGTTTTTAAA	2	r	Aradu.A01	1740155	A.duranensis	A
AX-147207956	GCTGAAGACCCATACGTGTACTACACGTGGAAAGT[A/G]ACGTATGGAATAATATCACCATTGGGGATCCCACA	2	f	Aradu.A01	1753213	A.duranensis	A
AX-147207957	GGCTTGAGGACCTGCATATGCTGAAGCAGTCCATA[A/G]TGGGCAAGAAGAGCATGTGTCATCCGAATTCGATG	2	f	Aradu.A01	1767519	A.duranensis	A
AX-147207958	GTTATTGATTCGGCAAACGAATTTAAAGAGAAGGG[A/G]AGTGGTTCTCTTGTACAACAGCTGAGTCTCGTTGA	2	f	Aradu.A01	1773637	Arachis hypogaea	A
AX-147207959	TGCTTTCAAATACGGGAGTGCTATATTATGGAGAG[A/G]TTAATTCTCCCCTTAAATGTGTGATGGACTCTGTT	2	r	Aradu.A01	1776649	A.duranensis	A
AX-147207960	TGGGGCATAAAAGGGAACTTTATTGCTGTGGCAAG[A/G]AGGAATGTTCTAAGTATTTTATCGGTTAAGTTTGA	2	r	Aradu.A01	1777026	A.duranensis	A
AX-147207961	GGAGGAAAATTATCTTCTCCAAGTTATTAGAAGTA[A/G]AAATGGTGAAATTAGGGCTGTAAGTGTAAAATTCT	2	f	Aradu.A01	1780110	A.duranensis	A
AX-147207962	TTGTACCATTTGGAAGTGGACCCTACCTTTTATTG[A/G]TGTACCTAGAACAATGGTAATTGTTTTGCATTTCA	2	r	Aradu.A01	1780926	A.duranensis	A
AX-147207963	GTCATTGAGGGAGATGCTTCTTTGAAGCTACCTGT[A/G]GAGGATCCTTCCACTGTTGCTCATGGATTTCAGAA	2	r	Aradu.A01	1783070	A.duranensis	A
AX-147207964	CAATTTTGATAATAATTATGTGCAGGCTTATGAAG[C/T]AAGTGAGAATCAGAAATCCAAGGCTATTGCCAATT	2	f	Aradu.A01	1783230	A.duranensis	A
AX-147207965	TAGTGCATCTACCTTTGAGCAACGGGCAAACTTAG[A/G]TCAAAATCCTGCAGCACTTGGATCAAATATTGGCT	2	f	Aradu.A01	1783428	A.duranensis	A
AX-147207966	GCAGTACAAATGTTCACAGTACCAAAGTTCCTGGA[A/G]GCATCGATCAAAAACCCTCTCTTGTACAGGACAAT	2	f	Aradu.A01	1783736	A.stenosperma	A
AX-147207967	CTCTAGATCAATGAGATGACAAAAGAACTGGATCT[A/G]CTGTTGAGGTCGATAGAAGAGGCTGGTGGATTTAA	2	f	Aradu.A01	1784470	A.duranensis	A
AX-147207968	GCTGCTGATAGCCGATATTGGGACCTCTGGAATCG[C/T]CAAAAGCTGAATTCAGAACTAGAGCTAAAGCGACA	2	f	Aradu.A01	1786350	A.duranensis	A
AX-147207969	CCGTAATATAGATCATGGAGCTTGTCAAAATAGAT[A/C]TGGACCTCCTAGGTATGATAATTTGTAGCCACTAT	2	f	Aradu.A01	1786591	A.duranensis	A
AX-147207970	GGAATTCCGTTTGACAATTCCTTTGGCTCTCCAGC[A/C]ATGAAAGATGTGAGGACCCCTTTAGCTAAGCAGCT	2	r	Aradu.A01	1788069	A.duranensis	A
AX-147207971	GCTTGTCTCTGGTTCGACTTCTAAGAAAGATCAAT[C/T]TAAAAGAATTCAAACCAGTGCTATGAAGAGTTGTG	2	f	Aradu.A01	1788137	A.duranensis	A
AX-147207972	TCAAGTGCATTTACTTCTGAATCCTGGAAAAAACA[C/T]GATTCTTCATCCTTGGAGTCACATTCATCTGCTAT	2	r	Aradu.A01	1789317	A.duranensis	A
AX-147207973	CAGCTCCAGTGTCAGTGCCATTAAGCAGACCTTTG[G/T]CTAGTTCAGACACCAGCATAAACTCTAATAGCACT	2	r	Aradu.A01	1789567	A.duranensis	A
AX-147207974	GCCTTAAACATGCAGTGTTCTCTTCAACTACTACG[C/T]CTGGCTTGAATTCAACCTCAGAGTCACTTAAGTCA	2	r	Aradu.A01	1789681	A.duranensis	A
AX-147207975	TTCAACCTCAGAGTCACTTAAGTCAGAGATTCGGC[C/T]AGCTTCTGTGTCTAATTTAAATACAGATTCAGATG	2	r	Aradu.A01	1789727	Arachis hypogaea	A
AX-147207976	CTCAAACACGTGAGTCTGAATTGAAGGATGGACCT[C/T]CTGGAAATCTCACTCCTACTGGTGAGGAGTCTTCG	2	f	Aradu.A01	1789831	A.duranensis	A
AX-147207977	CTAATGTTCCGAGTAGCAAAAATGGGGGTATGGAT[G/T]CTGGTCTTTCATATGAGGATGAGATGGATGAAGAA	2	r	Aradu.A01	1790005	A.duranensis	A
AX-147207978	ATTGGATCTGGCCAACAGGTTCTTGGATCAGTCCT[G/T]GGTACTTTCGGACAATCAAGACAGCTTGGTGGTGC	2	r	Aradu.A01	1790397	A.duranensis	A
AX-147207979	GGGAATGTATGTTTAGACTACTTACCAGATAAAGC[A/C]ACCTTACATTCCTAAGGTAAAATTTATGAGAATGT	2	f	Aradu.A01	1810597	A.duranensis	A
AX-147207980	TTACATATGGCAGGTTTTATGCAAATGGAAGACAT[A/C]TTCTCTCTGCTGGTCAGGATCGTGCATTTCGGCTT	2	f	Aradu.A01	1820562	A.duranensis	A
AX-147207981	GATCGGTTTTTCTGTTGTTAAGATTGTTTATCATC[A/G]TTATAATGGTAAATTGAGTTCTTACTACATTCCAT	2	f	Aradu.A01	1822487	A.duranensis	A
AX-147207982	ATTAGTTCGTAAGTTTGATGGTCACACTGATCGCA[C/T]AACAGACTTGTGCTTCAGTGAGGATGGGAAGTGGC	2	r	Aradu.A01	1822751	A.duranensis	A
AX-147207983	ATAATTGACGACAACGATGATGAACAAGGTGAGAA[G/T]AGACCGGAGTTAGTATCGATTGAACAGCTTATGGA	2	f	Aradu.A01	1824085	A.duranensis	A
AX-147207984	CACTCCAAGGCCATCTGTAGATATTAATGGTAAAC[A/C]GTCTGGCTTGTCATCGAATAAAAAATCTGAAAGTT	2	f	Aradu.A01	1832853	A.duranensis	A
AX-147207985	CCCAGAATTGGTTGTCGTGGGAGTAATACTAACTA[C/T]TGGAAATGTGTGAAACGGCTTGTGAGTGAAGGGGA	2	f	Aradu.A01	1833130	A.duranensis	A
AX-147207986	GACGAAGAGATAAGAATCTTACCTAGGTACTCAAG[C/T]TCAAAGAAACCTCCAATGCGAGCTATGACAAAATC	2	f	Aradu.A01	1841519	A.duranensis	A
AX-147207987	AGAATGTTAGAAGCCGAAGTTTCATCAACAGTTGC[C/T]GAGACATTTAATGCCTTCGAAACTTGACTATGCAA	2	r	Aradu.A01	1842416	A.duranensis	A
AX-147207988	GACATTTAATGCCTTCGAAACTTGACTATGCAACA[A/C]TGATCTTCTCTCTCTGTCTGATTGTTGGATAACTG	2	f	Aradu.A01	1842454	A.duranensis	A
AX-147207989	TCCAAATGCGGAAATACAGATTTCAAAGCTGTTTT[C/T]ATGTCAGACTGCAGTAAACTGATCACAGTAGATGC	2	r	Aradu.A01	1845128	A.duranensis	A
AX-147207990	TCATATATACAGTAAAAGCTTACATCAGCAGAAAG[C/T]GGATCCACTAACTCCACACCAGCAATGTCAAGAGA	2	f	Aradu.A01	1846184	Arachis hypogaea	A
AX-147207991	TTGGCGGATAGAAGCAAATGTTCTGATTCAAGTGT[G/T]CCTTCATTCATCTTCAAGCCAGACTTGGCTACAGC	2	f	Aradu.A01	1846850	A.duranensis	A
AX-147207992	GCCGTCAGATTTAACAATGCTGTCATTCTTACATG[C/T]AACTGTTTTTTTATCATTGATGTCTTTCCTGGACT	2	f	Aradu.A01	1846957	A.duranensis	A
AX-147207993	GAATTTGAACTATCTGCTTTTCGTGATTTTGGAAA[A/G]TATGGGCTTTTGAATAATGTTGTGGACAACTCACT	2	f	Aradu.A01	1847186	A.duranensis	A
AX-147207994	GCGGGATCCATTGATTTCAGCCCAAGGATCTTCTA[C/T]AGAATCCACATTAGCAGCACTGCAGAAGACAAATG	2	r	Aradu.A01	1849506	A.duranensis	A
AX-147207995	AAGGGATGGGACGCAAACCTTTCTATACAATTCCT[C/T]AAAGCCTGAGAGAGAGCAGCAGCAACCTCTTCTAC	2	f	Aradu.A01	1852292	A.duranensis	A
AX-147207996	GGGAACAAGGTAACACATCGAATGAATACAGATGA[C/T]AATATTGAAAGTATGTCCTCATTATATGGAATATT	2	f	Aradu.A01	1864683	A.duranensis	A
AX-147207997	ACGATTTGAGAAGAGACCTGCATAATACAAACATC[C/T]ATCATACAGTGCTGGTGTCCGAGTTTTGAATTGGA	2	f	Aradu.A01	1870192	A.duranensis	A
AX-147207998	TGACTCTCCACCACTCCCTTCCAATTCCAACGTTA[G/T]AGAAAATGTTCCATGTGAAGTAGCGTTCAATGGGT	2	r	Aradu.A01	1872803	Arachis hypogaea	A
AX-147207999	TAGAAAGATTGAGTACTTCGAGCAACAATAGATGT[C/T]TTGAGGATGCAGTTGTTCAAAACAAGAGCACTTTG	2	r	Aradu.A01	1874194	A.duranensis	A
AX-147208000	CTAAAGCAGAAGGGAGCAAAATAATTTCCAATGAA[A/G]ATGCAAAAGAAGGCAAACCGAAGGCTCATAAATTT	2	f	Aradu.A01	1874404	A.duranensis	A
AX-147208001	AGTTCGGGGGTGAAATTCAGTTACAATCACCCATC[A/G]GGGTATTCACACACTGTCAGAACTTTCGTTTATCG	2	f	Aradu.A01	1879424	A.duranensis	A
AX-147208002	GCTGCGTTCCACTCCCTTGCCTCTGATGAAGACTT[C/T]CAGGTTCGCTTCTCTTCTTCGTTTTGCTGATTCTC	2	r	Aradu.A01	1881551	A.duranensis	A
AX-147208003	GTGTACCTGAAAAGGGAGGATCTTAACCACACCGG[C/T]GCTCACAAGATCAACAATGCTGTTGGTCAGGCATT	2	r	Aradu.A01	1882022	A.duranensis	A
AX-147208004	CGGCTGGAAGGAATAATTCCAGCTTTGGAGACATC[A/G]CATGCTCTTGCTTACTTAGAGAAGCTATGCCCAAC	2	r	Aradu.A01	1883933	A.duranensis	A
AX-147208005	GGACCGAAATAACCTCCGTGTGTTGAACTTTCAGA[A/G]CAGAATCAGATAGGGACAGAACAGTCAAATAATTG	2	f	Aradu.A01	1891431	A.duranensis	A
AX-147208006	AAGGAACAGCTTGCCACTTTTCGATCCCAGCTTGA[A/G]GATTTTGCTCGCAAGCACAAGGTTCCTCATCCTCC	2	r	Aradu.A01	1900625	A.duranensis	A
AX-147208007	GTTGGAGTAGATCCATTGGCCTCAAATAAAGGTTT[C/T]TGGGCAGAGCTTTTAGGAATTGGTGACTTCTATTA	2	f	Aradu.A01	1901295	A.duranensis	A
AX-147208008	TAGGCAGGAGTTCAAATAGTCGATATTTGCTTGGC[A/C]ACTAGACCACACAATGGAGGACTGATCAACCTTCA	2	r	Aradu.A01	1902035	A.duranensis	A
AX-147208009	TCCAGTGTGCGACAAAAATTTCAGGTGCTGGGTAG[C/T]GGTTTTGAAGTTTTTTCAGTTGGTAAAAAAAAGCT	2	r	Aradu.A01	1902634	A.duranensis	A
AX-147208010	GTTGGTAAAAAAAAGCTTGTCCGTTCAGTTCCAAC[G/T]GAGTTGAACAAAGACCACAATGAAATTCTAGAGCT	2	r	Aradu.A01	1902688	A.duranensis	A
AX-147208011	GGAAAGCCTCAATTTGGGATCCAAAAAATGGTGTC[A/G]AACCATCACCATAGTTGTCAATTCCCCAATGGTAC	2	f	Aradu.A01	1905659	A.duranensis	A
AX-147208012	GTTAGCAAAATCCACCGACCTGATTGAATTAGATC[C/T]CCGTGAAGTACATTATTGTCGTCCTCTTCTTCCAG	2	f	Aradu.A01	1916852	A.duranensis	A
AX-147208013	ACTGAAGAAGTGTCTGTTTTCAGGTACACATTTCT[C/T]TGTCAGGAGACAAACACATTAGAGTTACTTGGATC	2	r	Aradu.A01	1917820	A.duranensis	A
AX-147208014	ATTCATTTTTTCATTCATTATACCTGGCTTTTTGG[C/T]CAACAAATTCTCATAGTTGCAATTGCAAGAACAAG	2	r	Aradu.A01	1949729	A.duranensis	A
AX-147208015	TCGTTCGAAGAGGATCATAGCGGAGCATCGTCACT[A/G]AGCGAGGCGTTACTGTTAACGACGATGTGCATCAT	2	r	Aradu.A01	1949916	Arachis hypogaea	A
AX-147208016	ACGATATTTGTTCTCGTGAGAGTCCAACATGTGAG[G/T]TAGAGAATCATATGAAGTCTTTGACGGATGTAAAG	2	f	Aradu.A01	1950993	A.duranensis	A
AX-147208017	TCAACTGCTGCCATTGATTTTGAAAGAAATAAGTT[A/G]CCTGTTAATCAGATGAGAACTTCCACAGAAGTTGA	2	f	Aradu.A01	1951867	A.duranensis	A
AX-147208018	GTTAATCAGATGAGAACTTCCACAGAAGTTGATTG[C/T]GGGAAAACTGATAAAACAAATATTGGAGAGGTAAT	2	r	Aradu.A01	1951906	A.duranensis	A
AX-147208019	ATAACAAATTCTGCTCCTATGAGTTCTGCCCAAGG[C/T]ATAGATCTCATTTTAGAGTCACACAATATGCCAGA	2	r	Aradu.A01	1953797	A.duranensis	A
AX-147208020	GAGTCACACAATATGCCAGAAAAATCTGTTGAGAT[A/G]TCTGCTCCAAAGGGTACAGATTCTACCAGAAATAC	2	f	Aradu.A01	1953848	Arachis hypogaea	A
AX-147208021	GTTGGCAGATTAGAAGACTGATGGTGAGGAACGGC[C/T]TCGCACTGCATGCTGCTCGACAAGATGTTCTGGCT	2	f	Aradu.A01	1958926	A.duranensis	A
AX-147208022	TCCACTCCCTACAGAAACTTGGGCCATAAATTGGG[A/C]CGGTGGAGTTGAAACTGGCAACCCATTTGAAAAAT	2	f	Aradu.A01	1959057	A.duranensis	A
AX-147208023	TCCATAAGAGGAGAGACATAAAAGCTCATTAGACT[C/T]TCAAGGATAGAGTGCTTGATATATATGATGGCATC	2	f	Aradu.A01	1975980	A.duranensis	A
AX-147208024	ACTCCACATCAGATAAGTTCAAAGACTGTGATCCA[C/T]TCATAGACTCAATTTCATGAATCAGATTATATATC	2	r	Aradu.A01	1978488	A.duranensis	A
AX-147208025	CTCATCATTTTCACGATGGTCATGAGAAGGGATGA[C/T]AAGACATTTCAGAATGCTGGATACTGGCTTGAATA	2	f	Aradu.A01	1978750	A.duranensis	A
AX-147208026	TCACGTGCAGCAGAATGTTGGCAAATGGATTTGAA[C/T]AGCTTTAGACGCTTCTTCAATTTCATTGAATCTCC	2	f	Aradu.A01	1979279	A.duranensis	A
AX-147208027	CTTCAATTTCATTGAATCTCCATTAAGAGCAAAGT[A/G]GTACTGCAACATATGGATTGATTTTCCAAGAAGAC	2	r	Aradu.A01	1979329	A.duranensis	A
AX-147208028	TTGGAGTAAAAGTATGGTAAATGTTTAAGATCTTT[A/G]TCATTGCACCTCCCAAATCTCTTAGAGCTTTGGCT	2	r	Aradu.A01	1979519	A.duranensis	A
AX-147208029	TCCTCTGAAAGAGTAAGATCAGAGGCTTGTCCCTC[A/G]AATCCAATATTATCATGATATAAACCCTTATTCAC	2	r	Aradu.A01	1979630	Arachis hypogaea	A
AX-147208030	TGCATTTGTTTTCTGAACACATTGAAAAAGCATTC[G/T]CACAGGAGTAACCATTACGATTTTGCACATGACCA	2	f	Aradu.A01	1979782	Arachis hypogaea	A
AX-147208031	CAAAAATGCAATGCATATGATGTTGGAAGGAGAGG[C/T]ATTATATCTTTAGCAGAAATACACAGCTCAAATCT	2	r	Aradu.A01	1980218	A.duranensis	A
AX-147208032	GACCTAGATAATTTATGCAGAAGCAGGTCTTTCAC[C/T]TTAGATACCTTTGATATATCAGAACCTTCCATACA	2	r	Aradu.A01	1980812	A.duranensis	A
AX-147208033	AAGGAACTCCAAGTAAGTCGTGTGAAATGAGTGCA[C/T]GTGATCGCAGATTCATCAATTTATCATCAACTCCT	2	f	Aradu.A01	1981158	A.duranensis	A
AX-147208034	CAAATTCTTCATTGGCTTCCACTTGGGAAATGCTC[C/T]GTCATATTCATAATTGTCATCAAGTCTCTGCGTTA	2	f	Aradu.A01	1981414	A.duranensis	A
AX-147208035	ATTCAATATATTCCGCTAGCAAAGACAACAATGAG[A/G]CCTGCAGATTACTTGTTAACTCCAATGGGTTTTTG	2	f	Aradu.A01	1982399	A.duranensis	A
AX-147208036	GGACCTGTACTAATCCCACCAACAACTATATCTAC[A/G]TCATTCTCTGATGTATCCATTTTTAACTTCTTTCT	2	r	Aradu.A01	1983458	A.duranensis	A
AX-147208037	TGATAATTTATATCTAAAACTCGAATTGCGGCTCA[G/T]ACCACCAAAGAGAGAATCTAGAAATTTCATTAACT	2	f	Aradu.A01	1983694	A.duranensis	A
AX-147208038	GACCATGAAGGTGATGTATCATCTTCAATGTTGTA[C/T]GGAAACTCTTTCAAATATGACAAGCCAAAAGAAAA	2	r	Aradu.A01	1984099	A.duranensis	A
AX-147208039	AAGTCCGGCATCAACCCATTAATCGGATTAGTACA[A/G]ACCATAACAAGAACCTCATACGCCAACTCAGCAGC	2	f	Aradu.A01	1984291	A.duranensis	A
AX-147208040	ACTCAACTCCTTATAAACATCACCTATATACTCAG[A/C]AAAAATCAACCTCGCGAACTTGTCGAGTTCTTTGC	2	f	Aradu.A01	1984827	A.duranensis	A
AX-147208041	CTTGTCGAGTTCTTTGCTAACACTCACACTTTCCA[C/T]GTCAGCATGATTGTATTTTCCGATAGGGTGGTTAA	2	r	Aradu.A01	1984881	A.duranensis	A
AX-147208042	TTTTCCGATAGGGTGGTTAAGGATGGTGGAAACTA[A/G]GTCCAATACATAGTGCATTCCCTGTTTTCCTTGCC	2	f	Aradu.A01	1984932	A.duranensis	A
AX-147208043	TGAATCACAACCCTTCTTCATCAATTTCACATTTC[A/G]TGCTCTTGCTTTTTTTCTTGGATTTCGATTTACTC	2	f	Aradu.A01	1986614	A.duranensis	A
AX-147208044	GGGTGCCTAACTATGGATCTGATGCTTCCCGAGCA[C/T]TTCCCAGTAAAACATCCTAGCAATTTACCTGTAAT	2	f	Aradu.A01	1987816	A.duranensis	A
AX-147208045	AAACAGCCCATGATATGGGAAGTACCTGTTCGTAT[A/G]TCAAAAGAAGCCATGTCACCAGACCCATTTCCTAC	2	f	Aradu.A01	1988620	A.duranensis	A
AX-147208046	TTCGTGACATTACGCGTCTTGAAGATCACATTGTT[A/G]AATACCTTGATCGTCCACCATATGTCTGTATTCAT	2	r	Aradu.A01	2001140	A.duranensis	A
AX-147208047	GTTGGTTCGCACCACATGCAAAGACATGGCGACAA[G/T]GGATTTGATCTGCCTGAAACTCACCACAATCACAA	2	f	Aradu.A01	2004225	A.duranensis	A
AX-147208048	TCTGCTTGTCAAATAGGTTAACTTGGATGTTTCTC[A/G]CTGCTTGATGATTTGATTGAAGTTTGTTGCTAGCA	2	r	Aradu.A01	2004363	A.duranensis	A
AX-147208049	CACTTTCAGTGTTATAAACTGTCCAGTCGATGTTA[A/G]CCTCAGATGAATCAACCTCAACTAATTCTTCAAAC	2	f	Aradu.A01	2006100	A.duranensis	A
AX-147208050	GAAACATGGGACGAGGCACAATATATTTGCAACCA[G/T]GTGAAACTTCTTGACCAAAAGGAAAGTGCTGTATC	2	f	Aradu.A01	2009443	A.duranensis	A
AX-147208051	GCCTTATGGCGAAGCAGAGAGCATGAGAAAATTCG[C/T]GCCTACATTGATGACATTAAAGCAGAGTTGAGTCA	2	r	Aradu.A01	2009629	A.duranensis	A
AX-147208052	TGAGTCATGCCTCAAAGATTCTCGCAGCAAGTCCT[A/G]AACCCAATATGATAAGTAAGGTTAACTTTCCAAGG	2	r	Aradu.A01	2010272	A.duranensis	A
AX-147208053	ATGCGGATAACTACAAGATAATCTCTGCAGAAGGA[A/G]TGAATGGGAGTCTTTCAAATGGGAAGTTGTCTAAT	2	r	Aradu.A01	2010635	A.duranensis	A
AX-147208054	CATGTCTCCTGACTGGGGATCAGGTAAAGATGGTC[C/T]AAGTCCCCAGGATCCTCTGTGTCAATTGAGATCTC	2	f	Aradu.A01	2010714	A.duranensis	A
AX-147208055	AGGGTGCAGAGAAGAACAGTTTGAAAGCAAGACTT[C/T]TAGAGGCCAGGATGGAAAGCCAGAAGGTTAGGTTG	2	f	Aradu.A01	2010809	A.duranensis	A
AX-147208056	TGAATGTTCAAATCCAAAATTCCATGTGCTTGATA[A/G]GTTGGTCCTCCTGAAATATATTAAAACAACATAGA	2	r	Aradu.A01	2040283	Arachis hypogaea	A
AX-147208057	TCTGGCTTACTGATATATGAACTATATTTTAAGCT[A/G]TCAGGTGAGGAGGACCATATGATATTGAAGTTGAC	2	f	Aradu.A01	2041233	A.duranensis	A
AX-147208058	TGAGGAGGACCATATGATATTGAAGTTGACTACTT[C/T]TGATTTATCATCATCTAAAGTCACCTGAAGAGCAA	2	f	Aradu.A01	2041274	A.duranensis	A
AX-147208059	AAATTACAATGTTGTCTATATTAGTGAAAGGAATA[C/T]GAAGCAGAGTTAGTTTTGAGCCCTGCGCATCATCA	2	r	Aradu.A01	2042217	A.duranensis	A
AX-147208060	GGAACAAATTCATAGGAGTTGAAACCAAAAACCCA[C/T]GATGGCCTTGTAAACTCAGCATCCAAAGAATAAAC	2	f	Aradu.A01	2042479	A.duranensis	A
AX-147208061	AGCAAATAAAACAACTTATTACCTTCCCTTACACT[A/G]ATAAAGCGGTTAAAGCGTGGATCCAATATTCCATC	2	f	Aradu.A01	2056775	A.duranensis	A
AX-147208062	ATAATCACCCGTTGCAACTGAATCGCCCACCTGAT[C/T]CCTGATCAACTGAAGCCATAAAAGGGTTCATGAGT	2	r	Aradu.A01	2073844	A.duranensis	A
AX-147208063	ACCAATGTCAATAAATGCAACATTAATTGAACCTG[C/T]ACTTTGAATATCTGTTTTATAAATTCCATAGCTAA	2	f	Aradu.A01	2075714	A.duranensis	A
AX-147208064	GATCCCAATAACGCAATCCGAAACAGGCAAACCCA[A/G]ATCTTTCTCTGTCATCGTCTTCAAGTGAGCCAAGA	2	r	Aradu.A01	2075888	A.duranensis	A
AX-147208065	AGCGAGAAGCACCTGCGTTTGCGTGATTACATAGT[G/T]TTGTAGGTGACGACTGACGATGGCGGAGAGAGAGA	2	f	Aradu.A01	2076828	A.duranensis	A
AX-147208066	TAATCTTCTCAATAAAAGGTAATATGGCAAGACAT[A/G]TTAAAGAGATTCATGATGAAGGATCTACATCCACA	2	r	Aradu.A01	2090904	A.duranensis	A
AX-147208067	AGCAATGTATGGTGATGACCTTCTGAGCCAACTGG[A/G]ATTTGCCGGATAAAACTTTTCAAGTCTGGACCAGC	2	r	Aradu.A01	2099698	A.duranensis	A
AX-147208068	CCGCAAGGGAAGTGTTAGGGTTGATAGGTTCGTTG[A/C]ATGTGGGAGCTTCCCCACTGTGAAAGAAGCTCAAA	2	r	Aradu.A01	2110658	A.duranensis	A
AX-147208069	CCCACTGTGAAAGAAGCTCAAATCATTGCTGATGA[G/T]GTGTATTCACTGTTTGTTACAGAGGAGGTTGACAA	2	f	Aradu.A01	2110707	A.duranensis	A
AX-147208070	TATTCACTGTTTGTTACAGAGGAGGTTGACAAGGT[C/T]GAGATTGTTTACACCAAGTTTGTGTCATTGGTGAA	2	f	Aradu.A01	2110746	A.duranensis	A
AX-147208071	AGCCAGATCTTGAGGGGTTTGCAGGAATCACTAGC[G/T]AGTGAGCTTGCTGCTAGGATGGCTGCAATGTCTAA	2	r	Aradu.A01	2111052	A.duranensis	A
AX-147208072	TCAGTATTTGAAGGTGTTGGGAGGACCCTCAAAGG[C/T]AGGGACCTTAGTAAAGTTAGGAATGCTGTTCTCAC	2	r	Aradu.A01	2130251	A.duranensis	A
AX-147208073	TGGTTCTCTGTGGCAAAAGATTTTTCAGAGGATCT[C/T]ATGGTGTTGTATGACTTTGATAAGGTTCCTGCATT	2	f	Aradu.A01	2143028	A.duranensis	A
AX-147208074	CTTAACAATTTTCAGGTTGTTGGTTTTGAAAGCAT[C/T]GAAGAAGAGGATCAAGCAACACAGATCTCTAAATT	2	f	Aradu.A01	2144477	A.duranensis	A
AX-147208075	GAGATGAGTGGCCCTTCATTTATGCGATATCTCCA[G/T]CGATCTTTTGACGTCAGATTGGTGTACATTCTTGT	2	r	Aradu.A01	2144585	A.duranensis	A
AX-147208076	CAGACATTTTTTGTTAAAGGAGGTGATGAATACCA[A/G]AGAGTTTCAAATCAAGTACAGGCTGCTACTCAAGC	2	f	Aradu.A01	2144684	A.duranensis	A
AX-147208077	TTTTTTTATCAACCTGAACTAGAAGACCAATAAAG[A/G]GAACTAAGAACCGAGTCATCAAAGCTTTGGCAACC	2	f	Aradu.A01	2155909	A.duranensis	A
AX-147208078	AAGCCGAAGTAGCTTCGCTTTTTAAAATTCTGATG[A/G]CTAGAAGCCATGGTTTGAGCTTCAGATAGAATATC	2	r	Aradu.A01	2156008	A.duranensis	A
AX-147208079	CGCTTCACCCTTGTGTTCCAATAATTCTTTATTTC[A/G]TTGTCAGTTCTTCCGGGCAACTACAGCAACAAGTT	2	r	Aradu.A01	2156764	A.duranensis	A
AX-147208080	ACCAATGCAGCCATTCGAGCCCATTTGTTTCCAAA[C/T]TGAGCATGGAGTTCAATGATGAGCTTTTCTTCTTC	2	f	Aradu.A01	2156939	A.duranensis	A
AX-147208081	AATTTGAATAAAAGTTAACATTGGCTAGATAAATT[A/G]TCCCATGTGTAACATCCTCTATTATCATTATGGTT	2	f	Aradu.A01	2163880	A.duranensis	A
AX-147208082	GCCCTGTGTTGTAGCGGAGAAGTTAAAGGAGAATG[A/G]TGTCGTGGAGATGGAGAATGAGGATAACTCTGTTT	2	f	Aradu.A01	2165172	A.duranensis	A
AX-147208083	CCTGAAGACTGCTTCGCAGGTGATCCCGGAGATTG[A/G]AAGCCAATATTCAAGTCAGGAGGAAGTGTTTCCTG	2	r	Aradu.A01	2171339	A.duranensis	A
AX-147208084	ATGGTGGGTTCCACATTTCTACAATTTTTGTCACC[C/T]TTTATAGATGCACTACTACAATGCAACCTCGTAAC	2	r	Aradu.A01	2172401	A.duranensis	A
AX-147208085	CTAAATCGAGCCAAACTCCTAGCATAGGAATACTC[C/T]GCATGAAGTCCAACCTAAATCCAAAAAGAGAAGAA	2	r	Aradu.A01	2172632	A.duranensis	A
AX-147208086	TCTAGTTTCAGTTCAGCCTGGGAGCGTTCAAAGTC[C/T]ATCCTTAACTTCTCGAACTTTTTCCGCCCTTGTTC	2	f	Aradu.A01	2173301	A.duranensis	A
AX-147208087	ACAGCTCTCCATAAAGCTACTATATTATGTGTTTC[A/G]GCTATTGGTTCCGCAGAATCTTTTGTGAAGAAAAT	2	r	Aradu.A01	2188292	A.duranensis	A
AX-147208088	AGGATTATGATAGGGACCCGGAGATTCTCAAACAG[A/C]TGTATCCATTTAAAACTTTTGTTCTGTGTTCTGCA	2	r	Aradu.A01	2189262	A.duranensis	A
AX-147208089	TGCCTCTGGAGGTGCTGGAATATTCAGTGATAAAA[C/T]AGATGAAATTTCTGTAAGTTCATTCAATCTTTCTT	2	f	Aradu.A01	2241635	A.duranensis	A
AX-147208090	AGGGCAATTGACCTAACAAATAGGAGGACCTGCAC[C/T]TCAGTGTCATCTCTCGAAATCCATCTTCGTTTTTG	2	r	Aradu.A01	2242799	Arachis hypogaea	A
AX-147208091	TTATTATTTTTGATTTGGTATTTATTTGGCAGAGA[C/T]TATACGAGCAAGGTGCAAGGAAATTTGAAATTGCG	2	f	Aradu.A01	2243502	A.duranensis	A
AX-147208092	TTTGAAATTGCGGGAATTGGTGCAATTGGATGCTG[C/T]CCTTCAAACAGGCTTAAGAACAAAACAGAGTGCTT	2	r	Aradu.A01	2243561	A.duranensis	A
AX-147208093	GTCTCCCAATTTCCATTGTTTGTTCCAACAGACAA[G/T]ACTATCTTTTCTGGGATCCTGTCCATCCTACCGAA	2	f	Aradu.A01	2244427	A.duranensis	A
AX-147208094	TTGTCGGCTGAGTTTCTAAGAATAAACAGTCCTGC[A/G]GTTGATGGAAAAATCAGATCAATTGGAGGTGAAAA	2	r	Aradu.A01	2249472	A.duranensis	A
AX-147208095	CTCATGAGAAATTACATCAAAACACTGAAGAAATA[C/T]GGGCTAAGCCGGGATCCAAGCAGAAAAAAATGATG	2	f	Aradu.A01	2249959	A.duranensis	A
AX-147208096	TTCCAAATATGAGTTTCTGTGCTCACCCTTCATCT[A/G]TAAGAGTTTCCAATACCAAATTGTTACCATTCTCA	2	f	Aradu.A01	2252752	A.duranensis	A
AX-147208097	ATTCTCAAGAGCAAGGAATGTAATTTTCCACAACA[A/G]TGTAAAGGCTACTGCCGGAAATGATGCAAGCTTCC	2	f	Aradu.A01	2252816	A.cardenassii	A
AX-147208098	ACAAAGCAGCATCAACAATTGCAGCCTAAGATGAA[C/T]AAGGGACTACAGTCTTCCCCCAAAGGTAATGGGAA	2	f	Aradu.A01	2252892	A.duranensis	A
AX-147208099	CAAATGTTGGACACAATGGAGAGGATTGTGGAGAA[C/T]CCATTGTCATACAGCAGCGCTTCACCTTTGATCAT	2	f	Aradu.A01	2253648	A.duranensis	A
AX-147208100	AAACCTTTAATTTAGGCTTCTGAAGCAATTCCAAC[A/G]GTTGAAGGCTTAACTGTTACAGCAAAGGAACCCAT	2	f	Aradu.A01	2272833	A.duranensis	A
AX-147208101	TTTATGTAGGTCTATGAAACAGTGGAGATGATGTT[A/G]GTGAATCCAGAGGAAGCACTAAAGATGACAAAACA	2	f	Aradu.A01	2278223	A.duranensis	A
AX-147208102	TATTAATTATAGCTTGTAGTCAACGAAGGTGATAC[A/C]GTTAAACCAGGTCACAAGGTAGCTATTATTTCAAC	2	f	Aradu.A01	2297152	Arachis hypogaea	A
AX-147208103	AGGCTGCTATTAGTGCACTCCAACATCAGCCAATT[A/G]TAAATGCAGTCATTGATGGTGATGATATTGTATAC	2	r	Aradu.A01	2299427	A.duranensis	A
AX-147208104	ATTGATGGTGATGATATTGTATACAGAGATTATAT[A/C]GATATCAGTGTAGCTGTTGCTACTGCAAAGGTTTG	2	f	Aradu.A01	2299474	A.duranensis	A
AX-147208105	ATCTAACCTTAGTGAAGGGTATGATAGCAGCATGA[C/T]CTCAAGAAGTTGTAATGCTTTCCCAAGCATTTTCC	2	r	Aradu.A01	2303999	A.duranensis	A
AX-147208106	GCATAGCAAGCCCTTCTTGATGTATGCCTGTACAA[C/T]CAAATTAAGAGTTTCCGAGTCAAGTTTATTTGCAG	2	f	Aradu.A01	2304266	A.duranensis	A
AX-147208107	ATCAACATCTGTATCCAAGTAAAGTCCATTTCCAA[C/T]ATCATCATAGAACTCTGTATTTGAAAGTTTCCTGT	2	f	Aradu.A01	2304575	A.duranensis	A
AX-147208108	TCTTGACAATGTTCCTTGCTTCCAGAATCTTTCCA[C/T]TGCCACAAAGTAGTATCACCAAATTCTCCAACGTT	2	f	Aradu.A01	2305273	A.duranensis	A
AX-147208109	AAACCCATGTTTCTCTCACCACACAATTTGAAAAT[C/T]TGCCACAAAGACCTAACCTTTTCGACATGAACCCC	2	f	Aradu.A01	2305686	A.duranensis	A
AX-147208110	GGAACCAGCGAGGCCGTGAAAATCAACCGTTGATA[A/C]GTGTAGTTGGGTGTTTTGGGTTGTTGAGGTGACGG	2	r	Aradu.A01	2305934	A.duranensis	A
AX-147208111	TTAAGGATGCTCCAATTGATGTCTCTACACAAACC[A/G]AAACAACATTGCCGATTGAAGGCACACCTAATCCC	2	f	Aradu.A01	2312565	A.duranensis	A
AX-147208112	AACATTGCCGATTGAAGGCACACCTAATCCCACAC[G/T]CCCCACAATTGTTCCTGTCAGAAACCACATTCACA	2	r	Aradu.A01	2312605	A.duranensis	A
AX-147208113	GATAAATTCCAAAGCCAATTTACCTGTGGTAAGAG[G/T]AAGACTTGTCTACCACAATCAGAAATAAGAATATT	2	r	Aradu.A01	2316545	A.duranensis	A
AX-147208114	CCAACCTCCTCTTTCTGAAAATTCGAAACCAGGGT[A/G]GCAACTCTCTTAATGCTCAACATCTTTACCCTTTC	2	r	Aradu.A01	2318120	A.duranensis	A
AX-147208115	AAAAAACTTACTGTACTAGTGACCCACCCACCCAA[C/T]CCATCCATTTCCTCTTCCATTTTCGAAACCCATAG	2	r	Aradu.A01	2346158	A.duranensis	A
AX-147208116	AAATATACACATTGAACTATTTTGCCTAGCATTAA[G/T]AATATTTTGATGGCCATAAGAGACTTTCTTTCATT	2	r	Aradu.A01	2354447	A.duranensis	A
AX-147208117	CATCTACGGCAAAGTCCTTTCACAATGTAGGTTGC[G/T]GGGTATTCTATGGTTCCATCTTTATTGGAGTACCA	2	f	Aradu.A01	2355914	A.duranensis	A
AX-147208118	ACATACCTCTCTATGATATCTTCAAAATTGCCCGT[C/T]GAATCATCCTCGGAGGAAAATGGTAAATACTCAAT	2	f	Aradu.A01	2361365	A.duranensis	A
AX-147208119	AGAAGAGATGAAAGTTGTCGTGGTTGCTGATTCAA[A/G]ACTTGAATAGGCCAATTTTCGGGCCCATCTGTGGG	2	f	Aradu.A01	2364250	A.duranensis	A
AX-147208120	GCCCATTTCCAGAGATGCCACTGATGACCAATGCC[A/G]CTTTCAAATTCAACAGCCTGCAATGTTCTACTTTT	2	f	Aradu.A01	2365785	A.duranensis	A
AX-147208121	CAATCATATGTAAAATACCATGTCATCAGGCAATA[A/G]GTTTGCATTTTCACGAGTCGGAGCATCAAAATCCA	2	r	Aradu.A01	2371511	Arachis hypogaea	A
AX-147208122	TCCCATCACATTTCTTGATGTTTCATTTTCCATAA[C/T]ATATAACTAAATCTAAAGGAACTAGAACTTAAGCC	2	f	Aradu.A01	2388342	A.duranensis	A
AX-147208123	GTAGTGCAAATATAATCCAAGCCCACGTCGTCCAA[C/T]AGGATTTTCTGAACAATGAAAGTTGCAACCTGTCA	2	r	Aradu.A01	2389223	A.duranensis	A
AX-147208124	CCAATGACGCCAAGACTGGTGAGTCTCAAGTACTC[A/G]AATGGTCTTGATTTGCTTGTTGTATTAAGGAAGGG	2	r	Aradu.A01	2390023	A.duranensis	A
AX-147208125	GCATTGCACACACGATTAGATTGTGCTGGAGTAAG[A/G]TTTGGTGGAGAAAGAACAGGGTATATTGAAACTAT	2	r	Aradu.A01	2391841	A.duranensis	A
AX-147208126	ATGTTAATCCCATTATAATGGCAATTCCATAAGTC[A/G]TCTCAAGAAGTGAAATACACAACCAAAATACCTGA	2	f	Aradu.A01	2414291	A.duranensis	A
AX-147208127	TCAGAATAGTTGGTACGCCAGACAGTAATGTAAGA[A/G]TTGTAGATTTCTTCCATCTTAAAAAGGGTAACTGA	2	r	Aradu.A01	2416304	Arachis hypogaea	A
AX-147208128	AAAGGCTTTGATCCTATCATCAGCGCAAGTCCAAA[A/G]CTCTGCAAAGAGATGAAAGAGATAAAGGATTAAAA	2	f	Aradu.A01	2417580	A.duranensis	A
AX-147208129	AATCTGATAATTTTTCCACTGCAAGGAGTGATGAA[A/G]AAAGTATGCCCGATAACTGTCAACACATAAATAAA	2	f	Aradu.A01	2419845	Arachis hypogaea	A
AX-147208130	TCATGTACAAACTGCTTCTGTCCATTGTCATTCCA[C/T]GAAGAAACAGCCATAATTGACCTAGAATACATAAT	2	f	Aradu.A01	2434150	A.duranensis	A
AX-147208131	GCCACAATTCGTCCTTGTTGCAAGCTAATCTGGTC[G/T]ATCAGTGATCGCATTTGACTCGTACAAGTGTTTTC	2	r	Aradu.A01	2439513	A.duranensis	A
AX-147208132	CGGTTCAGAAGTTGCTTTTACAAAAGAATTTCGTG[G/T]CTTGGATCCTCCATGAATGAATTTGTAAGAATGGT	2	f	Aradu.A01	2519832	A.duranensis	A
AX-147208133	ACAAATTTTGGATCACAATCAATTAAGACATGAAA[A/G]CTGTGTGTTCTTGACACGGCATAAATTTCACGAAC	2	f	Aradu.A01	2520160	A.duranensis	A
AX-147208134	GAAGTGGTAACTTCCGGTAGATGTGGAAAAACCAT[A/G]CACGCTTTCATTGCTGCCATTGGAATTGAGAAAAT	2	f	Aradu.A01	2558477	A.duranensis	A
AX-147208135	CACTCATTGGATGCCATCATTGGCAAGGCGTTTAA[A/G]ACTCAAGGCCATTGACTTTTGTATTGTCAGTTCTG	2	f	Aradu.A01	2597178	A.duranensis	A
AX-147208136	AACATGTGTTTGGGAGCAATGTTCTTTTCTATGAT[C/T]GTATGTTCATTTAATTTCCATGAGTGAAGCCGATG	2	f	Aradu.A01	2597396	A.duranensis	A
AX-147208137	TAGTATTGTAATGGATGATGAGAATGAGACAAGCA[G/T]AATAGTCAAAAGTAACCATGATAAGATTAAGGAGG	2	r	Aradu.A01	2598031	A.duranensis	A
AX-147208138	TCGGAATCAACAAATTTTGGATCACTTGCAATCAA[G/T]TAAGACAACAAAGTTGTGTTTATCATGACACAACA	2	r	Aradu.A01	2664297	A.duranensis	A
AX-147208139	CATCAATTTACCATTGAACTGTCATTCACATGGTG[A/G]AAGTTCGGAATACGTCTTGAGAGCACTCTCAGATT	2	r	Aradu.A01	2677574	A.duranensis	A
AX-147208140	TCCTCTGCTATGGTGATAATATTTGGGTAAAGAGC[A/G]TGTAGTATCTCATTGGCCAGGATAAGATACAATTG	2	r	Aradu.A01	2680587	A.duranensis	A
AX-147208141	GCGTGTAGTATCTCATTGGCCAGGATAAGATACAA[C/T]TGTGCATCCCTGTCAATGTATTGGTTACAGTACCT	2	f	Aradu.A01	2680620	Arachis hypogaea	A
AX-147208142	ATGATTATTTCTTATTGCATATACCAGTTCAGGTT[C/T]GAGAGAAGGAAATGCAAAACATCAGGGTCGCCATA	2	f	Aradu.A01	2681234	A.duranensis	A
AX-147208143	GAGAGAAGGAAATGCAAAACATCAGGGTCGCCATA[C/T]TTGAACATTCTGGTGCCCCAGAATTTGTGTTGTCC	2	f	Aradu.A01	2681270	A.duranensis	A
AX-147208144	AAGTCTTCAGGAGTGCCATATCGACTACTGACAGC[A/G]TAAAAATTGGTAACCTGCAACAAAAACAAATGTTT	2	r	Aradu.A01	2683156	A.duranensis	A
AX-147208145	CCCACACTAAAAAGAACCTTGTCTGTAAAATCATT[A/G]AATGAGGATATTTTTGGCTCAGATCCACTAATTCC	2	f	Aradu.A01	2684125	A.duranensis	A
AX-147208146	CTCATTCCACCAGGATTTGAGTCTTTTGACATTGA[C/T]AAGGTAAGCTACACCTATAGACTTTCGTCGAATGA	2	r	Aradu.A01	2693599	A.duranensis	A
AX-147208147	TTCTTTTAAGGGTTGAAACCATACGGTCAAGATGA[G/T]TTGCCACCTGCCAGTACCAAAGGTACAAGAAAACG	2	r	Aradu.A01	2706879	A.duranensis	A
AX-147208148	ACTTTCAGCGGATTTCTTCCAAGGGTTGAAACCAT[A/G]CGGTCAAGATTATTTGCCACCTGCCAGTACCAAAG	2	f	Aradu.A01	2715182	A.duranensis	A
AX-147208149	TTGAGCAACGAACACGAAACACAACGGATATCAAG[A/G]AAATGCATTTGGCAAACTATAAAAACACATGCTAA	2	f	Aradu.A01	2717463	A.duranensis	A
AX-147208150	TTATTTTATATAGAGATTTTATTAGAATGGAAGAG[A/C]GTGTACAGAAGAGGATAAGCCATCCACACTATGTA	2	f	Aradu.A01	2733097	Arachis hypogaea	A
AX-147208151	GGGATTACGATGTTCGGAGTGATGTTAGATAGGGG[A/C]ACGCTTAACACCATATTCGGTATTGAGATGTCGCT	2	r	Aradu.A01	2781754	A.duranensis	A
AX-147208152	TGGTCATCGAAGACATGAGCTTGAGTCCATTCATT[C/T]GGGTTACCCTCCTTCCAAATAATGACACGCCCATC	2	f	Aradu.A01	2784538	A.duranensis	A
AX-147208153	TGGACTGTGTCTTGATGACCCGTTTCAACCTTCTG[A/G]GCAGGCATGTTTCTGGTATCAAGACACAAAAAAAA	2	r	Aradu.A01	2784796	A.duranensis	A
AX-147208154	CAAAAAGAGATTGAGAAAATGCAGGATAAAGTTCT[A/C]CGTACTTATGCCGAGATGGAGAATGTCATGGATAG	2	r	Aradu.A01	2799133	A.duranensis	A
AX-147208155	ATTGGACATCACTGTGTTTTGCTGTTGATGCCAGG[A/G]TAGCTCAAACCGAGATCCAACTCACCAATGTTAGA	2	f	Aradu.A01	2802305	A.duranensis	A
AX-147208156	AGCTATGAGTTCATCTTCAACCTTTTCAATAACAG[A/C]CTTCTTCTGTTCTTCAAGCACAGCAATCTACATAA	2	f	Aradu.A01	2802991	A.duranensis	A
AX-147208157	AGAGAAAGGTTGAACAGGCTGCTAAGTCAAGGGCA[C/T]GCCTTCTTCAATCTTTATCTGATGCTAAGATTGAG	2	r	Aradu.A01	2813279	A.duranensis	A
AX-147208158	TGGCAACAAAAGGATGAAAGAGTAAAGGAGTTTTC[A/G]GATGTGCAGTCGCAGATTGAAAAGATATGTGGAGA	2	f	Aradu.A01	2813588	A.duranensis	A
AX-147208159	TTTCCCTTGCAGAGTGAGAGGTTGCACAAGGTTCA[C/T]GAATTTGTGAGTACTGTGCATGATCTTTGTTCGGT	2	r	Aradu.A01	2813846	A.duranensis	A
AX-147208160	TTGTGAGTACTGTGCATGATCTTTGTTCGGTCCTT[A/G]GTATGGATTTCTTGAGTACTGTGACTGAGGTTCAT	2	r	Aradu.A01	2813886	A.duranensis	A
AX-147208161	TTCTTGAGTACTGTGACTGAGGTTCATCCGAGCTT[A/G]GATGATTCTACCAGTGTTAACTCCAAAAGCATAAG	2	r	Aradu.A01	2813930	A.duranensis	A
AX-147208162	GATTCTACCAGTGTTAACTCCAAAAGCATAAGCAA[C/T]GGCACACTAGCTCGGCTGGCTAATACAGTATCAAC	2	f	Aradu.A01	2813969	A.duranensis	A
AX-147208163	TAATACAGTATCAACACTGAATGAAGAAAAACAGA[A/G]AAGGCTACACAAGGTAATGAGTTTATAATACTGTA	2	f	Aradu.A01	2814025	A.duranensis	A
AX-147208164	AGGAGAGAAGTCTATTTGACCATGTTACCTGCAAT[A/G]TGTCAACTTCTGTGGATGAAGTCACTGTTCCTGGT	2	r	Aradu.A01	2814303	A.duranensis	A
AX-147208165	GCTGCTTCCCATGTTTCTGGTTCTGAACCAGTCCC[C/T]GCATCACCCTAATAATAGAGATGTATTTTCAACCA	2	r	Aradu.A01	2816732	A.duranensis	A
AX-147208166	CTTCCTCCTTTGAAAACCTCCAGCTTGTGGATGGC[A/G]AATGACCCGTCACCTTCAACCACCTCCTTGAAGTC	2	r	Aradu.A01	2817702	A.duranensis	A
AX-147208167	AGCTCCATATTGGACACTACAACATTGTCTCCCAT[A/G]GCGGGCAACATCTATAATAAAAGGAAGAAGAGGCT	2	f	Aradu.A01	2823558	A.duranensis	A
AX-147208168	TTCTTCAGTTCCAAGTTAAGGTACGGTATGACAAC[A/G]GTTTTCAGAGCCGTTGATATTAATGACTGCAAACA	2	f	Aradu.A01	2851860	A.duranensis	A
AX-147208169	CATAGCCAAATCCGCAGTGGCACCAGAAACAACTA[A/G]AAAGATTCCACTCTCTCCACTCACAACAGAAGATG	2	r	Aradu.A01	2857180	A.duranensis	A
AX-147208170	TGAAGCTGAACAATGGAGGCAATACCTTGTTCTAT[G/T]AGTATATCCTTTGCAAAATCAAGACCCTTGTCAGA	2	r	Aradu.A01	2857346	A.duranensis	A
AX-147208171	TAGGAAATACAAATAACTGTTTATGAACAACTCAC[C/T]GTGATGATGTCCGATATTCCCTGCACTCCTTGACG	2	f	Aradu.A01	2860463	A.duranensis	A
AX-147208172	TCATCTGCAAGACGGAAAGCATCCTGAAGAGGTGT[A/C]TGCTCATCAGCAATGTCAAGAAGACGGTCATTTGG	2	r	Aradu.A01	2860541	A.duranensis	A
AX-147208173	AATTCATACACTGATGACAGTAATTGTCCTGCATC[A/G]ATGTCATCCTTCCAGGCTTGAGCGAGAATGGAAGA	2	r	Aradu.A01	2863591	A.duranensis	A
AX-147208174	GAAGCACGTGTTGGAGGAGAGAGCAAATTGCTGAA[G/T]ATTTTGGCCCTTTCATGCATACATTGTCCAACAGC	2	r	Aradu.A01	2864951	A.duranensis	A
AX-147208175	GGGTCCAAAAATGCATGAAGAAAAGTCTTTGTCAC[G/T]CGTGGCTGAAGATTATGATAAACATTCCCAAATCT	2	f	Aradu.A01	2865510	A.duranensis	A
AX-147208176	AACAAAAAAGCACAATTTGAGAGCAGAAGGAGGTG[A/C]GGACTTTGATGTCGATAAGCATACGAAGTAGTAAC	2	f	Aradu.A01	2868567	Arachis hypogaea	A
AX-147208177	AAGCACAATTTGAGAGCAGAAGGAGGTGTGGACTT[A/G]GATGTCGATAAGCATACGAAGTAGTAACTCACACT	2	r	Aradu.A01	2868574	Arachis hypogaea	A
AX-147208178	ATAGGAAAGTAGCATACAATTAGTCTAGTGTGTAG[A/G]CTCAGCTCTTCATTCACTGCTAATGCAATGTGCTT	2	f	Aradu.A01	2872517	A.duranensis	A
AX-147208179	TTCCTTCTTATAGCAGATGCATGACGCTGAGCTTC[C/T]GGTCCAGATGTGGATAATGAACTCCGCTCAGAAAT	2	f	Aradu.A01	2873291	A.duranensis	A
AX-147208180	TATGAAAGGATCGTAAAGGGAACTCGCTTATACCT[A/G]CTAAATTTGGGACGAATTATAAGTAGGGTTTCGGA	2	f	Aradu.A01	2874822	A.duranensis	A
AX-147208181	CCTCACAAAATTTACCAATATAGCATACTCCCTAA[C/T]AGCCTTCCTATCCACACCATTCCTCACCAGCTGAG	2	f	Aradu.A01	2891227	A.duranensis	A
AX-147208182	TTTCCTATCTGATCCTCGTGTCTCTCTTGACTCTC[C/T]AGTTCAACAATTCCTTGAGGAGTCTTTCCCATCCT	2	r	Aradu.A01	2897162	A.duranensis	A
AX-147208183	AGTATGATCCTCATGTCTCTCTTGTTCAACATTTC[C/T]ATGTGGAGTCTTTCGCATTAAATAATCATGTCTCT	2	r	Aradu.A01	2897458	A.duranensis	A
AX-147208184	AGGGAGAGTGGGGGAGATGTCAGATTCCATTGTTC[C/T]ATTTGTCTGTCACTAGTATTAATTGATCCGGGTAG	2	r	Aradu.A01	2897855	A.duranensis	A
AX-147208185	TTCACCTTTGTTGGAAGTAAATCATAGTTCTTATA[C/T]GAGCATCTCTTCCCAGTTTCTTCAAGCTTTTTTTT	2	f	Aradu.A01	2900186	A.duranensis	A
AX-147208186	CCAGAAGACTTTTTTCCAGCGAGTTTAGGTACCTT[A/C]GTAGACAGTTTAGGTACATCAGCAATGCTTCTTTT	2	r	Aradu.A01	2904306	A.duranensis	A
AX-147208187	AAACTCCTTATTCTTACTCAAGCTATCCCACGCAG[A/C]TTTCGCGGTTGCATCAGGATTCTTCTTTGCAAAAC	2	r	Aradu.A01	2908644	A.duranensis	A
AX-147208188	TTCTTCTTTGCAAAACTCAGGAAGTAAACAGTTAC[C/T]AAAATACTCCTTACAATGTCCTCATAGCTCTTTCT	2	f	Aradu.A01	2908699	A.duranensis	A
AX-147208189	TCATCTTCAAAGTGGTAATTCGAGACAGATAGTGG[A/C]TGAGACTCTGGCTCATCATCCGAAGACGCCATTGT	2	f	Aradu.A01	2908993	Arachis hypogaea	A
AX-147208190	AATGGCAAGGCACCAAAGAGGGTCAACATATTCAA[C/T]ATAAACAACGTCATTAATCAGCTGAAGATCAACAC	2	f	Aradu.A01	2916416	A.duranensis	A
AX-147208191	TAAGCGTCGCTTCTAAGCATTGTGTACCTTGATGC[G/T]GAATCAATGAGGAATCCTCCGCGGCGATCGCTTGT	2	f	Aradu.A01	2916651	A.duranensis	A
AX-147208192	AACCCATTGAAGTCAACGGGGCTTACATCGTGGTT[A/G]AGGCCGAAGCTTAAGACTCCAACATCCCTCGGCGA	2	r	Aradu.A01	2918962	Arachis hypogaea	A
AX-147208193	TCTTTTCAAGAAGCTTGCAAGTCTTGTCGTTACAC[A/C]GTAGCGATCTGTAAGTTTTGGACATGGAGGATTGG	2	f	Aradu.A01	2919167	A.duranensis	A
AX-147208194	GACACATCATCGCCGTTCATTAAGTGTTGTGATAG[C/T]AGTGATGATCCTACTAATGATCTTGGCATGTTAAG	2	f	Aradu.A01	2919364	A.duranensis	A
AX-147208195	CTGTTAGGGCACAGTGACTCATACACAAGAGACAA[G/T]CAAATGCAGGTGACCATTGCCTATAACCATTTTGG	2	f	Aradu.A01	2958711	A.duranensis	A
AX-147208196	TCGCTATTCGGGCCAATCGCAAAGGAAAATACACA[C/T]AAGGCATAAGCTGATTTATCATCATATGCCCTCAA	2	f	Aradu.A01	2981087	A.duranensis	A
AX-147208197	AAGCGAACCACACACCAGTAGTAAAGTAGAGTGGA[A/G]TACTTGACTCCTTCGGAATTGGGAGTGGCTATGGT	2	f	Aradu.A01	2983579	A.duranensis	A
AX-147208198	TGCCTGCAGCTGCAAGCAATGCTTTGCATCAGTTA[C/T]GAAAACAAAGAGAAGTGGCAACCGCACTCAAACTA	2	f	Aradu.A01	2983652	A.duranensis	A
AX-147208199	CATTATTCAATGAAATTCCACGGGAAACTTCAGTT[A/C]CTTGGAATGCTATAATATCGTCTCTTGGGATTCAC	2	f	Aradu.A01	2986560	A.cardenassii	A
AX-147208200	GAAGGGGTAGAGCCAGATCATATCACATTCGTATC[A/G]TTGTTGTCGGCATGTAGTCATTCTGGTTTAGTGAA	2	f	Aradu.A01	2986676	A.duranensis	A
AX-147208201	GCGTCGATCTGGGGGGCTCTTCTTAGTGCTTGTAG[A/G]ATACATGGAAATGTAGATTTGGGTACCTTTGCTTC	2	r	Aradu.A01	2986898	A.duranensis	A
AX-147208202	GTTGAGGATGACGAAAAAGAGCAGATTTTGATGAG[C/T]CATAGCGAGAGATTGGCAATGGCGTTTGGTATTAT	2	f	Aradu.A01	2987267	A.duranensis	A
AX-147208203	ATATCCAGAATTACTGAGAGGGACATTATTATGAG[A/G]GATTCAAATCGCTTCCATCACTTCAAATGTGGGAT	2	r	Aradu.A01	2987417	A.duranensis	A
AX-147208204	GTGAAGAACGAATTTGTAAAATTATAAACTAACCT[G/T]GGAGTGGTTCTCCATCCACAACTACCCATGGGACA	2	f	Aradu.A01	2997000	A.duranensis	A
AX-147208205	GGCAATATCCTTTTGCAGCATCAGTTCAAAAAGCC[A/G]TAGTGACTCAGCCTCAAGACCATGCTGTGCGTAAC	2	f	Aradu.A01	2999408	A.duranensis	A
AX-147208206	CTGCTATCATTGAATTCAGTGATACCGTGTTGTGT[C/T]CTGGCATAGTATCAAAAATCTTTCTCGCATCCTGA	2	r	Aradu.A01	2999479	A.duranensis	A
AX-147208207	AACAGAAGCATAAGAATCAAACCCACCCATCACCA[C/T]GAAGCAATGTAGCTGCCTGATCAACCCCACACCAC	2	r	Aradu.A01	3000209	A.duranensis	A
AX-147208208	GTGTCTCTGCCAACGCAACGAGGTTGTTCAGTTTG[C/T]GTAGGATGTTCAATTTTGCATCTTTTCTGGCATAC	2	r	Aradu.A01	3009264	A.duranensis	A
AX-147208209	ACACCTACTCCAAGTGGTCTCATGTAAGCATGTTG[A/G]GTATAGACTTGAGATTTGTCTGCAATCCTGTTGGT	2	r	Aradu.A01	3019488	A.duranensis	A
AX-147208210	TGCTCCCCTCATTAGACCAGCCCACCAAATAATTA[C/T]CTGGAATAACCAAGATTAAGAAAATAACAAATAAT	2	r	Aradu.A01	3028069	A.duranensis	A
AX-147208211	CAATATCTACTCAATATCTACCTTAATTTGGTCAT[C/T]CTCCACTTTTCAATGTCAAGTGCATCCATTCCCAC	2	f	Aradu.A01	3028472	A.duranensis	A
AX-147208212	GTAAGAATGTGGGAACTTTTTCCTTTGGTGACTAA[C/T]AAGAGTATGCTTCCAGCTATGCATCCCTACCAAGG	2	f	Aradu.A01	3032436	A.duranensis	A
AX-147208213	TATTTATCATTATTATTTGCTTTCTTCTCAAACTT[A/C]GAAGAAGTTATTGTAATAATAATGATTACACACAC	2	f	Aradu.A01	3032918	A.duranensis	A
AX-147208214	TTCTTCTTGTTTGTTTGCGTATATCTAATCAAGAA[A/G]GGTAGCAAGCTATATATGTGTGATATATTATAAAG	2	f	Aradu.A01	3033014	A.duranensis	A
AX-147208215	GTCTATGACTCAAGCTGAGCATACCACACTCCTTG[A/G]ATCTTAACATCCTTTGGAGCTTTGGCACCCAAATC	2	r	Aradu.A01	3034529	A.duranensis	A
AX-147208216	ACATCCTTTGGAGCTTTGGCACCCAAATCAGTGTC[C/T]GATGGCTGAATGCTCTCAAACACACCAATAACCTC	2	r	Aradu.A01	3034571	A.duranensis	A
AX-147208217	TCTCCAGTCTCTGGCTTGCTCTGCGTCACGCTCAA[C/T]GTGATCTTCCCTTTGGATGATGAAGCACTCTTGTT	2	r	Aradu.A01	3034640	A.duranensis	A
AX-147208218	GGGAGCTGAACAGTCACTGCAGCATAGTCAATGCC[A/G]TCCTTCTCCTCAAATTTCACGGTTCCATCAGAGGA	2	f	Aradu.A01	3034922	A.duranensis	A
AX-147208219	GAATTCTTGGTGACACCCTCTGCCTTGACAGTGAA[A/G]GAAGTCGGCTCAAGACAGAATTTCTTGGCATTGTA	2	f	Aradu.A01	3035072	A.duranensis	A
AX-147208220	AGTCTGAAGAGAACAAGTGAGTTTGGAGCCAACGG[A/G]TTCCAAACCGAAGGCTTTTGAAAGGGAGTGAGTGG	2	r	Aradu.A01	3035616	A.cardenassii	A
AX-147208221	GCTGCCATTGTTTGTTGCTTCTATCTCTGTTGAAG[C/T]CTGTGTGTGTTTCGGTTTTTAGTGCTTTTGTGTGT	2	f	Aradu.A01	3035767	A.duranensis	A
AX-147208222	GGACATGTGTAATACTTTCTATCCAGGTTGGCAAT[A/G]CTATTTGAGACTTGTAACGGAGCTCTTAAACCACA	2	f	Aradu.A01	3050197	A.duranensis	A
AX-147208223	CAACTAGCACTATATCTAACTCACGCAGTTCCCGA[G/T]AACCGCACACTTCATTTTGTGTTGTTTTTTTGTTT	2	f	Aradu.A01	3067542	A.duranensis	A
AX-147208224	GATACTTTTCTGTGGATTACAATCTCAAGGATCTT[G/T]CCAATGTTATTTGTAAGTAACTTTAAATATTAATT	2	f	Aradu.A01	3069430	A.duranensis	A
AX-147208225	ATATGGCCTGTAGACGGAAACCTTTATCTACAACC[G/T]CATACCTCTTTGGTTGCTGATGCACATAAAGCGGG	2	r	Aradu.A01	3071017	A.duranensis	A
AX-147208226	GTTAACACCACAGTCATTTCAAAATGTGGAGCAAG[C/T]GGAGATTTTCCCGGTTGCACCAACAAGGCATATGA	2	f	Aradu.A01	3072277	A.duranensis	A
AX-147208227	GAGAGCACAACAGTTGCTCAAACACGGTTCGCTAG[G/T]CTTGCCAAGTCTATCCCAGAGATCAAATCTGGCAC	2	f	Aradu.A01	3072442	A.duranensis	A
AX-147208228	CTGGCACTGGCATATTTACCTTTAGCTTGACATGG[A/G]AAGATATACAAACCTTGACCCGTAAGTCAAATAGT	2	r	Aradu.A01	3072506	A.duranensis	A
AX-147208229	AAGGCAAGCGAGAAAGAAGTGAGGACTTCAAAATG[A/G]AGTACAAATATTCTCATATTGCCTCTATAGTACAG	2	r	Aradu.A01	3095780	A.duranensis	A
AX-147208230	TTCCAATTCTTCACGCTCCAACACCAACCTTAACA[A/G]TCAAATTCCTCTCCTAAGATCGCAGCAGCAACAAC	2	f	Aradu.A01	3097304	A.duranensis	A
AX-147208231	CAACAATCGCACCATCACTCTTTAAAGCCATGGCC[A/G]ATTCTCCCTTCTTACCTTCCTTGGACCGACGCCGA	2	r	Aradu.A01	3097371	A.duranensis	A
AX-147208232	GGGCTACCACTAAATGCATACCATTCTACAAAACC[A/G]GTCTCTGGACATAATGTTCTTTTTGTTCGTCGTGA	2	f	Aradu.A01	3102076	A.duranensis	A
AX-147208233	GCAGAAGTATTTGAATCCTTGAAGAGCTGGGTATC[C/T]AATTATAATGGTTGTAAAATCAACCTGGTCAATGG	2	r	Aradu.A01	3102205	A.duranensis	A
AX-147208234	AGCCAATTCAGACGCCCACATTTTGCGTATATTGC[C/T]CGTTGGAAAGGGTTGGAGTATCATGCAATCAACCT	2	r	Aradu.A01	3102412	A.duranensis	A
AX-147208235	TATCATGCAATCAACCTTGCAGGGTCGCATGCTGA[C/T]CCAGGAACTGTGATCAATGAGCTGGCCAATATAAT	2	f	Aradu.A01	3102466	A.duranensis	A
AX-147208236	TTCCTCTCTGGTGCTGCTATTTTATCTTTCGGGGC[A/G]CACCTTTCTTATGTCAACGTTGCTCCCCAACAAGC	2	r	Aradu.A01	3105729	A.duranensis	A
AX-147208237	TCAGAGTGGTTTGGTCAAAGACACAATTGGCAACT[C/T]CAGCTTTAACAAATAGAAGAAAAACACACTTCTTG	2	r	Aradu.A01	3105887	A.duranensis	A
AX-147208238	CATCATGTGCCTTCAGAATTACTAGCTGAATTGGA[C/T]TCCATGGGTTTCACTTGCCTTCACTATGTTGCAAT	2	r	Aradu.A01	3107557	A.duranensis	A
AX-147208239	CAGCTCAACTTGATCATTTACCACATGGTGATTTA[A/G]GAGATTCTTATGACCAATCAAGCCATCATCAATCA	2	f	Aradu.A01	3108571	A.duranensis	A
AX-147208240	AATTGCAGCTCCTAGCATAAAGCATTTAAGAGATG[C/T]AAAGCTGAGACAAGTGTTTTCTGAGAGATTGGTAG	2	f	Aradu.A01	3108752	A.duranensis	A
AX-147208241	GACATTATCTACAATGCCACATCGTCTGGCATAGT[C/T]GAGATTTTAAGGATATGTTTCCAGTTTTTTCCGGA	2	r	Aradu.A01	3108888	A.duranensis	A
AX-147208242	CTCGGTTATATTACAGGTTAGAGAAGAGATCAAAC[A/G]ATGTTACGAACTCATAAACAGATTGGGTAGAGGAG	2	f	Aradu.A01	3116014	Arachis hypogaea	A
AX-147208243	AAGTTTCATCATTATGGAAGGTTTGTAACAGCAAC[C/T]CTGAGGCTTTGGCTTACCTGGTGGATTTCTACGGC	2	r	Aradu.A01	3117095	A.duranensis	A
AX-147208244	CTCAAGGATGCAGACACAAGGGCTGCAAAAGACAA[C/T]AATGCCCTTGACGACGATGGGATCAAATCATGGGT	2	r	Aradu.A01	3119898	A.duranensis	A
AX-147208245	TTGGATCACAGTGTCTCAGTCTTACACAATAGAAG[A/G]ATTGTTGAGGAACATGCTAGACCAGTTTTACAAAG	2	r	Aradu.A01	3120434	A.duranensis	A
AX-147208246	GGAGCATGAATGTTGCTGAGTTTTGTAAGAGATCT[G/T]CCTTTGTTAATTTACACAACTTGCGACCTTTAAGT	2	f	Aradu.A01	3120706	A.duranensis	A
AX-147208247	GAGAGACTCATTTGGCAGTGGATAGCAGAGGGATT[C/T]GTTAAACATGAGAAGGGAAAAACTCTGGAACAAGT	2	r	Aradu.A01	3121116	A.duranensis	A
AX-147208248	ATGTTTTTAGAGTTGAAGAGTTGTCAGAAACCTTT[G/T]TGAAGAGCATTGTCAAAAAGTGCAGGCTGCTGAGA	2	f	Aradu.A01	3121444	A.duranensis	A
AX-147208249	ATACCATCTAAACTTCAAAGTTGACTTTCGCATGT[C/T]GTGGGATTGGGAAAAGGGTGTTCAGATGAATGGTG	2	f	Aradu.A01	3121733	A.duranensis	A
AX-147208250	TAGAAATAACTGCTATAGACGAAAATGAAGTCATT[A/G]ATTTTCCTCTTGTGTCATCTGTGCCTCAACTTCAG	2	r	Aradu.A01	3121987	A.duranensis	A
AX-147208251	CCTGAACAGCTTCCGCAGTATCTCGGAGTTGACTT[C/T]TCAAAATCTGGTTCTCCTTTTTCAACAATTTTGAT	2	r	Aradu.A01	3128327	A.duranensis	A
AX-147208252	ACAACCAAGTCATTATATTTCTCTTGTAGCTCAGC[A/G]TAGTGCTCCACAATTCTAGCATGACCAGTGACTGC	2	r	Aradu.A01	3128533	A.stenosperma	A
AX-147208253	AGCTCAGCGTAGTGCTCCACAATTCTAGCATGACC[A/C]GTGACTGCTCTATTTAGTGCATCATCCAACTCTGC	2	f	Aradu.A01	3128560	A.duranensis	A
AX-147208254	AGCTTGCTCCTTAGATTCTTAATTTCTTCAAGAAG[A/C]AATTCCTTCTCATTAGCATCAAAAGAGCTATCTTT	2	r	Aradu.A01	3128893	A.duranensis	A
AX-147208255	ATTCTCCATCACTGGAAGGCTTATTCGGTATTGTT[C/T]GATCAGAAGATTCATCCTGGTCATTTTCTGGGCAT	2	r	Aradu.A01	3129479	A.duranensis	A
AX-147208256	CATGCCATCAAGGTTAAGTGCTCAAATGAGAAGGA[A/G]GTTGTGGATTTGTTCAATGCTGAGTTCTTCTGGTG	2	r	Aradu.A01	3129547	A.duranensis	A
AX-147208257	GATGGACTGCACGAATGGACTGATTTAATGCCTTC[G/T]GAAGTGTTTTCGATGCAATCAATGTTATCTGCTGA	2	r	Aradu.A01	3129862	A.duranensis	A
AX-147208258	TCTAACGGATCTTACTCGTTGTCCAAATCTGAGTG[C/T]GCTGAGTGTTTCACTATTACTCCTACAATCAACAA	2	f	Aradu.A01	3130404	A.duranensis	A
AX-147208259	ATATATTCCTCAATCAAATTCTCAATATACAGTGC[A/G]TTTTTTGAATCTTCCTTCACCTGCAATAGTTTTGA	2	r	Aradu.A01	3131708	A.duranensis	A
AX-147208260	TGGCATGCTTGATGTATATATACACCAAGCTAGGG[A/C]CATTCAGAACATCTGCATATACCATAAGCAAGATG	2	f	Aradu.A01	3167620	A.duranensis	A
AX-147208261	GAGAATCTAAGGGTTAGTGTTAGGACTATTGATTC[C/T]TCACTCAAATGTGAGATTTGGATGCTTAGCAGGGT	2	f	Aradu.A01	3167780	A.duranensis	A
AX-147208262	GTTCAGGATGGGAAATTGGAGAAAGAGTTCTCTCT[G/T]TCTTCAACTGATTTGTTCCATTCTCCGGCCGGTTT	2	r	Aradu.A01	3167915	A.duranensis	A
AX-147208263	CCCAGCAGTGTGTCAACAAATGGTGTCACCTCTCC[G/T]GTGCCTGCAAGCTCGGAATCATCTGAAGCTGCTGC	2	f	Aradu.A01	3168221	A.duranensis	A
AX-147208264	GTCAGGAACAAATTTCCAGCACCAAAGATGCTAAA[A/C]ATGTGGATGCTATAGATGGTGAGAGTGATTCCTCA	2	f	Aradu.A01	3168312	A.duranensis	A
AX-147208265	TAGTTCACTTTGCGATGAAGTTCGAGGAGGAGCCT[A/G]TGCTCATAATATCTCAGCCCCTGGATTTCCTGCTT	2	r	Aradu.A01	3170062	A.duranensis	A
AX-147208266	AAGTTTCGGACACATTCGGGCCTTATGATGCTTTC[A/G]GTCAAGGTGATCCCATGGCAAAGGCTTTGGATTGC	2	f	Aradu.A01	3170530	A.duranensis	A
AX-147208267	CCATGGCAAAGGCTTTGGATTGCTGGAATTATAAG[C/T]TGCTGAATGACTCTTAAAGTTTCTGTCAAGTTTTT	2	r	Aradu.A01	3170578	A.duranensis	A
AX-147208268	AATTGTCCTCCAAGCTCTACTCTTATGTAAATTCC[A/G]TTGATAATGATTGAGATGAGGTGCTTCTCAAGGCT	2	f	Aradu.A01	3170683	Arachis hypogaea	A
AX-147208269	ACTCTTATGTAAATTCCATTGATGATGATTGAGAT[A/G]AGGTGCTTCTCAAGGCTATAAGTTGCTCCATGTTG	2	f	Aradu.A01	3170701	A.duranensis	A
AX-147208270	TGCTTCTCAAGGCTATAAGTTGCTCCATGTTGATT[A/G]TTTAGAGTCTTTACTCTGTTGTGAAGGTGCACCTG	2	r	Aradu.A01	3170740	A.duranensis	A
AX-147208271	CCAGCTCCTTCCTGCTAATAAATCCATTGTTTTCT[A/G]AGGAGTATTGCTTCCTCACATTTAACTTTACAAGC	2	f	Aradu.A01	3171315	A.duranensis	A
AX-147208272	CTCACATTTAACTTTACAAGCTGACCAAGTGCTTC[A/G]CCACAAAACCACTCACAATCTAATATTAGAAACCC	2	f	Aradu.A01	3171365	A.duranensis	A
AX-147208273	AATCACCTCACCAATGTGATGAAGGCAAGTAGCAA[C/T]AGCTCTTCTCCTTGTTTCCACTTTCCCTTTGTTAT	2	r	Aradu.A01	3171451	A.duranensis	A
AX-147208274	GCTCTTCTCCTTGTTTCCACTTTCCCTTTGTTATC[A/G]TTTCTAGACCGGATTCTCAAAGCCGGCACTTTCGC	2	f	Aradu.A01	3171488	A.duranensis	A
AX-147208275	TGTAATTCTCAGTTCTCCAGTCTGATAAAATCTGT[A/G]TCAGATCATTGCAAAGTTGATAAACTCGCGGCACC	2	f	Aradu.A01	3171603	A.duranensis	A
AX-147208276	TTGCTTGTCTTTCTGATGTAATGAGTGAGTTTACT[A/G]ACAGATGCAGAAGATCTTGCATCAACTGTGAATAT	2	f	Aradu.A01	3171689	A.duranensis	A
AX-147208277	CTCTGAATTGAATTGACAGTATGCTGCAAATTATG[G/T]GACGGTTGATTGATCTTATCAAAGTGTGTGAGAAC	2	f	Aradu.A01	3171803	A.duranensis	A
AX-147208278	CATGCTGCCCAGCAAGATTCCATACTGAAATCTTT[A/G]TGTCCTCATCCTTGAAAGTTTTTATCTTCATCCCT	2	r	Aradu.A01	3172080	A.duranensis	A
AX-147208279	GGGTTTACTATTGTTCTGACTTGATCCAAGTAGGT[C/T]AATGCCGAAGCAGAGAAATTATGAGATATTGAATT	2	f	Aradu.A01	3172175	A.duranensis	A
AX-147208280	TTTGCAGCCTTGTAGAGACAAGAGTTTCAAACTAG[C/T]ATTCTTCTCCAAACTCTTGAAGATTTTGACAAAGT	2	r	Aradu.A01	3173065	A.duranensis	A
AX-147208281	CCAACCTATTTTTGTTCTGCCACCTCCAAAAGTAA[C/T]ACACTTCAAAGTAATGTTGGCTTGCCTTTGCAGGG	2	f	Aradu.A01	3173724	A.duranensis	A
AX-147208282	CCCAAATCTGAAGCTCCTCCAAACTATGATTCACC[A/G]TGAGAGCAGAAGCAATTAGTCCAGCTCCAACTGCT	2	f	Aradu.A01	3174335	A.duranensis	A
AX-147208283	GAAGGAAACACATTCAAGATTTAGGGAGTCGGATT[G/T]TAGTGATTGAAGTGCCCATTGTAGCTCTTTCATGT	2	r	Aradu.A01	3174753	A.duranensis	A
AX-147208284	ATAACCCTCAGAAGTCTTTACAGGGTCGTCTGAAG[C/T]AATACCACCAAGACCATAACCAAAAGAGCCAGAAC	2	r	Aradu.A01	3187952	A.duranensis	A
AX-147208285	CGATCCACAGCTTCTTCCGAATCAAATGTGATGAA[A/G]CCAAAACCTCTTGGCCTTTGAGTATTGTGATCATA	2	f	Aradu.A01	3188853	A.duranensis	A
AX-147208286	ATTGTACCGAACTGATCAAAATACTTCTTGAAATC[A/G]CTTTCTGTGATAGTTGATGGCAAACCTCCAACAAA	2	r	Aradu.A01	3188943	A.duranensis	A
AX-147208287	GTGGTGCGATCTCTCATGATCACAGCCTCTATAAC[C/T]TCCCCATATTTTCCAAAATATTCCTTGAGACGTTC	2	f	Aradu.A01	3189828	A.duranensis	A
AX-147208288	TTCCAGGATGCGAATAGCGAAATGATGTGGTCGTT[A/C]GAGAAGCCTCTTAGCAACATGATTTCGGAGTGAAG	2	r	Aradu.A01	3197053	A.duranensis	A
AX-147208289	TTTCTTTAAAGTTATTGCACAAGTACCAGTGACAT[A/G]CATTAGATCAAAGAATCTCTCTTTAATAAAATCAT	2	f	Aradu.A01	3203979	A.duranensis	A
AX-147208290	TATGCTCTATGCAGGGCTGCACCTGGAGGTAAAAC[G/T]ACTTATGTCGCTGCTCTTATGAAGAATACAGGTGT	2	r	Aradu.A01	3235061	A.duranensis	A
AX-147208291	ATTTTCTGCCGACAGGTTATATCCAAGGATGAATC[A/G]GTTAAAACCTCCAAAAGCTTGGAAGACATACAGAA	2	r	Aradu.A01	3236273	A.duranensis	A
AX-147208292	ATTAACGGCATAAAAGAAAATGGGAAAGTAACTTC[G/T]GGATCTGGACCGATAAAGAGGCAGAAAAGGAAATT	2	r	Aradu.A01	3239311	A.duranensis	A
AX-147208293	ACATTGTCACACTCACTATATGGAATCTCTATTGT[C/T]ACCATTTCTAACACACACATCCCAAATGAGTATAT	2	r	Aradu.A01	3241377	A.duranensis	A
AX-147208294	CTAACACACACATCCCAAATGAGTATATGTCCACC[A/G]TTTCCGTGTACTTCTCCTCGTATAACTCCGGCGCC	2	r	Aradu.A01	3241420	A.duranensis	A
AX-147208295	AGGTCTCTATGGATGATGCAAGGATGATGAGTATG[C/T]AAATAATTCAAACCTTCAAGAATCTGCTTAGACCA	2	r	Aradu.A01	3242008	A.duranensis	A
AX-147208296	GAGCAAATAATTAGAGCTTCTGATAAAACTTCTTG[A/G]GTCCCTTTCTTCACCATTGGAAATTGGAAATGGAG	2	r	Aradu.A01	3258372	A.duranensis	A
AX-147208297	AATACCAGTACTGTTGTGAAGAACCTCTTGTTCAT[C/T]CATCAGTATGTTTATTTCAAGAACATCTAAATCCT	2	r	Aradu.A01	3259750	A.duranensis	A
AX-147208298	TTCAGGTGGGCCTTATGGTAATATTCAATATTACC[A/G]ACCTTATTACTCTCCTCAATGGTAAATCACTTGTC	2	r	Aradu.A01	3259862	A.duranensis	A
AX-147208299	GCAAACAACACCGTCTTCTACCGATGTTCCATCGA[C/T]GGTTACCAGGACACTCTATGGGCAGTTTCCGGCCG	2	f	Aradu.A01	3266482	A.duranensis	A
AX-147208300	GAGCCAGGAAAGCTGATTCGTGAACGCTATAGAAC[A/G]GCATCTCAAGTGGTCCAGAATCAAGTTAGGAGTTT	2	f	Aradu.A01	3280783	A.duranensis	A
AX-147208301	CATGAAGATATTGTGAATATCGTTCATAGAATGTA[C/T]GAAAAAGATGGCATACCTAAGGATGAAGTAATAAG	2	f	Aradu.A01	3281862	A.duranensis	A
AX-147208302	CAGGGCCATACCACAAACATAGATATCTGTGTAGA[C/T]GATCCAACAGCAACTCCAATGGTGATATCCTGCAG	2	f	Aradu.A01	3286718	A.duranensis	A
AX-147208303	CGTCATAGTGAGAAGCTAGTTGAAGAGAGATCGAC[A/G]AGTAGATGAAAATCCTATATTCTAAGTGAATCTAA	2	r	Aradu.A01	3317563	A.duranensis	A
AX-147208304	ATTCAAATACACAAAGCCATTAGATCCTATATTTC[A/G]AAAAGTTCAAACCAAAATACAAAATGATCAACGAT	2	f	Aradu.A01	3326187	A.duranensis	A
AX-147208305	TGGCTATTTTTTAAAAATGCTATAGGAATCATTGA[A/G]TGTACTCATATTCCATGTGTGTTTAGCTAAAATGA	2	r	Aradu.A01	3326260	A.duranensis	A
AX-147208306	CACCAGTTGGATATATTGGTCCATATAGATATGAA[C/T]GCTATCATCTTCCAAATTTTGGACGTTCATCTGGA	2	r	Aradu.A01	3326621	A.duranensis	A
AX-147208307	ATCATCTTCCAAATTTTGGACGTTCATCTGGATTT[A/G]CAAATGGTAATGAAGTGTTTAAGGTGAAGTTCAAA	2	r	Aradu.A01	3326660	A.duranensis	A
AX-147208308	ATGTATTGCATAAATGAGAACAGATTTAGCTGAAC[A/G]CAATATTTTACAACTATTGATACATACAAATTAAA	2	f	Aradu.A01	3329865	A.duranensis	A
AX-147208309	GAGAGATCCAATGTTACAAGTCAACTGCGTTTCAC[C/T]CTCTGACAGAACCTTCAAAAACACACACACAAAAA	2	r	Aradu.A01	3330057	A.duranensis	A
AX-147208310	GTATCTACTACATTTCCTGTAACCACTGTATGCTT[C/T]AATACCAGTACTGTTGATGACAGAACATCGAGCTT	2	f	Aradu.A01	3332034	A.duranensis	A
AX-147208311	TTCCCCTCGTCACCATCAGTTAAAAGTGAGATAGC[A/G]GTAACTTCAAATGAATTAAGTCTATCATCACCTGT	2	f	Aradu.A01	3332530	A.duranensis	A
AX-147208312	TGAGGTTGATATATTGGATGATGGATACCGTTGGC[A/G]TAAGTATGGGCAGAAGGTTGTGAGAGGCAATCCAA	2	f	Aradu.A01	3333441	Arachis hypogaea	A
AX-147208313	ATGACATGGCAGGACAAGCTGCATCCATTGGACAG[A/G]CAAGAATTAGGCCAGAAGAAAGCGATACGATTAGC	2	r	Aradu.A01	3335170	A.duranensis	A
AX-147208314	ACCTCAGCTCCAGTATACTTCGGTGTTCTAAATAA[C/T]GGTTCAATTCCATCATATGGTTCTAGAGAAAATCT	2	r	Aradu.A01	3335370	A.duranensis	A
AX-147208315	ATTCCATCATATGGTTCTAGAGAAAATCTGAGTGA[G/T]AGTACATCTTTGAACCACTCTACTTATCCCTGCCC	2	f	Aradu.A01	3335412	A.duranensis	A
AX-147208316	ATTATGTGAACATGACTTTCCTCCTTCATAGCTTC[A/G]GCAATTGCTCCATTCGCCGACATATACCCAAACTT	2	f	Aradu.A01	3339800	A.duranensis	A
AX-147208317	TGTGTCAAGCAAGAATTTATCTCCGGCGAGCCATT[A/C]GTAGTTTCGAGAGAATGTTGTGGCCTCAAGACATG	2	r	Aradu.A01	3340310	A.duranensis	A
AX-147208318	GTTTCTGGTTCAACAAAGGTCACAAATCCAAACAT[C/T]CTTCTCTGTTGGCATGGAATCCTTACATCTTCAAC	2	r	Aradu.A01	3362064	A.duranensis	A
AX-147208319	ATTTACTTGAAGTAGTTTGAAACATCTTCCTCTGT[A/G]AAAGTGCTATCAGCTGGAAATGTCAAATATATTTG	2	r	Aradu.A01	3362240	A.duranensis	A
AX-147208320	CGCACTAATATTTTGACCAAACTCTCCCTTTCCTA[C/T]GTATTTTGGAGCATCTTCTGCCAAAACCACTGCGT	2	r	Aradu.A01	3362317	A.duranensis	A
AX-147208321	ATTCTTGTTTCGAATATTTCGAACTGCTTCTGAAG[C/T]TCCGAGAAAGAGTGATGATCCCAAGAAGGAGAGGA	2	f	Aradu.A01	3363883	Arachis hypogaea	A
AX-147208322	AGATCCTTGGCCACAATAACCGTTCAATTGATTCT[G/T]CCAATTTCTCTCTTCAAATGGCTTCAGCTTATTGC	2	r	Aradu.A01	3374701	A.duranensis	A
AX-147208323	CTCAAATGGGTGCAAACGGTGCTGCGCAATTGCTT[A/C]TGAATTTGTTGCCTCATTCTGATGGGATGTTTCTG	2	r	Aradu.A01	3374809	A.duranensis	A
AX-147208324	ATAGTGTATCTCATATAATTGATGTTCCTTCATTC[A/C]GAAGCATGCAGAATCGGCTGGCTCAACTTCGTGAA	2	r	Aradu.A01	3375936	A.duranensis	A
AX-147208325	TTCAAACATTGTTGGATCCTGTGGAATAATGCTTA[A/G]TTTGGATCTTAAATCATGAATTCCAATTGAAGATA	2	f	Aradu.A01	3378282	A.duranensis	A
AX-147208326	TTCCAATTGCTAAAGCAGCATAGACAGCCATAAGC[A/G]TAACACTTCCAACAGCAGCTTCTGCAGTTGCAGAA	2	f	Aradu.A01	3380267	A.duranensis	A
AX-147208327	TATCTCCTCAGCCTTCCTAAGCTGAATGATCTTCT[C/T]TAAGAACTTCATCTCCCAAGCTTGCAGTTTCAGAA	2	f	Aradu.A01	3382035	A.duranensis	A
AX-147208328	GCCAAAGCAACTTGCAAAACAGCCACCCATGGATC[A/G]TGCATGTACCAACAAAATTCACCAACCCTTGAAGC	2	r	Aradu.A01	3382285	A.duranensis	A
AX-147208329	GATTTACACGAAAGCTTCAAACCTTTAGCATAGAT[A/C]GTCCCCACCAACATTGATTGTATCCTAACCCCAAT	2	f	Aradu.A01	3382405	Arachis hypogaea	A
AX-147208330	TTCCCATCATCACCACATTGTGACTCAAGCTTGTC[C/T]CTAAGATTTGGAAAAGCCCCATAGGCACTATCATT	2	r	Aradu.A01	3382726	A.duranensis	A
AX-147208331	CCCAGCAACAAATCCTCAAGAAACTTGAGGGGAAA[G/T]GTCCCCAAGAACCGGAGCTTCCAAATTGCAAATAA	2	f	Aradu.A01	3383162	A.duranensis	A
AX-147208332	TACGTAATCGAATTCTTTCATTGTTTTCTCTATGG[C/T]TCACATTCGCATGAACTTTCTCCCATATCCATGAC	2	r	Aradu.A01	3383423	A.duranensis	A
AX-147208333	GAAGAAAGAGGTGATTGTGATGAAATTGAAGGACG[A/G]GAAGAGAACGAGGATGCAGAAGACGAAGAAGAAAT	2	f	Aradu.A01	3407861	A.duranensis	A
AX-147208334	ATGATGACAGGCAAAAGGCAGAAAAGTGGGTTTGA[A/G]AGGGCTCCACAGTGCTTCAGGTTTGTGTGATTTCA	2	f	Aradu.A01	3408198	A.duranensis	A
AX-147208335	GGAAAAAGTTTGAGAAGTTAAGGATAGCCTTTGAA[C/T]GCTCTCAGGCTGAGCTGAAACCAGAACAAAAATCA	2	f	Aradu.A01	3409539	A.duranensis	A
AX-147208336	CTAAGCCCAGAGAAATGGTATCAAGGAACTTGAAT[A/G]CTGCTCCATCTGTATTGTTCAAACAGCCGGACACT	2	f	Aradu.A01	3410790	A.duranensis	A
AX-147208337	AAATCTTGATGTGAATTCTATCACTAAATTCCAAA[A/G]TAGGATTCCGAACAACTTTTCCTCCCTTGATTTTT	2	f	Aradu.A01	3416272	A.duranensis	A
AX-147208338	AAGCAATTAAGATTGGTATTTTTTAAACTACATGT[C/T]GTGTAAATTTCATGGATTTGTATTCATTCCATGTC	2	r	Aradu.A01	3417153	A.duranensis	A
AX-147208339	TATACCTTTGTTATAGATTGTTTAACATCAATTGA[C/T]GTTTGAGTTGACCATTGATCCAAAGTCTTTATAAA	2	r	Aradu.A01	3426995	A.duranensis	A
AX-147208340	GTTCTGAATAAGTTAGTACATACCTCTGGATTCTC[G/T]TTGTGATGAAAGGGTGAATGTCCAAAGAATAACTT	2	r	Aradu.A01	3432772	A.duranensis	A
AX-147208341	TTTAGAAGATTTAATTGCACTTGTATTTATAACTT[A/G]TAAGTGAAAAAATATGGACCAACATACATGTGCTA	2	f	Aradu.A01	3433039	A.duranensis	A
AX-147208342	GAGATGAACTTAGATTTTGTTTTAAGAGCACCTAA[A/G]AAGCCCACAATCATTGCAATTTGCAGCACTCTGAT	2	r	Aradu.A01	3436202	A.duranensis	A
AX-147208343	GAGCATCAAAGCTCGCTCGGATTCTCACAATCACA[A/G]TCACAATCACAATCATTTGAGGACATGGAAACGAT	2	f	Aradu.A01	3438230	A.duranensis	A
AX-147208344	AGGATTATGGGAGTGAACAATAAGGATACAATAAA[A/G]TATGAAGAGAGATATGTGGAAAGTGATGATGATAT	2	f	Aradu.A01	3438818	A.duranensis	A
AX-147208345	TGATATCCCTAGAGTGGTTAATGAATTTGATCAAA[A/G]GCGTTATGATTTATATGTTTTGGGACAAGGGAAAG	2	r	Aradu.A01	3438883	A.duranensis	A
AX-147208346	ACATTGGTGTACCTCCCATCTGGACCTTTCTTTAG[C/T]TTCTTGAGAGCATTCTCAACAGCGATCTTCCGAGC	2	r	Aradu.A01	3441680	A.duranensis	A
AX-147208347	TCAACAGCGATCTTCCGAGCTTGCTTTCCTGGTGA[C/T]AACTCTTCCGGTTCTTGTTCGGCTTTCAACATCTC	2	r	Aradu.A01	3441731	A.duranensis	A
AX-147208348	TTTTCATTTGGATAAGCTTCTGTAGGAATGTCATC[A/G]TCACTATCCATTTCATCACCAGTCCACAGCGTCTT	2	f	Aradu.A01	3441866	A.duranensis	A
AX-147208349	TCAGACCAAACACTTCTTAACTCATCACTGTCATC[A/G]GCATCGATCAGATCTGCGTGTTCTTTAGCTTGCTG	2	r	Aradu.A01	3441950	A.duranensis	A
AX-147208350	CTTGCCTTCCTAATCTCTTTATCAAGATGACTCTT[C/T]GAGTCATTTTCTTCATCAGTTTCATCTTCGCTTCC	2	f	Aradu.A01	3442022	A.duranensis	A
AX-147208351	GATTGTGAATCTAACCTTGAAAATTCATCACATAG[A/C]CATTACTAAAACAACCTTTTAAAACACCTGGAGCT	2	r	Aradu.A01	3443162	A.duranensis	A
AX-147208352	CCATCGGAACAAACTAACTGCTCTAACGCATTACC[A/G]CCTCTTTTTCCAAGTTCTTAATAATGCTTCTCCTG	2	f	Aradu.A01	3443441	A.duranensis	A
AX-147208353	TATTTCTTATGCACACGCTTGTCACTTACTTTGGT[G/T]AAGAGTTCGAACCAAAAGAGTGTCTGGCTCAGTTC	2	r	Aradu.A01	3445374	A.duranensis	A
AX-147208354	TCCTCCAATAACCCACACTTTTCAGCTTCCAATTC[A/G]ATGTTCCTTTTCTTAAGATCATCAACAACACATCT	2	r	Aradu.A01	3451358	A.stenosperma	A
AX-147208355	TCCCATTTCTTCTTCTCTTCCAAGAGCTCAGACTT[C/T]TCAAATTCCAACTGCATGTTCCTATCCCTAAGAGA	2	r	Aradu.A01	3451436	A.duranensis	A
AX-147208356	TGCTGCAAACCACTCAGTTGCCTCACAACACGATC[C/T]ACTTGATGCCACTCTACAATCGAAAAGCACAACAG	2	r	Aradu.A01	3454654	A.duranensis	A
AX-147208357	AACAGTGGACAGACGGCATTCCATGACTCCTCACC[C/T]TCAAACACAATCGGTGGCAGAATATGCTGGATATC	2	r	Aradu.A01	3454720	A.duranensis	A
AX-147208358	CGAAGTCTAAACTCTTCAGAGTCATTGCGCTGCTC[A/G]TAACCAACCCACCTGCAATGTAATGAGCCATCAAG	2	r	Aradu.A01	3454933	A.duranensis	A
AX-147208359	CATTTCTTTTTCTCTTCCAATAATCCGCACTTCTC[A/G]GCTTCCAATTCAATGATCCTCTTCATAAGATCCTC	2	r	Aradu.A01	3456842	A.duranensis	A
AX-147208360	CAATTCAATGATCCTCTTCATAAGATCCTCAACAA[A/C]ACCTCTCTGATCATCCCATTTCTTCTTCTCTTCTA	2	f	Aradu.A01	3456883	A.duranensis	A
AX-147208361	CTCGAATCAGAACCGACATTCTCCTCTTTCTTAAC[A/C]TTTGCTCCTCCATTTCTGAACTCCCTGAGATGTGA	2	f	Aradu.A01	3457073	A.stenosperma	A
AX-147208362	CATGTCAAGATCTTCATGCTTCTCGCCATTTGGAA[G/T]CTTCCAATCAAAATGAAAAAGCAAATTTGCAAGTA	2	f	Aradu.A01	3460680	A.duranensis	A
AX-147208363	ATAACATTGTCAGATAGAGGGTGCTCAAGGTTGCT[A/C]TGCTTCTGAAGCTTTAATAAGACATCAACAATATC	2	r	Aradu.A01	3461937	A.duranensis	A
AX-147208364	TTTAATAAGACATCAACAATATCCTCCGTTGACTT[C/T]TCATTCATTTCCTTTCTTTCCTTGTGATTTCTCAC	2	f	Aradu.A01	3461985	A.duranensis	A
AX-147208365	CTTTCAACACATCCTTCATAACTTGTATGAACGCT[G/T]CTTGATCCGTTGACTTTTCCCCAAAGGCCACTCTT	2	f	Aradu.A01	3462178	A.duranensis	A
AX-147208366	TGATGTTAATCCATATGACACAGAATATATAACTT[C/T]GCTGAAATTAATGATAGACCCATGATTGGAACTTA	2	r	Aradu.A01	3462248	A.duranensis	A
AX-147208367	GGACAAGGTTGAATTTGAAGAAAGATAGTGGAGAA[C/T]AAACTCCATGATTGGAAAGGAAGAATAGCTTTTGG	2	f	Aradu.A01	3462773	A.duranensis	A
AX-147208368	CCTGGGCACATTCTTCTTCCAGCACCAAAAGGAAT[G/T]AGTTCCAAGTTGTTTCCTATGTAATCAATAGTGCT	2	r	Aradu.A01	3466095	A.duranensis	A
AX-147208369	GCCCACAATACGGTTGTAGCTGATGTCTCTGTTCC[G/T]GCTGCAAAAATGTCCTACAACCATAGATCAAGTTA	2	r	Aradu.A01	3466473	A.duranensis	A
AX-147208370	TACTATCATCTGTTAATTGAAACTCTTGCTGATTA[C/T]TACTATCCTGGAATTTCAAGAGCACATCTAAGAGG	2	r	Aradu.A01	3468954	A.duranensis	A
AX-147208371	GCTTCTCGGTGCAATTTCTCAAGCTTGGGCTTCAA[C/T]CCAGAGACATATTGAAGCCATGTAATAGAAGGGTA	2	r	Aradu.A01	3469112	A.duranensis	A
AX-147208372	TCTTTTGAAGCAATCAATTTGATGAGATTGTTGAG[C/T]TCTTCAACTCTGATTGGTTGGAAAGATTGGACACG	2	f	Aradu.A01	3469765	A.stenosperma	A
AX-147208373	AACTCCTTGGCATATTCAGGTGAAGATACCACTAT[A/G]GTTGAAACTTCACCTAGCTTAAGATGCATCAAGGG	2	r	Aradu.A01	3469990	A.duranensis	A
AX-147208374	TTCTGCACCACATAGAAAACTAAGAGACTTAGCAC[A/G]AAAATATGGACCTTTAATGCATCTTCAACTTGGTG	2	f	Aradu.A01	3478066	A.duranensis	A
AX-147208375	AGGTTTTGAAGCTGGCTGGAGGTTTTTACATTGGA[G/T]ACTTGTTTCCATCGGCTAAATGGATTCAGAACCTC	2	r	Aradu.A01	3478519	A.duranensis	A
AX-147208376	AACTATGGTGTTGCAAGTGTTGAGTTAATCCTTGC[A/G]TTGCTGTTGTATCACTTTGATTGGAAGCTTCCTAG	2	r	Aradu.A01	3480363	A.duranensis	A
AX-147208377	GTTTGTTGAAAAACAGAAACATCAGCCATTTCCCT[C/T]TTCCTCAGAGCAAGAATCTGACCGTCAGTTATACT	2	f	Aradu.A01	3493539	A.duranensis	A
AX-147208378	ATTCCAGTTCTTAATCAGCCCTTGTCTTCCAACCG[C/T]TACTATGTTATATGGAGGAAAGGAAAGCATCAAGG	2	r	Aradu.A01	3493658	A.duranensis	A
AX-147208379	CATTTATGTTTGTGAAGGAAGGAATGGAACTCAAG[A/G]ACCAAATGAAAAGATCCGTGTTTTACACATTGACA	2	f	Aradu.A01	3494869	A.stenosperma	A
AX-147208380	TTGAAGAGAATGGATGGAAGCTTTGTGTTAACTTA[C/T]GGTTTCAGACACACTCATCAAATTATGTGTAAATG	2	r	Aradu.A01	3495291	A.duranensis	A
AX-147208381	AGGGAGGCATGTACAAGCTCAACGGAAGAGGATAT[A/G]GGAACTACTTGTTTATGCTGCAATTCTGTGAAAAA	2	f	Aradu.A01	3505719	A.duranensis	A
AX-147208382	AGCGTTCTGGTTTCCATGCAAAGTCTGTTGCTTCT[A/G]ATGGGATCCCTCCTTCATTCTTAAGGACGAAAGGT	2	r	Aradu.A01	3505849	A.duranensis	A
AX-147208383	GATCCCTCCTTCATTCTTAAGGACGAAAGGTTGGA[A/C]TGTTGAAGCTTCTACACCCAAGAATTACAATTTGG	2	r	Aradu.A01	3505889	A.duranensis	A
AX-147208384	CAATTACCGGCATTTGATTTCCCATTGTCTAATGA[G/T]AGTTCTGGTTCTGTGGTTATTGGGAATTGGTACTG	2	f	Aradu.A01	3505995	A.duranensis	A
AX-147208385	GAGGGGCTATTAAATGGGAAAATTTTGGGTGTTAT[A/G]TGCTTGTGGAAAGCTTTGTTTTGAAGAGAATGGAT	2	f	Aradu.A01	3506440	A.duranensis	A
AX-147208386	ACTGTTGAAGCTTCTACACCCAGGAATTACAATTT[A/G]GAAGAAGCTCTTGGCCTAAATCAATTGTTGCGCAG	2	f	Aradu.A01	3515413	A.duranensis	A
AX-147208387	CTCGATTATTCATCAGAATCAAGAGCAGAGTTGTT[C/T]CCTCCTTCAAAGATGATGATGAGTGATAATTTTAA	2	f	Aradu.A01	3525579	A.duranensis	A
AX-147208388	GTTGAGTGCTCCATGTTTGCTGCACTTACTGGTTT[A/G]GTTTACTTCTTGAGCAACTCTCTTGCTATTGAGGT	2	r	Aradu.A01	3536825	A.duranensis	A
AX-147208389	GTCCATAGTGAAGCTAGGAATCTTATCAAGCCTAA[C/T]GGGATTATCTTTTCCTCCAATCAATTTAGCAGGAT	2	r	Aradu.A01	3546878	A.duranensis	A
AX-147208390	TTGAGATTCAAGCTGGATAATTTGTTGGAAAGATG[A/G]TTGGATAACGCGCTTTCTAAAGACTTGTGGCACAA	2	r	Aradu.A01	3547461	A.duranensis	A
AX-147208391	CGGCAGAATTTGAGGTAGTTATAGGAACAATCATC[A/G]GTTTGGGACCCGTTTGGCTTCCGAGAAAAAGGGGA	2	r	Aradu.A01	3547746	A.duranensis	A
AX-147208392	TAAACCCTTCAATTTCTCATCAGCCTCTTTATACG[A/G]AACGGCATACCGATTCTCGGCCACTCTATTCTTCT	2	f	Aradu.A01	3569411	A.duranensis	A
AX-147208393	TCAAAGCCTACACCTCTTCTGTCACGAGTTATGAT[A/G]CTCTTTTGGAAGAAGGATCTCTTAGCTTTCCTGTT	2	f	Aradu.A01	3574490	A.duranensis	A
AX-147208394	CCAATGGCGATATGATCCTTTTTGCGAGTTTCAAA[C/T]TCCCGGAGAATACAACTCTGCTGAATCATGTCTGG	2	f	Aradu.A01	3574583	A.duranensis	A
AX-147208395	GACATAGAATCTTCTGGAACATCTTCCACTATGTA[A/G]TCGGTTACTTAACAATTGGGCTTGGCATATGGAAC	2	f	Aradu.A01	3575633	A.duranensis	A
AX-147208396	TACTTAACAATTGGGCTTGGCATATGGAACGTCTT[C/T]AAAGGTATTGACATAATGGAAGCAAGAGGATGGAA	2	r	Aradu.A01	3575674	A.duranensis	A
AX-147208397	GCAAGAGGATGGAAGAGTGTGTATTTGGGTGTGAT[A/C]ATATGTTTGGCTCTAATTGCTATAGTCTTGGAGGT	2	r	Aradu.A01	3575731	A.duranensis	A
AX-147208398	ACCGTGGTGGGACCATCAACACACTCTGCACTAAT[A/G]ACTTGAGAATAAGGTGTGATGAAAACTTCCCGGGG	2	r	Aradu.A01	3579919	A.duranensis	A
AX-147208399	CTGCAAAAAGCATGATAATGTTTAAGCTGCTTGCC[A/G]CATGTCCACGCCACTCCAGACCAAACAATGTCAGA	2	r	Aradu.A01	3580360	A.duranensis	A
AX-147208400	AGAAAAAGTAAACAAGAGGGATATACCTTGCTATT[A/C]GCTATCGGTGCAGGAAGACCAGTAATTTCATTGAC	2	r	Aradu.A01	3580540	A.duranensis	A
AX-147208401	GCTCCAGAGGATGTTGCATAAAAGGCAAAAGGGTG[C/T]CCCGAATTGCAGAAAAGATTGAAACTTCTTTTCTA	2	f	Aradu.A01	3582192	A.duranensis	A
AX-147208402	CCAGCGTACAGAATTTACAAGACCAAGTACTGTAT[C/T]TGGTGGCAAAATCTTTCGGCTGTTGTGTGCCACAC	2	f	Aradu.A01	3584402	A.duranensis	A
AX-147208403	TGTTCAATGATAGATCCAATCTGTGGTGCATCCAT[A/G]GTCAAATCAACATATTTAGGGGTACTAGACGAGCA	2	f	Aradu.A01	3584834	A.duranensis	A
AX-147208404	GGACCATGGGCATTATGGCAAAGCTCATGAAGCAT[C/T]GTATCCAAAACTTGATCAAATGGGTAGAAGTCCAA	2	f	Aradu.A01	3586212	A.duranensis	A
AX-147208405	ATAGGCTGAATCCACCACTATTGGCCTATGGGGTG[C/T]GTATCCCTTCGACAAAAGATGGTTAATTGATACAT	2	r	Aradu.A01	3593801	A.duranensis	A
AX-147208406	GCAGAGAGCAACAATTAACAAGATGGTATCTCCAA[A/G]TGAGGTGATAGATGTAAGAGCAGGGTTTGCTAGGT	2	f	Aradu.A01	3594170	A.duranensis	A
AX-147208407	TGGAATTGTGACTGAGAAGCAACTCCATTGCCACT[C/T]CTTTTGACTGTCATAGACCCTGCAACAGGAACATA	2	r	Aradu.A01	3594354	A.duranensis	A
AX-147208408	ACGCAAGCTAACATGAAAGCGAAAGGGTACTCTTT[A/C]TCCGTCAAGCTCCCAAAAGTCTCGTTAGCATCGCT	2	f	Aradu.A01	3595179	A.duranensis	A
AX-147208409	AATTCAGCTGGAATATCACATCCCTGATAAGATGC[G/T]AGCACTTGCCTTATATCAGCTGGACTACTACAGGC	2	f	Aradu.A01	3602086	A.duranensis	A
AX-147208410	TTCCCATCTTGATACTTCGTAGCTGTCCTTGCTAG[C/T]GCAAATCGTATAGTTGGCCTGGGATTATTCAGCCT	2	r	Aradu.A01	3602872	A.duranensis	A
AX-147208411	GAAAACAATTGTTTTAGATCATCTCCGCAGCCCAA[C/T]GACGGAACATTCCTCACAATCAAATACCTGCACCT	2	f	Aradu.A01	3611395	A.duranensis	A
AX-147208412	TAACGCGGCATGGAAAGCAAAAACGAAATCCGTTA[C/T]TTCAGTTACAGCAAATGACAGTTTTGCTCTGGGAG	2	r	Aradu.A01	3611598	A.duranensis	A
AX-147208413	AGTTGAAGATGTGAAAGAAGTAAAAAAGGACAAGA[A/G]AGATGATGATGTGGAAGAAGAAAACGAGGACAAGA	2	f	Aradu.A01	3626508	A.duranensis	A
AX-147208414	TAAGGAAATTGATGGTGTGAAAGAAGTATCAGAGG[C/T]TAAGAAAGATGATGATGGACTTAAACCTGAGAATG	2	f	Aradu.A01	3626679	A.duranensis	A
AX-147208415	TTGAAGCTGAAAAACCAGAAGTGGATGCAATGGAA[A/G]TAGATGGTAACACTAAAGACATGCAGGAGAGTGGG	2	r	Aradu.A01	3626801	A.duranensis	A
AX-147208416	TGGAAAGTCAAAAGAAGAAGACAAAGCTGAAGATA[A/G]CAAGGATAATAAAGGATCGAAAAAGCGTTCGAGAG	2	f	Aradu.A01	3626949	A.duranensis	A
AX-147208417	AAGCATATGATCAAAGTTAAGGAAAAATTTGACAA[A/G]TGTAACAAAGAAAAACTACTGGAATTTTGTGATGT	2	f	Aradu.A01	3628598	A.duranensis	A
AX-147208418	CAGGGGTTTAGAGGGAATGATTTGGGTGCAAAACA[A/G]GGTACTGGTGGATCTGGAATTAGGGTTGAGTTGGG	2	f	Aradu.A01	3647671	Arachis hypogaea	A
AX-147208419	TATGCTTCGCCTTTTACAGTTAAGAAAATGGGTGA[A/G]GCTCAGGTGAATAGGAACCAGCAGATGAACCAAAC	2	f	Aradu.A01	3648316	A.duranensis	A
AX-147208420	AGGAGGTACAGGGATGATAGAGATCAAGGATATGA[A/G]AGAGATGCACCCAGAGAAAAAGATGTGGGCCATGA	2	f	Aradu.A01	3649096	A.duranensis	A
AX-147208421	TCATCCTCCCAAATTTGGAAGTTAAATTTATTGAT[C/T]CTGATACTGGTCGATCCCTCCCAAGGAACACACCT	2	f	Aradu.A01	3664800	A.duranensis	A
AX-147208422	GCCATTTTGTTATCTCATCCGTCGGTAGAAGATGC[C/T]GCAGTTGTGCCGTGAGTAACAAGCCACCATCGATC	2	f	Aradu.A01	3665567	A.duranensis	A
AX-147208423	AAATCACCTTCTGGCAAGATAATGAGAAGGCTTAT[C/T]AAAGAGAGGATGGTGAAAAAAATGAAGACAAACTC	2	f	Aradu.A01	3665858	A.duranensis	A
AX-147208424	TTGAGAACACTGAGGGGTGTACACCAATCAAGAGT[A/G]GGTTCACTAGCTTGGAACAATCATATCCTCACAAC	2	r	Aradu.A01	3690223	A.duranensis	A
AX-147208425	AATTGGCAAGTGGGGGCAACGATAATCTGGTTCAT[A/G]TATGGGACAGGTCCATGGCGTCATCCAATTCACCG	2	r	Aradu.A01	3690413	A.duranensis	A
AX-147208426	AAATTATTGCCTCAACTCGTGCAGAAAATGCAGCA[A/G]ATGGATCTAACCCCCAGCCGAAGAAACTAATTATA	2	r	Aradu.A01	3695452	A.duranensis	A
AX-147208427	AAGAAATAGTAATAAGGAGTGAATAGTAAATAGGG[C/T]TTGAATTGGAGATTATTACGGTTTATGCCATTGTC	2	r	Aradu.A01	3701464	A.duranensis	A
AX-147208428	ATCCTTTCCTTGCAATTTTTTTCCTGCAACCCTGA[G/T]TCTACAGTCTCAAAATCTCACTCTCCAATATCTGT	2	r	Aradu.A01	3715622	A.duranensis	A
AX-147208429	GGCAACGTTGGAATGGTTGAGCATTTCGATGCTTC[C/T]CACCTTTTGAGAGAAAAAGTGCGTCTCCTTTCTCT	2	r	Aradu.A01	3715953	A.duranensis	A
AX-147208430	TTTTTCTACTTGCAGAGTAAACACTTGGTGGTCTT[C/T]ACGGGTGCAGGAATATCAACTTCTTGTGGTATACC	2	r	Aradu.A01	3717294	A.duranensis	A
AX-147208431	TCCTAGTTTTCCAATGTAATTAGGGCAAGAGCAGC[C/T]CTTTCTTGTTGCCTATCCTACTGGCTGCTGGTGTA	2	f	Aradu.A01	3724436	Arachis hypogaea	A
AX-147208432	TTGCCTATCCTACTGGCTGCTGGTGTAATGCATTC[C/T]ATTAACCATTCTAATCTTATCATGAATGTAAGTTT	2	r	Aradu.A01	3724480	A.duranensis	A
AX-147208433	TTAGACAAGGAAGATTACAAAGCAGCCATTCTTGA[C/T]AGGCAACCGTTTCGGCTTAAAAGGTTTTATAACAC	2	r	Aradu.A01	3724614	A.duranensis	A
AX-147208434	ATTGTAACCAATCTTGTTCACCACAGCAAAACAAG[C/T]AAATCATCCCCTGATTCTCGAAGTAACGGTGATCT	2	r	Aradu.A01	3725371	A.duranensis	A
AX-147208435	TTTTTACTATACATTCTACAGTATTGCACTCATTC[A/C]CAAAAGCTATGAATTGCTTCTCTGCTTAGTTGGAT	2	f	Aradu.A01	3726648	A.duranensis	A
AX-147208436	GTTTGATTTGTATGAAAGGAGGTGGAAACAAAGGA[A/G]ATAAGAGAGAAGATAAAAGTGGTGAAATGTATGTT	2	f	Aradu.A01	3749655	A.duranensis	A
AX-147208437	TGGAGAAATAAGCGTGTCAGCATATGACACTGCAT[A/G]GGTTGGTCTGGTGAAAGATGTTAATGACGGAAATG	2	f	Aradu.A01	3749741	A.duranensis	A
AX-147208438	TCTCAGACCATTATGTCTCACGCTGACAAAGTCCT[A/G]TTTCAGAAAGTGATGTAATAAATTAACATATTTCA	2	f	Aradu.A01	3757691	A.duranensis	A
AX-147208439	TCCAAACGTGTATCCTATAGATTTGTTTGAGCGGA[A/G]TTGGACTGTTGATCGTTTGGAACGTCTCGGCATTT	2	f	Aradu.A01	3802139	A.duranensis	A
AX-147208440	ATTTCAGATATTGGACCGACAAGGGTCTTGGTTGG[A/G]CAAGAGACTGGGAGGTTCCAGAGATTGACGATACA	2	r	Aradu.A01	3802320	A.duranensis	A
AX-147208441	CCAAACATTTTTCATCCAAATTTTTATCAGAGAAG[C/T]GTGCATCTAAAGAGATATTTGATAAATGGATCATC	2	r	Aradu.A01	3802711	A.duranensis	A
AX-147208442	AGAGTCGGGGGTCAAGCATTCATTTCTACTGCACA[A/G]CAAGAATCTTCGGTCTCAAAAGATGAGACTTTCCT	2	f	Aradu.A01	3807764	A.duranensis	A
AX-147208443	TAACTGCTCAATTATGTTTGGTTTGGACTTTACAA[A/G]TTTCATAACCGAATTTACAGAACCTTCTGCGCCTG	2	r	Aradu.A01	3807853	Arachis hypogaea	A
AX-147208444	GAACCACAGATTTCTTTGTAAGTATCATAATCAGC[A/G]GCGCATGTATTGCCCCCTTCCAAAATCTTTGCAAG	2	f	Aradu.A01	3808034	A.stenosperma	A
AX-147208445	CAAAATCTTTGCAAGAGGGTGCAAAACCAAGATTG[C/T]GCCATCACTTCTTTCTAAGGTGTCCTTCAACAAAA	2	r	Aradu.A01	3808090	A.duranensis	A
AX-147208446	CTTTACTTTCTTCTTTTTTAGGTGACAACACATAA[A/G]CTCCACTGCCAATCAAATGCAAACCAGGAGTTGGG	2	f	Aradu.A01	3809137	A.duranensis	A
AX-147208447	ATTATTGTTGAAGAGTATTTTAGTGTCAACAATGT[G/T]CGGAAAATACTTGTTAATAGAGGTGACAAACTCTT	2	f	Aradu.A01	3809521	A.duranensis	A
AX-147208448	ATAATATATTTACCAGAAGTAAGTTTAGTTCATCC[C/T]TTGAGTCTGTATATACAACCATATGTTGTGAACCA	2	f	Aradu.A01	3810313	A.duranensis	A
AX-147208449	GCTAAACTTGAAAACCCTAGAGACTTGAAGATGGT[A/G]TCAATCAAGGCAAATAAGTATGAGCTTGTTCTCTT	2	r	Aradu.A01	3832297	A.duranensis	A
AX-147208450	GTTGGCAAGCAATTAAGGACCCAAAGATTGTAAAA[A/G]CAATATGTGATTTGAAGTCCTGGGCTGATTAATCC	2	f	Aradu.A01	3833121	A.duranensis	A
AX-147208451	CCTTTTTGGATTATAGTACACTGATTTCCACCCTC[G/T]ACATTGTATAGCTAAACCAGTTATAACATCCTCCA	2	r	Aradu.A01	3833312	A.duranensis	A
AX-147208452	TTGTTTGCGTACATGTCGCAATCTACATTAAGAAT[A/G]ATTTTCCCATTGCTAATAATTGATGACACCCTTAT	2	r	Aradu.A01	3839241	A.duranensis	A
AX-147208453	AGAAGAGAATGAATTCCACTGAGAAAATCCCTTGT[G/T]TTTGGAGCGGATTTCCTCAGCTACTTCACCCACCT	2	f	Aradu.A01	3841412	A.duranensis	A
AX-147208454	CTTAACCCTATAAATAATAATGTTACCTTGATGGT[G/T]ACCAACTCTTTGGCATTTATAGAATCATTTGAGTA	2	r	Aradu.A01	3844147	A.duranensis	A
AX-147208455	GGCAACCAATGCTTAGCAAAATTAGATGCCTCTAA[A/G]AGAGCATAGAAAGTAATATCTGAACCTCCATCATC	2	r	Aradu.A01	3844288	A.duranensis	A
AX-147208456	CTCATGAGCCAATAAAGACCAAACCATAGCTCACA[C/T]AAAAACATTCCAAACCAAACCCATTTCCCATCTTC	2	f	Aradu.A01	3845309	A.duranensis	A
AX-147208457	TGTATAGCCATATCCTTAGGTCATTCCACCAACCT[C/T]GAATTGTGCCTCCAGAGAATAAAAATTCCAATAAA	2	f	Aradu.A01	3855961	A.cardenassii	A
AX-147208458	CAACCTTGAATTGTGCCTCCAGAGAATAAAAATTC[A/C]AATAAACTATAACTTGTTTCCCCAATAATAACATA	2	r	Aradu.A01	3855990	A.duranensis	A
AX-147208459	AAGGAGATACAATGAAGGGATAATTGAGTAGTATA[A/C]TGTTGCCAAAGAGTTTGAGGCCCATAAGCAATAAG	2	r	Aradu.A01	3857470	A.duranensis	A
AX-147208460	GTTTTCTTCTAGACTTTGATCATTTTCATTATTAG[C/T]CCAATCATTAATCCTGTTTTGACCATTATTAAACT	2	r	Aradu.A01	3861018	A.duranensis	A
AX-147208461	ATAATAATACCTTTATAGCCGCCAACTCTATATTG[C/T]GAGTGTGATCATCATATTGATTATTTTGGTGTGCC	2	r	Aradu.A01	3863895	A.duranensis	A
AX-147208462	GAAGACAAGGTTCCAACGGAGTGCTTGAGTGAGAA[G/T]CCAATAAAGACCAAACCATAAATCTGCACCAAACA	2	f	Aradu.A01	3864763	A.duranensis	A
AX-147208463	TACCTAGCTCCCGTGTAATCTCACCGATGAGTTGG[G/T]TCAGCCATATGATCAAGTTTCGAAGGTTGGAGAGT	2	r	Aradu.A01	3907226	A.duranensis	A
AX-147208464	GTTTCGAAGGTTGGAGAGTGACCCCAAAGTGAAAG[A/G]GATACTTCCATTCAGGTGGTTGAAACTCAAATTCA	2	f	Aradu.A01	3907278	A.duranensis	A
AX-147208465	GACAAGTATTCATTTTCAACTCAATTATGTAGGTA[C/T]GGATATGTTACTCCGAAAGATGTACCTTCGTTGAT	2	f	Aradu.A01	3910739	A.duranensis	A
AX-147208466	TAGGTATGGATATGTTACTCCGAAAGATGTACCTT[C/T]GTTGATTCAACAACATATAATTAAAGGAGAAATAT	2	f	Aradu.A01	3910768	Arachis hypogaea	A
AX-147208467	CCTTCGTTGATTCAACAACATATAATTAAAGGAGA[A/G]ATTTTGGACTCGTTATGGAGGTAGTTATCTTCTGT	2	r	Aradu.A01	3910799	A.duranensis	A
AX-147208468	TTAACCGCAACACCATTCTGAATTTCCAACTTGTG[A/G]AGCTCGGATTCGATGGTCTTGGCAATCTTGGCGTC	2	r	Aradu.A01	3915849	A.duranensis	A
AX-147208469	ATGACGACGGCTTGCTGCTTGATGAAGTTGTAGAG[A/C]TGTTGGTGGAAGTTGCTGTCGAAGGAGAAGCAATT	2	r	Aradu.A01	3915984	Arachis hypogaea	A
AX-147208470	GATGAAGTTGTAGAGCTGTTGGTGGAAGCTGCTGT[C/T]GAAGGAGAAGCAATTTTCAGTGTCTCCTGCTACGC	2	r	Aradu.A01	3916004	A.duranensis	A
AX-147208471	AATATAATATGTGTCTGTCTTTTCCGGGTAGTTCA[A/G]GTCGTCAATTGTAGATATAGATGTCAAAAGCTGCA	2	r	Aradu.A01	3916745	A.duranensis	A
AX-147208472	TTGGCAACATTCCAGTCCCTTGCTTTGAGAAATCT[A/G]GCTAGTGTTTCAGTTGGATATCCCTGATGCATGTT	2	r	Aradu.A01	3918336	A.duranensis	A
AX-147208473	ATGGAACTCGTTCCATACTCCGAACCAAACACTTC[A/C]ACTCCACCCTGGCAAGAAATGTTCCGATCCGCCTC	2	r	Aradu.A01	3946283	A.duranensis	A
AX-147208474	TCCTCTACGCCGTCTCGAAGCTTCTAGAAGCATAC[A/C]TAAGACCCCTCCAATGGGCTGTACTATGCTCAATT	2	f	Aradu.A01	3946524	A.duranensis	A
AX-147208475	ATGTCGACTCTGAGTTCTTTTAGGAGTAACAGCTT[C/T]AGGAGGAGTGCGATTAGTGCTTTTTTCACCAGAGG	2	f	Aradu.A01	3946928	A.duranensis	A
AX-147208476	TTACCGGGATTAAGCATTTCGTGGTGACTAGCTCT[A/G]GGAACTCATCTGCACAGACAAAGGCCTTGATGAAG	2	r	Aradu.A01	3947295	A.duranensis	A
AX-147208477	ATTTGGGTTTTGTACTATCTCATCACGTCAGAGTC[C/T]GGTGGAGTAACAGAACAAGTGATGTGTATGCTTCC	2	f	Aradu.A01	3947660	A.stenosperma	A
AX-147208478	AGGGCACATTTGATGAACAAATGCCGGAGTTCATT[A/G]GAGCTTTTCTTTGCAATGTGGTTTGTGATGGGAAA	2	f	Aradu.A01	3969902	A.duranensis	A
AX-147208479	CATTGCAATCATAATGATTGTTCTCAAACATCCAT[A/C]AATGAGGATCAAGTAAGTAATAATGAATTTATTTA	2	f	Aradu.A01	3970252	Arachis hypogaea	A
AX-147208480	GATATCAGGTTCTGCAACAACAAACTACTTCATTC[A/G]ATTGCCAAAGGCGCGAGACATTTAGGACGCCTCTT	2	f	Aradu.A01	3973125	A.duranensis	A
AX-147208481	AATCCAGTGGAATCTTGCTCTCTTCATGGTTAAAC[A/G]ACCCATCTTTGATCATGTTGTTTATGATCACCGAA	2	f	Aradu.A01	3986510	A.duranensis	A
AX-147208482	ATGTATTGCTTCAACTATTTGATTAATAAGAAAAC[C/T]AGAAGTGTTTGGAGTTCAAGGACTATACACTGACT	2	f	Aradu.A01	3990799	A.duranensis	A
AX-147208483	ATTTTGAGTGGCTCTGTTCCTCAAAAACTCAGAGG[A/G]AAGAAGGTCATACTCATGCTTTTTACACCTAACAA	2	r	Aradu.A01	4014270	A.duranensis	A
AX-147208484	GAAGTTGGGCAAAGTGGGGATGTGCTACTTTTTGT[A/G]AAAGAGGTTCAAAACATTTTTGAAACATCATCTTC	2	r	Aradu.A01	4014715	A.duranensis	A
AX-147208485	AAAGAGGTTCAAAACATTTTTGAAACATCATCTTC[G/T]GCCCAAAATTTTGCATACCATTTGGGACATGCCCT	2	r	Aradu.A01	4014751	A.duranensis	A
AX-147208486	AACTTGTATGTATATAGTGCATTTTTGCTACAACA[A/G]TGAATGAGCATAGGAAGCACATAGAGAATGATGCA	2	r	Aradu.A01	4015112	A.duranensis	A
AX-147208487	AACATTGGTAACAACATCATTGTTGAATCTCATAA[A/G]CAATTGTGTGATTCTACTAATAACAACAATGATGA	2	f	Aradu.A01	4017363	A.duranensis	A
AX-147208488	GTTGTGGACACTAATATTGAAGGAAATGTTGTTGT[C/T]CTTAACCAGAATAGTGCTTTGAGGGAATGTCTAAC	2	r	Aradu.A01	4017783	A.duranensis	A
AX-147208489	GGGTCAGATGGATTGACCACAACTTGAGGATTTTC[A/G]CTATACAAGTTTGGAACTGCACTATAGTAGAGCTG	2	f	Aradu.A01	4021101	A.duranensis	A
AX-147208490	GTTGGGACTTCAGGAGCTGTCTGTCCATAATACTC[A/G]GAGCCAGCAACAGGTGTGTAAGAAAGTGACTGCCC	2	f	Aradu.A01	4021209	A.duranensis	A
AX-147208491	TTTGCAACTGATGCATCTGCATCAGTTACATTGCC[C/T]GAGGAATTCATATCTTCAACTTCCATGTCCACATC	2	f	Aradu.A01	4021572	A.duranensis	A
AX-147208492	CTAATCTCAATCTCTAACATATACTTTGACAAGGT[A/G]TCCTGATCTTGCAAATTGCCCTTTGACCTGTAAAA	2	f	Aradu.A01	4022103	A.duranensis	A
AX-147208493	TATTCCCAATCAATTCCCTTCCATGAGTTACATTT[A/G]TATGTTCACCACTACATCCATTCATTTGGGATCCA	2	f	Aradu.A01	4022431	A.duranensis	A
AX-147208494	GGCACTTTACTTGATCCATCATCCATTTCATCATC[A/G]CTATATTGCCCAAGCAGCAGCAATGGATTCTGTGG	2	f	Aradu.A01	4023619	A.duranensis	A
AX-147208495	TTCTGTGGTTGACCTGAGACAAAACGCCAGCTTAT[A/C]AGATACTACAAACACTGGATTATCAATAGTATAGC	2	f	Aradu.A01	4023682	A.duranensis	A
AX-147208496	GTAGGCTTCAATGATCTTGAACTATAAGTCGTCCG[C/T]GGTCGTCCTGGAAAGTTATCTGAAGAAACAATATT	2	f	Aradu.A01	4033590	A.duranensis	A
AX-147208497	CTCAGACCAAGCTTCAACATTCTGTGGATCCTGTT[A/G]CCGAAGGTGTTGGGATCATCAAGGCTGAACCCAGA	2	f	Aradu.A01	4042724	A.duranensis	A
AX-147208498	ACATAGTCCTTGAGGCTAGTCATCTCATCACCACT[C/T]TTGGTGGAATGGTACCTGAGAAGTTCAGCAATCTT	2	r	Aradu.A01	4043372	A.duranensis	A
AX-147208499	AAGCCAAGGTATTCAGGAATCAACTCCTCACAGTT[A/G]TCCATGATGAAGACTCGGCGAACATAGAGCTTGAT	2	f	Aradu.A01	4043663	A.duranensis	A
AX-147208500	CGAACATAGAGCTTGATGTTGTTTGGCTTTTTCCT[C/T]GTGTCAAAGAGATCAAAGGGTGCCCTCTTGGGAAC	2	r	Aradu.A01	4043717	A.duranensis	A
AX-147208501	TCTTCCTCATCCTCGTCATCAGAAATTTCCTTCTC[A/G]GTTGTCTTCTCAATCCAGAGAGAAATTGGGTAGCT	2	r	Aradu.A01	4044050	A.duranensis	A
AX-147208502	GGGGAGGGTTTATGTTTTATATGACGAAAAAGGGT[G/T]GTTTCTAGATCCTTCTATGAGGCAAGAATAATGGT	2	r	Aradu.A01	4045408	Arachis hypogaea	A
AX-147208503	CTTCTCTGCTGCTGAATTGTGTCAACAACAACAAA[C/T]TATTCTCAACTTCCAAACTCAGCATGCATGGCACT	2	r	Aradu.A01	4047379	A.duranensis	A
AX-147208504	TTGAACAGATGATTGTGGGTTTAAAGGAGGTTCTT[A/G]TTGGCATGAGATCTAATGGTATGTTTTAAGATCTT	2	r	Aradu.A01	4050068	A.duranensis	A
AX-147208505	AGCTAATCCAGCGTATAATAATTAATCAGTTAACC[A/C]CTGATCATTGATTCCAAATTCCACTTAACATATCC	2	r	Aradu.A01	4052801	A.duranensis	A
AX-147208506	TCGTCTTTGTTGGCCGATTGGAACTCATACGCCGC[C/T]TCTCAGGAATCCTCCACTTTGATGCCCTTTGATAT	2	r	Aradu.A01	4053019	A.duranensis	A
AX-147208507	GTGCGCCATAGCTATGTTCTTTCTGTGATGTTCTC[C/T]GTTATACAGGTATATCCTTAACATCTTTTTAGCAT	2	r	Aradu.A01	4056372	A.duranensis	A
AX-147208508	TGAGATTTCTGACTTCTGCTTTTACCTCTTCAATA[A/G]TGAGATGTTTTGGGAGGTGACACTGTTTTGGTTAA	2	f	Aradu.A01	4057115	A.duranensis	A
AX-147208509	CATGGAAGAACAGTTTAAACAGCACTTCAGATTCA[G/T]TAGCATCATGGAACAATTCTACTTCAACACCATGC	2	f	Aradu.A01	4090997	A.duranensis	A
AX-147208510	AGAATCCCAGAAGACCTTGGAAGATGCAGAGAGAT[C/T]AAGGTCATAGATTTCTCCGAAAACCTTCTGACAGG	2	f	Aradu.A01	4091915	A.duranensis	A
AX-147208511	CTAACAGGAAAACTCCCAGATAGTCTTTCTGAGTG[C/T]CAAGAACTTGAGGCACTTGATCTTTCATACAACAA	2	f	Aradu.A01	4092194	A.duranensis	A
AX-147208512	CTCTTGCTTCTTGCCAATGATTTATCCGGCGTTAT[C/T]CCGCCGGATATAGGTAACTGCACTAGCCTATACCG	2	f	Aradu.A01	4092317	A.duranensis	A
AX-147208513	ATGTTTCCTTCAATGGCTTCTCTGGTGAATTACCA[A/G]ACACACCATTCTTCCATAAGCTCCCTCTCAGTGAT	2	f	Aradu.A01	4092963	A.duranensis	A
AX-147208514	CTCCTTAGCACCAGTACTGCACTGGTGCTCCTAAC[A/G]GTCTGCGTCCTGATTCGTTCACGATTGAACGAATC	2	f	Aradu.A01	4093142	Arachis hypogaea	A
AX-147208515	TTCTGTTTCCTTCCTTTCTAATGCCAACTTCAGAC[C/T]TGCAATCTGCACAAATTTCCGGAAACGTTTGTATT	2	f	Aradu.A01	4100925	A.duranensis	A
AX-147208516	GTCTCCCCAATTGCATTAACCTCAGGATTTATGTG[A/G]ACAAACATCAAAGTTTTTGCATGCCCACCTATTCA	2	f	Aradu.A01	4101878	A.duranensis	A
AX-147208517	TGTGTGAGCTTGCTATTTCTATAAGGAATATGAGG[A/G]CTTTTTTGTGCAAGAGCAGAGATAACATCTCCAAG	2	f	Aradu.A01	4102361	A.duranensis	A
AX-147208518	TCTTGGGTACAAGTGACTGGAACTATGAATGCATC[A/G]GGGACATTTAGACCATTTAGTTGAGAGTTGTTTCG	2	f	Aradu.A01	4102764	A.duranensis	A
AX-147208519	GTGCCTTGGGAAGTAAGCAAGGATGAGAAATCTTT[A/G]ACTACCTTGCTAAGAAGGGTATCAATTACCTACAA	2	r	Aradu.A01	4106089	A.duranensis	A
AX-147208520	ATGAAGTAATTCTCACAGTCCCACCATACTTCCAT[A/G]CTCCCTCTCCACCGGATAACTTCCATTCATGGTAC	2	f	Aradu.A01	4107430	A.duranensis	A
AX-147208521	CGAGGGTGGACTTTGTTGAGGACATTGCAAAGAAT[A/G]AGTCCATTCCGAAGCGCATTGCGGAATTCTTCTTC	2	f	Aradu.A01	4108631	A.duranensis	A
AX-147208522	TTGCTGTGATGTGCCTTTTAGGTAAACCCCTCAGA[C/T]GTTATAATTTTGGAAGGGATCCTTGTTTTCCATGA	2	r	Aradu.A01	4141418	A.duranensis	A
AX-147208523	TTCAGTGGGGAGAGTATGGAGAATGCTTTACGAGC[A/G]TGCTGTAAAGGTATCAAGATCGGGAAAATTCTAAT	2	r	Aradu.A01	4143724	A.duranensis	A
AX-147208524	AAGTTTCCTAGAATAAAAATAGTGACATCTGAGAT[C/T]GAGATTGGTTTGAATAAAGATTACCGCGTCATACC	2	f	Aradu.A01	4144562	A.duranensis	A
AX-147208525	GTGAAGTCACCATTGATGTAATTTGGAGAGTCAAA[A/G]TACACCAAATTGAGGTTTGCATTTGGAATATCAAA	2	f	Aradu.A01	4147026	A.duranensis	A
AX-147208526	GCCTAATTAGCTTTGTTGTAACAGAATTTGGTGCA[C/T]TTTTTTCAATAGAATTTTGGTTTCTTGTTTGTTTT	2	f	Aradu.A01	4147252	Arachis hypogaea	A
AX-147208527	TTGTTGTAACAGAATTTGGTGCACTTGTTTCAATA[A/G]AATTTTGGTTTCTTGTTTGTTTTGTTGATATGACA	2	f	Aradu.A01	4147264	A.duranensis	A
AX-147208528	TCATAGGCCTCAGCGATTCTATCATCCCTACACAG[G/T]GCCCTAACAAACGTGGCATAAGAAGCTGTCTCAAG	2	f	Aradu.A01	4149317	A.duranensis	A
AX-147208529	TCCAACAACCTAGACTTACATAACCCATGTAGCAG[A/G]GTGTTATACGTGCACGAATTCGGACAGCACCCCTT	2	r	Aradu.A01	4149434	A.duranensis	A
AX-147208530	CCCCTACTCAGCATACAATACCCTTTCATAATCGT[A/G]TTGTATAAAAAGCAATCGGGCTTAAACCCTTCCTC	2	r	Aradu.A01	4149752	A.duranensis	A
AX-147208531	GGGTCAATGGAAGCATTTGCGGAATCGGAGGTTTT[G/T]ATTATGGAGTTGAAGACGGTCTTGGCTTCTTGGAG	2	r	Aradu.A01	4150355	A.duranensis	A
AX-147208532	AGGAGTGCAGGTGTAGAAACTTGAGGTGGAAATAG[A/C]GTCGGTATTGGCAACGTTGAAGCTATGCTTGAGTT	2	r	Aradu.A01	4160100	A.duranensis	A
AX-147208533	CTTGTCCCAGTCATCAACCAATTCTTCAGAAGCTA[A/G]CCGTTTTGTCCCAAGTGCTTTGAACCAAATAAGTG	2	r	Aradu.A01	4160384	A.duranensis	A
AX-147208534	TGGACACCATACTTATCTGATCCTAACATCGACCA[A/G]TTGGAACCTAAGTGGAGTGACTGAGGTGGAGCACC	2	f	Aradu.A01	4160893	A.duranensis	A
AX-147208535	AGAGGATAGGGGGTCTAACCAGTGCAGATCCAATC[A/G]CCAATTCGAGGTAGCCACTTGGAATCAGAAGGGGT	2	f	Aradu.A01	4162021	A.duranensis	A
AX-147208536	CAAACTGCTGATTTGGTTTGCCTTTGTTCTTACAA[A/G]AACTCCATTCAGCTTCCTCTTCTTGGAATTGATCC	2	f	Aradu.A01	4171640	A.duranensis	A
AX-147208537	CTCGCACGATCCTTCGGTTCTGCTTCCAACATTGT[A/G]GCTTCTTCTCTTGATTCCTATGGTCTCTCTCTCAT	2	r	Aradu.A01	4179859	A.duranensis	A
AX-147208538	CCTACTAAACTTTACAGGAAGCATAAAGATCTTGT[G/T]CTTGGTTTCTTCAAGAATGCAAGTTGCATGCTTAG	2	f	Aradu.A01	4181472	A.duranensis	A
AX-147208539	AGGAAAAGGAAAAGGGGTTTAGGAGAGCAAATATG[C/T]CGCCCATATCAAGAAATACAAGATGCTAGGCAGCA	2	f	Aradu.A01	4181787	A.duranensis	A
AX-147208540	TCATGTCATCACTGTATGGTTTGTCAAATGAACAC[A/G]CTCCAATCGGATGTGGCTACCTGAACAATGTTGAT	2	f	Aradu.A01	4181926	A.duranensis	A
AX-147208541	TATCACTCCGCTGCCACTTGTTGCTAGAAATGAAG[G/T]CTACCAAGTAAGTATTTGTTTGACAATGGTTTATA	2	f	Aradu.A01	4182161	A.duranensis	A
AX-147208542	AAAGTTAAACCTAGGGCTGTAACATTTGAGAGACA[A/G]AGGTTTGATTGGTTGAATGAAGTTTGAGATTTATA	2	r	Aradu.A01	4243004	A.duranensis	A
AX-147208543	TCTTGCACTTACCGCAAATCCGATCCTTTCAAGAT[C/T]GGAAAATGGAACTGGTAAAAAGTTAGTTTTATGGA	2	r	Aradu.A01	4269685	A.duranensis	A
AX-147208544	TCTAAATTGACTGATTTTTCACCATGATGCAGAGA[C/T]AAGAGATAAGCTGATAAAGAGCAACGAGGACTTTG	2	f	Aradu.A01	4270413	A.duranensis	A
AX-147208545	GCATGTCATGAGAGTCTTCTAGAAGACATTGACAC[A/G]AAAAATGTCCTCGAGAGGCTCCAGAATGCGTCGCT	2	f	Aradu.A01	4271187	A.duranensis	A
AX-147208546	GCTGATTTTGTCCATGCTTTCATGATGGGCTTCGA[C/T]GTCATAGATGCCATCGCTCTACTCCGTATGGATGA	2	f	Aradu.A01	4292000	A.duranensis	A
AX-147208547	TTGAAATCAATCGTTTCTAATAATTGTTCCTTTCA[G/T]CCCCCAAAAAGAAATCCTGCTGCTTGTTCCTCATT	2	f	Aradu.A01	4293154	A.duranensis	A
AX-147208548	GCCTCCTTAAACTTTTCCTCATCAAGAAACCGTGA[C/T]GGTATGTCTTTCTCTGAACAGAACAAACAAGGTTA	2	r	Aradu.A01	4294850	A.duranensis	A
AX-147208549	CCACCACCAACTCGTAAAACATTATCTTTTAAATC[A/G]ATTATACACTGCATTTATGAGCCAAAATTGTAAGA	2	f	Aradu.A01	4295051	A.duranensis	A
AX-147208550	TGCTGGAAAGCACTGGGGTTTACAGCGGATCCATC[A/G]GCATTTAAACTCAATTCATTGGCAGTTCCACTGAA	2	r	Aradu.A01	4297401	A.duranensis	A
AX-147208551	GGAAGAGACAGAAGGGCAAAAATTCTCAAGCATCT[A/G]GTCCATCTTCCCCATCTCCAAGTGCATGCAATTCA	2	r	Aradu.A01	4305608	A.duranensis	A
AX-147208552	TCTGTGAAGCAGGTTGATTTACATGGACTTTTGTC[A/G]ATGGTTCCTCTTCCTTTGACCCAAGGAGTAGTGCT	2	r	Aradu.A01	4309825	A.duranensis	A
AX-147208553	ATCTTTCAAGCATCCGTCTTTTATTGCATGTCATC[A/C]ACTCTATGCTGATGACATGTAAATGATTTTCCTCA	2	f	Aradu.A01	4310084	A.duranensis	A
AX-147208554	AGGGACCTACTTCGGCTCCATCCAGTAGTGATGCT[A/G]ATATTGTTTGTGTTCCATCTCCGCCTCTTCCTTTG	2	r	Aradu.A01	4324704	A.duranensis	A
AX-147208555	TGTTCACCATTGTAAAATAATTTCTTCTGTAGGAT[G/T]CACTCAAATCCAGTTTTGAAATATCAGTGGTTCCC	2	f	Aradu.A01	4326639	A.duranensis	A
AX-147208556	ATCTATTTCCTTTTGTAACTTAAGCTTAATCCTAG[A/G]AAGAATTTCATCCTTATACTTTTCAATTGGTATCC	2	r	Aradu.A01	4339810	A.duranensis	A
AX-147208557	TGAAATTTCTAAATGGGAATCAATAATCTGGCTTT[C/T]GGTTATGACTGCTTGGATATCAATTCTTTCCGAAT	2	r	Aradu.A01	4392432	A.duranensis	A
AX-147208558	CAACTTTTTGAGACTGCAGCACTATTTCTAACTGT[C/T]ATAGTTGTTGCCTTCATGTTACAGGTTATTTTCTT	2	f	Aradu.A01	4393579	A.duranensis	A
AX-147208559	TCAACTCTTCAAGTACAAAGAAAATCTCCTTACAT[A/C]TTTTTCCTGTCAAGTAATCTGGTAAGCTATTCTGT	2	r	Aradu.A01	4417332	A.duranensis	A
AX-147208560	GCTCATATTGTTACGGCGGTGATTGGATCCGGCGT[G/T]CTGTCTCTTGCTTGGAGCACTGCACAGTTAGGATG	2	r	Aradu.A01	4418563	A.duranensis	A
AX-147208561	TTTGTGGCAAAATTCCACAAAGTGAAACTACCCCT[A/C]TTGCCCCGTTTTGAGATCAACCTCTTCAGGTTCTT	2	f	Aradu.A01	4420623	A.duranensis	A
AX-147208562	GGTAATAAAAGTACTTGGTTTGCTGGTTTCCTTCA[A/G]TTTTTGGCCTTATATGGGACTTGTATAGCATATGT	2	r	Aradu.A01	4432480	A.duranensis	A
AX-147208563	GTTTGTATATGGTGATGTTTGGGTTGGTCCAGATT[G/T]TGATGTCGTTCATACCAGATCTTCATAACATGGCA	2	r	Aradu.A01	4432769	A.duranensis	A
AX-147208564	GTTGAGAATTGGCTTCGGTTCAAATTCCCGGACAG[C/T]GATTTTGTGAATCAAACATATAACTTGAAACTTCC	2	r	Aradu.A01	4456527	A.duranensis	A
AX-147208565	GATAACAAGCTCTCCTCCTACATTGCTCAACATGG[A/C]ACCCGCAATTGGCGCCTTATCCCCAAGAATGCTGG	2	f	Aradu.A01	4460231	A.duranensis	A
AX-147208566	TATTATAGCAGGACAAACCTGGGCATATCATATGG[A/G]GCTGATAATACAGAAGCTGCCAAAGCTAGTACAGC	2	f	Aradu.A01	4462039	A.duranensis	A
AX-147208567	TACAGAAGCTGCCAAAGCTAGTACAGCACCATGAA[C/T]AGAGGCCATGGATGAACCAGAACTTGATTTTCTGC	2	f	Aradu.A01	4462083	A.duranensis	A
AX-147208568	TCAACATTGCTGCTTGTATCATCATGATGACTTGA[A/G]TGATATAGTCGAATGTTTGAGCACAAAACAGATAG	2	r	Aradu.A01	4464605	A.duranensis	A
AX-147208569	TTTCCTTTAGAACGACTTGACACAATGAAATTAAC[C/T]GGAGGTTCTACTATGGCAGCAGATTCCAACTTCCA	2	f	Aradu.A01	4468236	A.duranensis	A
AX-147208570	CAAAGAGGGTTCCACATAGGATAATATCGAAGTTG[C/T]TGCAGCTACTGTCTCAGAGAGATGCTCATTCTTGC	2	r	Aradu.A01	4472019	A.cardenassii	A
AX-147208571	GAAGTTGCTGCAGCTACTGTCTCAGAGAGATGCTC[A/G]TTCTTGCTGTATTGTCCCCGATCAATTAACTTTAG	2	r	Aradu.A01	4472047	A.duranensis	A
AX-147208572	TCAACGTATCATACAAAGGCCGCCACTGAATACTC[A/G]ATGCAATCTTTTTCCTATATTTGTTGAGTAGTCTG	2	r	Aradu.A01	4475710	A.duranensis	A
AX-147208573	TTGTTACGGGACAAGTGAAATAGTTCAAGGCCCAT[C/T]TGAATAAGGGCTTCGACATCTTCCAAAGCTACATC	2	r	Aradu.A01	4475907	A.duranensis	A
AX-147208574	TGGCAGAACTCCATTACAGCATCCTAGCTTTTTAC[A/G]CCTGATATCAACCTTCCCAGACCCTCTTTCAGATT	2	f	Aradu.A01	4520000	A.duranensis	A
AX-147208575	GAAAGTGCAGGACAATAAATCAAAACATCATATGA[A/C]TGAATCACACCCTTCTTGGCAAGTAACTGAAGAGC	2	r	Aradu.A01	4520075	A.duranensis	A
AX-147208576	CATACTTGCTACAAGTCCTTGTGCGGTACAGCTGC[A/G]AAACATTTATAAATCTTGAAGTATTGAACTTTGAT	2	r	Aradu.A01	4520625	A.duranensis	A
AX-147208577	TCCCTCACAATCTTCACACACAAATGAACCTCCAA[C/T]CTCCTCAAAGTCTCAAAATTTTGATCACTCGGCCT	2	r	Aradu.A01	4520804	A.duranensis	A
AX-147208578	CTTCCAACAAGCACTGCCACTTGTTCAAGAAAAGT[A/G]TGGCCATCTTCAAACACAACCACAAATTTCCATCA	2	f	Aradu.A01	4520946	A.duranensis	A
AX-147208579	CCTGCTTAGTAGCCATTCCACAGAACATGACATCG[A/G]TGGTACGATCTATTTTTTCCCATACTTCGCCATAA	2	f	Aradu.A01	4521901	A.duranensis	A
AX-147208580	AATGTAAAACATATAGCCAGCAACAACTTGACTAT[C/T]AACCTTGTCAATCTTATCAAACTCAAAACTCGCCC	2	r	Aradu.A01	4522013	A.duranensis	A
AX-147208581	ATAAAGCGTCAATTTAAAAGCACCTCACTGCTTAA[A/G]GACTGTCTATAATAATCATAAAGTTGTTCTTCCGA	2	f	Aradu.A01	4522391	A.duranensis	A
AX-147208582	CTTATAATCTATATATACAAGTGCTATCTACATCA[C/T]TGCCTGAAGAAATTTGTCAATGATTTACCGTCCAA	2	f	Aradu.A01	4538252	A.duranensis	A
AX-147208583	TATGAATGTATGATACACCAACATAAATTATGCAT[C/T]CTCAAAGCCGAAAATTCGGAAAACACCTGCAATCA	2	r	Aradu.A01	4556338	Arachis hypogaea	A
AX-147208584	ATTCTTGAAGGGGATTTTTTCGTCCATCGTGCGAA[C/T]TGCGAAGCGAAGAATCTAAAGCCGTTTTCTCTTCT	2	r	Aradu.A01	4559989	A.duranensis	A
AX-147208585	GTGCTTTATGAAAGGCTTCTTAGTAGAACAAAGCA[A/C]TTGAAGGTATGGATAAGCTATGCGGAATTTGAGGC	2	r	Aradu.A01	4563909	A.duranensis	A
AX-147208586	ACCATATCCTATGCTTCTGAATCTGACTCTTCCTC[C/T]TCGTCCTCGTACTCGCCATCACTTAATATCTCTGT	2	r	Aradu.A01	4567713	A.cardenassii	A
AX-147208587	TGCTCATGCCTTTCTTTTGTCTTGGAGCCGCCAAC[A/C]TCCTCAAGTTTTCCATCACAGTTTGGAGGTTCTCT	2	f	Aradu.A01	4567825	A.duranensis	A
AX-147208588	CATCGACTGATCATATTTATCGACAATCGTCTTCT[G/T]AACTTAAAACCAAGAAGTTTCTTGAAAGACGACGA	2	f	Aradu.A01	4567953	A.duranensis	A
AX-147208589	ACCCATATCAAGTTTAAACCCATACACGATCCAGA[G/T]CCTAAGGTAGCTGGATATGGACATGAGAATTGGAT	2	f	Aradu.A01	4568169	A.duranensis	A
AX-147208590	ACTTCACCTGGATGGACTTCCAACAATTATCATGT[C/T]GGAAACGAGCATCAAGCCTCTTCCACTCCTCAACT	2	f	Aradu.A01	4568308	A.duranensis	A
AX-147208591	TTGTCAATGAACAAGTGCAGGTTAACAACTTGATA[G/T]TTTATTTCGTCGACCACAAAGGCCAAGGCCACAAC	2	r	Aradu.A01	4568466	A.duranensis	A
AX-147208592	GTCTTGCATCTACTTTTTGAATACTAGAGGGCAGT[G/T]CTGGAATTTGCTGTAGCTTCAGGCAATAACTCACA	2	r	Aradu.A01	4568812	A.stenosperma	A
AX-147208593	GCAAAGTCTCTAGATTTGGCCAGCACTCTGCTCTA[G/T]AATCGCATCCTTTGAACTGTGTAAATGATTCCCGA	2	f	Aradu.A01	4569028	Arachis hypogaea	A
AX-147208594	AATGATTCCCGAAGTTGAGGGCACCCTCCAATTTT[C/T]AATGTGACAAAATTTGGCAACACAAATAGCTCACT	2	r	Aradu.A01	4569087	A.duranensis	A
AX-147208595	AATTCAAGAGACGGCAAAAAGATTCTTGGCAGAAA[A/G]CTTCTTAGTTGAATGCATCCAGAAGCACTTAAGTA	2	f	Aradu.A01	4569339	Arachis hypogaea	A
AX-147208596	GAAATCAAATTTTCTTCCAGGCAATCAAGCTTTAT[C/T]CCTTCAATTTTGCTACTTCCCTTTAACACAAGTAT	2	r	Aradu.A01	4569872	A.duranensis	A
AX-147208597	ATTTCATCTCATAAATGCTTTTGACCTGATGAGCC[G/T]TTAGCAAATATTTATTCCTTGTTGTTATAATAATC	2	r	Aradu.A01	4570570	A.duranensis	A
AX-147208598	AGCCCAACCATGTCCTCATCAATGTGTAACTGTTT[C/T]GAAGATAGTAATTTAGCATCGGCCTTGCAAACAAT	2	r	Aradu.A01	4571037	Arachis hypogaea	A
AX-147208599	GAAAACAACAATCGAAATCCTTGAATGTTCAATTG[C/T]TTTAAGAAGATTAGGTCCAATAGAGTCGCCTATCC	2	r	Aradu.A01	4572755	A.duranensis	A
AX-147208600	GCTCAAGAAAATGTCGTAGTTACTCTTGTTGGTTT[C/T]AGAAGATTCACCTGCATCTGCATTTGCCATCTCTG	2	r	Aradu.A01	4572923	A.duranensis	A
AX-147208601	GTACTTGTAAGTTGTAATGGTGTGCTTCATAAAAT[G/T]ATTCGGAATCTGAAATTCGTTTTAATTACAGAGCA	2	f	Aradu.A01	4573027	A.duranensis	A
AX-147208602	TGATTTATTGGAAAGAGATTGGATTTCTTGATCAA[A/G]CTTTTGTAATGCTTCTCTAGTCTTATCGGAATCTC	2	r	Aradu.A01	4576892	A.duranensis	A
AX-147208603	TTTTGTAATGCTTCTCTAGTCTTATCGGAATCTCT[C/T]ATATTGCTGTAAATTCTCCTTCACTGTATGAACTA	2	f	Aradu.A01	4576929	A.duranensis	A
AX-147208604	CTACTTGCCAAAAATCTTCTAGTGCGCTGTGATCG[C/T]GTAGTAAAAACTGTTCGCCCCGGGAAGAAAAAGCT	2	f	Aradu.A01	4580345	A.duranensis	A
AX-147208605	CTTTGGCAGGAGCAAGTATTTTCTGAAAATGATGC[C/T]TTTTTTGCATGGACATTTGTAAAACGCCATCCACT	2	r	Aradu.A01	4581225	A.duranensis	A
AX-147208606	TTTGTAAAACGCCATCCACTTTGGCAGACACTCCT[A/C]TCATTCTTCTGGCCTGTGTTAACATTGGCTATTTG	2	r	Aradu.A01	4581276	A.duranensis	A
AX-147208607	GGAAAGAGGGTATGGTTTTTCCCGAATATCCTTGC[C/T]GAGGAAGCAACACTGCGAGAGTTGTTTAGATTTTG	2	f	Aradu.A01	4582115	A.duranensis	A
AX-147208608	AGTTTAGCCCTGTCTGGAATGATGGATAAGCAACA[A/C]AATGTGTCTAATGCCACAGGATCCCCTGATCCTGC	2	f	Aradu.A01	4582480	A.duranensis	A
AX-147208609	ACTGATTGACTGTGATGACAGGACTGGACCTGAAC[A/C]ATCCTTTTCCTTGCCCTTGTTTGAGCCCTCAACTT	2	r	Aradu.A01	4586330	A.duranensis	A
AX-147208610	GGGGACCACATCGTCCCAAACTTGACAGCAACCTT[A/G]ACCACGTGTCCTCTTCTTGAGCTGCAAAAATGTCC	2	r	Aradu.A01	4589760	A.duranensis	A
AX-147208611	GAGCGAGAGATTCATATATTGTCCCTTCAAGGACT[A/G]CTCTGCCCTTATGATCGTCGACGATGATTCACCGA	2	f	Aradu.A01	4645186	A.duranensis	A
AX-147208612	TAATAAATATAGAGTAGTGATGGAGGTAGCGACCA[A/G]GAACTAGTGGATGAGGTGCCCAAACTGCAGGTTCT	2	f	Aradu.A01	4645354	A.duranensis	A
AX-147208613	ACTACATGCGTCTTTGACTATACAACTTCTCTAAA[C/T]TTTCCCAAGTTCCTTGGAACACCCAACTATTATAT	2	f	Aradu.A01	4671266	A.duranensis	A
AX-147208614	AGAAACTGGTTGAAAAAAGAGTGAGACTCATTCTC[C/T]GCTTGAGGAAAAAGTAGCTGCATTACAGATTCCTT	2	f	Aradu.A01	4678382	A.duranensis	A
AX-147208615	CTGATGCTGTCAATTCCACAAAAATTACTTCCTTG[C/T]ATATTTTATCTGCGTGGAATACCATGTTCCTCAAG	2	r	Aradu.A01	4679158	A.duranensis	A
AX-147208616	GAATACCATGTTCCTCAAGGCCCATATAGCATTTA[A/G]CCTTAGAGATGAATCCATAGACTTTGTCAATTGCA	2	r	Aradu.A01	4679210	A.duranensis	A
AX-147208617	ATGATCAGAGAGAAGCTGAAATAGAGAAATGGCAG[C/T]CTTTTCAGTCAAAAAATGACCTGCACTCAGAGTCT	2	f	Aradu.A01	4679744	A.duranensis	A
AX-147208618	GCACGTACAATGGTCTCATCATGGGTTAAGGCATC[A/G]ACTACTAGATCCAATACCTATATTCAGATTTGTTT	2	f	Aradu.A01	4679934	Arachis hypogaea	A
AX-147208619	AAAACTTGACCTGCAACACTCTAATTTTGAGCAAA[G/T]ATTACCCAAGGCCAGAAATACACCTTCAAGGCGCT	2	f	Aradu.A01	4681007	A.duranensis	A
AX-147208620	AGCTAGTTTTGATTGATAAATCATTCGTAAAGATC[G/T]GGCAGCAGCATCTACAACCTGAAACAGGAGGGAAA	2	f	Aradu.A01	4681661	A.duranensis	A
AX-147208621	GATGCCAAAAGGGGAAGCTTCTAATAGAAACCAAC[A/G]AAGTGAATGCTCTCATTCCTGATTTTCTTCACCCA	2	r	Aradu.A01	4691529	A.duranensis	A
AX-147208622	GGGATAATAAAGGTGCTGCTGCACGGTTTATGGAA[A/G]ACTGGTTTGAGAAAGAAAGTTCTGAAAGAAATTAT	2	r	Aradu.A01	4693550	A.duranensis	A
AX-147208623	GACTTCAATCATAGTACATGTGGAGGAAAGAATGA[A/G]TTGTGCTATGGCCAAGGACCCGGGTAATTATTTCT	2	r	Aradu.A01	4694272	A.duranensis	A
AX-147208624	GTTGATTATAGACATGCCTATATAGATTTATCCAC[A/G]CTTGAAGTTACTATTCACAAACGTGGAGCTTCCAA	2	r	Aradu.A01	4694536	Arachis hypogaea	A
AX-147208625	GCTGCAATGGGGTTTGCATTTGCTGCTGGTACAAC[C/T]GATGGACCTGGAGCTTTTGATTTCAAGCAAGGTGA	2	r	Aradu.A01	4694626	A.duranensis	A
AX-147208626	GTTGTATGGCAGGGCAATCCTTTTTGGAAAATGGT[C/T]CGTGACTTACTTAAAACACCAAGCAAGGAGCAAAT	2	r	Aradu.A01	4694774	A.duranensis	A
AX-147208627	CAAATAGATTGTCAGCATCCAAAGCCGATTTTGCT[C/T]GATACTGGTGAAATGAAGAAACCTTATGATTGGGC	2	f	Aradu.A01	4694840	A.duranensis	A
AX-147208628	GTAATGACAAGGACTTTAAAAACATGCATGTTGTT[A/G]TAGCAGGGTTGACTAATACTTATTCGCAGTATGTA	2	r	Aradu.A01	4696415	Arachis hypogaea	A
AX-147208629	AGCTCAGTCATATAACTTTGTTAGGGTGCTTCCAC[A/G]CTATATGGTCCGAACACACTGAGCGCATACATTCA	2	r	Aradu.A01	4696634	A.duranensis	A
AX-147208630	GAGGGTGCCATGAATCATGCTATGAACCAGGAAAG[C/T]TTGTGAAGTCATCCAACCAAAACTATGAGTCCAAT	2	r	Aradu.A01	4698643	A.duranensis	A
AX-147208631	CCCTGTTTACCATAACAACAGCGCACATTGGCATA[G/T]CCTGAAATCAGACAACATTATGGTCAGCTGTCTTG	2	f	Aradu.A01	4701343	Arachis hypogaea	A
AX-147208632	GTGATTTGTGGAGTTAACAAAAATTTGCTATCTAT[C/T]ACTCTCATTTAAAAGGGTTAAAATCTTCGAAAGCT	2	f	Aradu.A01	4704121	A.duranensis	A
AX-147208633	CTCAGTGGGGTTTTTTGTCATTACAAAATTTGGAA[A/G]AAAGAAATAACGAGTCATTTGTCATTCCAGCTATT	2	f	Aradu.A01	4711255	A.duranensis	A
AX-147208634	TTTATTTCTGATTTCTCCATGGTTGGAGTGGTCAT[C/T]GGTTCAATGCCTGCATCATACAAAATGGAAACAAA	2	r	Aradu.A01	4791807	A.duranensis	A
AX-147208635	AGATGCATCCTTTAGGACGGATATTAGACAGCAAA[C/T]GATGTGGTGACCCAGAACTTTATAAGCTGGCCTTC	2	f	Aradu.A01	4792437	Arachis hypogaea	A
AX-147208636	AGTACCCCAGAAACATGGAAGATAATGACAATTTG[A/G]CAGCCAAGTTTTGAAGTTATTAGTGTAATAGCATG	2	f	Aradu.A01	4819879	Arachis hypogaea	A
AX-147208637	CTTGGTACTTTATTCCAATTGAAGCTACTTCCAAG[G/T]TTATTAGAAATATATACACCCTATTTGTTCAAAGA	2	f	Aradu.A01	4820018	Arachis hypogaea	A
AX-147208638	GCAACCCATCCAAACCCAAAAATCCGGGCAACATT[A/G]AAGCCCCCCTTCCTTCCCAATCGGATAACTCAGCA	2	r	Aradu.A01	4847901	A.duranensis	A
AX-147208639	CGGCGGGAGGGTTGGATCACCTACATCACTCTTGT[C/T]CCTGTCGTTACTGGTGTTATGATTGCTAGTGGGGT	2	r	Aradu.A01	4854880	A.duranensis	A
AX-147208640	CAACTGGAAGCTCATTTGAAAGACTGATGGCAACT[C/T]GGTTAGACAATGGTGTTGCCTTTGTAAAGGAGTTC	2	r	Aradu.A01	4857070	A.duranensis	A
AX-147208641	CTTGCTTATATGCAAATTTATCCAAAGAACCATTA[G/T]ACATGAATTCATAAATGATTGCCTTATTATTCATT	2	r	Aradu.A01	4861426	A.duranensis	A
AX-147208642	AAAATTTCTATAAATCCAACCAAGATAGTACAATT[A/C]ACTACAATGAGATTTTTTAGTATTATAATATTTTT	2	f	Aradu.A01	4863348	A.duranensis	A
AX-147208643	ACAACTATAAGATGCATATGAATACTGTAAGAAAA[A/G]TCTTGTAGGAAAAGACATAATAGGTTTTAAAGGAA	2	f	Aradu.A01	4864440	Arachis hypogaea	A
AX-147208644	TGCAAAATTTTCGTATTACATCTTCGATGTAAGTA[A/G]TCTAGCACTAATAATTGTGATATGATATAGTGTGC	2	f	Aradu.A01	4864985	Arachis hypogaea	A
AX-147208645	TGGACAATGGCGAGATACTTCTTGCAGCAGAACTT[C/T]CCGAAATGACATGTCGGTAAGATGCCAAGGAGCTC	2	f	Aradu.A01	4877833	A.duranensis	A
AX-147208646	AAGGTCTCATGGTCGAATCCTTGGAAGATTTTCCT[A/G]GAGATGTAGGATTCAAGGGCATACTTGGCATGGTG	2	f	Aradu.A01	4878001	A.duranensis	A
AX-147208647	TGCTTCAAAGAGTTCCGGTGTAGGAGCTGCTGCAA[C/T]TGCTGCAATATAGAATTGCACCAAAAAGACTTGTA	2	r	Aradu.A01	4878234	A.duranensis	A
AX-147208648	TCTGAATATGTCGATGATTTATCAAACTCCAAGAA[C/T]GATTCAATTCCGGAATTCGAACAATTTCAGCGCCT	2	r	Aradu.A01	4888943	A.duranensis	A
AX-147208649	GTCAAAGGACCACGACTTTCACCTTCTTGATGGAA[A/G]CTCGGTTAAAGCCCCCTTCATGGTCAGCAAGAAGA	2	f	Aradu.A01	4901792	A.duranensis	A
AX-147208650	TTAGTGCTTTTGATGGTTTCAAAGTGCTTCGCCTT[C/T]CTTACAAGAAGGGAGAAGATAAGCGCCTTTTCTCC	2	r	Aradu.A01	4901872	A.duranensis	A
AX-147208651	ACGCGGTTTCTTGGAACGCAAGCTTCCTTATCAAG[A/C]AGTTTCAGTAGGTGACTTCAGGATCCCAAAATTCA	2	f	Aradu.A01	4902008	A.duranensis	A
AX-147208652	ATGGCGCCGGATAAGGCATCAAGTTTCGCCATGCT[A/G]CCTCGAAATATGCAGCATCTGAAGTTCTTCTTCTG	2	r	Aradu.A01	4906895	A.duranensis	A
AX-147208653	ATCTTCCCATTTTTTGCATTCATTGCATATATTGA[C/T]CCCAATAGGTCTATTGATCCAGCAAAGACAACATC	2	r	Aradu.A01	4911536	A.duranensis	A
AX-147208654	CATCATTTGCAACACTAACAGGTCCATTAGAAGTG[A/C]TGTTACTAGGATTAGCAGTGGACCATACAATTTTC	2	r	Aradu.A01	4911603	A.duranensis	A
AX-147208655	TCAGGGGTAGGACCAGAAGGAGGACAACCAGGAAT[C/T]GAAGCATTGTTGCATTGATAAAACCATACATCATA	2	r	Aradu.A01	4912274	A.duranensis	A
AX-147208656	TGCAGGATGATGATCCAAATAGGTTAACCACAAAA[G/T]CTTACCATTTGTTCTGTTTAGACCAATAACTGCAG	2	f	Aradu.A01	4913429	A.duranensis	A
AX-147208657	AGGGATCCATTTGTTTCATTCACTGCATATATGTT[A/G]CCATTCCAACTTGGAAAATAAAGGGTATCTTCATA	2	r	Aradu.A01	4913640	A.duranensis	A
AX-147208658	ATGTTACCATTCCAACTTGGAAAATAAAGGGTATC[C/T]TCATATATTGCTGGTGTTGCAGTTATGTCTTTGCC	2	f	Aradu.A01	4913670	Arachis hypogaea	A
AX-147208659	TACCTTTGTCTTGCTTTGGCCAGTGTCGGTGTGAG[C/T]GAAGGGTCAGATGTGTTCTTCTGCTGGAATACAAA	2	r	Aradu.A01	4917596	A.duranensis	A
AX-147208660	TCAAGATCATCCAGTTGGTTCTCAAACAAGCACTC[A/G]GTGCAAATCAACTCCTCCCCAGAATTCATCTCACA	2	r	Aradu.A01	4917698	A.duranensis	A
AX-147208661	AACAAGGTCTTCATCAATACATCCAATTTCCTTCA[A/G]CACATCTATCTGGAGAAAGAGTACAGTTGAGCATA	2	f	Aradu.A01	4917793	A.duranensis	A
AX-147208662	TTAATTTACCCGGCCCTGAAAGTCAGGCATCTGTT[G/T]AAGTGCATCATCAGAAATTTGAAACTGAAGAGCAT	2	r	Aradu.A01	4918030	A.duranensis	A
AX-147208663	GGAGGATACTTATTTCCATCTGATTTCAATTCCAG[A/G]AGAAGTTGAACTGTCTTTGCATAAACAGAGTTACT	2	f	Aradu.A01	4918607	A.duranensis	A
AX-147208664	CACGCCTTGATTTTGGCATGACAAAATAACCTTGG[C/T]CAAATGCATTACTTTGATTCTGTGAACCACCACCA	2	r	Aradu.A01	4918866	A.duranensis	A
AX-147208665	ACTTTGATTCTGTGAACCACCACCACTTGCATTTT[C/T]CACTGAGGATGGCATGTCAGGTTTAATCACCAAAA	2	f	Aradu.A01	4918912	A.duranensis	A
AX-147208666	GGGAGTTCATCACGACACATTAAAATGACAGTACC[A/G]ATCTTATCAAGTCCTCTTCTGCCAGCACGTCCTGC	2	f	Aradu.A01	4921892	A.duranensis	A
AX-147208667	CTCACCTTGATAACACCACGGCAAAATAGCATTTC[A/G]ACAACCTCCTTTACAATTGGAAGGAGGCCAGCATG	2	f	Aradu.A01	4922783	Arachis hypogaea	A
AX-147208668	CCATTGCCATTATTCTGATAGCCTCTGCCAGTTCC[A/G]GAGAAATTATTCCCATGCTGTTTTCCTCGAGATGT	2	r	Aradu.A01	4923876	A.duranensis	A
AX-147208669	ATACCATCCTCTTGTTCTTTAGTAGGATCCTCCTC[C/T]TGTTCTTCAACAACATCAGCTTCCCAAGCCTTCTT	2	r	Aradu.A01	4927859	Arachis hypogaea	A
AX-147208670	AACAGAATGATAAACTGACCAGTTTTTCAACCGAC[A/G]AGCTCTTGATTGACTTGGTATCCTCATAAACAGTC	2	r	Aradu.A01	4928229	A.duranensis	A
AX-147208671	CAGCTTTTTCTGGTGAAAACTCATCAGGATCCAAT[A/C]TTGGCTTGAGATATGTCTCTTCTATATAGTTTTTT	2	f	Aradu.A01	4929033	A.duranensis	A
AX-147208672	TTAGCTTATATTGTAATTAATTCCTAGATACTGTT[A/G]CTTCATCCCGCACAAAAATTTCTCCCCAAGAGGGT	2	r	Aradu.A01	4938082	A.duranensis	A
AX-147208673	CCGATTCTGTCTGAGCTTCGCGACCTCTGCGAACT[C/T]AGCTTCTTCATCACCATCACTACTCCTACTCTTTG	2	r	Aradu.A01	4938231	A.duranensis	A
AX-147208674	GGGCGTTCACTTTGGAAAATTTGCCACCAACAAAC[A/G]GGTTTTAGTTTGAATTGGAAAGTTGTGTGACTTTC	2	f	Aradu.A01	4938577	A.duranensis	A
AX-147208675	TCTATATAAACCCTTTCAACACAATCATTATTTTC[C/T]TTCCCAAAACGCACTCACATCGTGTCGTTTACTTT	2	f	Aradu.A01	4941380	A.cardenassii	A
AX-147208676	TATTTTGCTTATGAATCATTGCAGATGTCTTACTC[A/G]AGGAGATCAAGGTTAGATGTCCACCTGTGTTTATT	2	f	Aradu.A01	4942445	A.duranensis	A
AX-147208677	ATGAGAGAGATTGAGTCTAACCAATATGCTTTATC[C/T]ACTTTTTCTTGAGCATCCATGTAGCTTGGGAAGTC	2	r	Aradu.A01	4948173	A.duranensis	A
AX-147208678	GAAGAGGAAGAAATTTTCTTCACCAATCTCCTCCC[G/T]GATTTCCACATTGGCTCCATCTAATGTGCCTATTA	2	r	Aradu.A01	4948539	A.duranensis	A
AX-147208679	TGGCCTTCCCTGGTGATTCTCTGCTTAAATAGCCC[A/G]TATCGATATCTCAAACCATACCCCCAAGAAGGTAA	2	f	Aradu.A01	4952047	A.duranensis	A
AX-147208680	AAGCAACTTGGAAAAGGTTCATGCTTCCAGCGGTT[G/T]AATATCACGGACGAGGATGGAAACGTTGGTGTAAG	2	f	Aradu.A01	4954663	A.duranensis	A
AX-147208681	GTCTTCATGGTTGGCCTTGATTGTCTTGAAGGTGC[A/C]AGGCACTGGTGAGCTAGCTTTAGAACCTTCTCTAC	2	r	Aradu.A01	4956444	A.duranensis	A
AX-147208682	GTAACCATCTCAACAAGCAACACGCCGAAGGAATA[C/T]ACATCACTCTTCTCAGAAAGCTTGTAAGATCTCAT	2	f	Aradu.A01	4957790	A.duranensis	A
AX-147208683	TGAACTATAAAAATGGACTAAAAACTCACATGATG[C/T]TCCTTTGACTTTGTTTGTACTCTTTCTGTCTTCAA	2	f	Aradu.A01	4959130	A.duranensis	A
AX-147208684	GTGTTTCTTTTTCCAGAAAGAAACAATGCAAAAAA[A/G]CTTGCACATTTCATCACAGCAGACTTAAAATTTGT	2	r	Aradu.A01	4959218	Arachis hypogaea	A
AX-147208685	TCGACATTGCGGGGAGTTTCTGCAAGAGATTGAGA[A/C]AATGGAGGCGGAAACGTAAATCGAAGGAGAACACT	2	f	Aradu.A01	4970845	A.duranensis	A
AX-147208686	TGGCAGAAGCTGAGGAGGGTGGTTAATGGAAACAC[A/G]AGCGAGTCTGTTAGCCAGAAGCTTATTCGAAGTTA	2	r	Aradu.A01	4971720	A.duranensis	A
AX-147208687	AGCGAGTCTGTTAGCCAGAAGCTTATTCGAAGTTA[C/T]AGTGTTAGCTGTAGAAATCCCTGTAGAACAGATGG	2	r	Aradu.A01	4971756	A.duranensis	A
AX-147208688	ATGGATTTGTCGGTACTCCAGAGACTAATGGCAGT[A/G]TTTTGAATGGAAGAAAAGAGTTTACACTTCAAAGG	2	f	Aradu.A01	4971835	A.duranensis	A
AX-147208689	AAGTAATCTTCACTTTCAAACCCAATTTTCTTCAG[A/G]TATTTCTTGGCATGCATTGAACTCAGCATCTTGAA	2	f	Aradu.A01	4975149	A.duranensis	A
AX-147208690	TTTTGGGTGGGTGGGAGTGGGAGTTTTTTGTGTCA[A/C]CCTTCAAAATCATGATTCATGAGTTCATAATTCAA	2	r	Aradu.A01	4975623	A.duranensis	A
AX-147208691	TGTCCTTGCAACACAAACAATGTGCTCATTTGGCC[A/G]TAGACAGTGGCGAAAACAATGCCGGTTGCCCATAT	2	f	Aradu.A01	4979072	A.duranensis	A
AX-147208692	TTCCACCTGTTCCAAGGGCTATAAGGTAAAGAGCT[A/G]TAAAGCACACTGCACTTTCTAGAGTGGTGGCATGG	2	f	Aradu.A01	4980099	A.duranensis	A
AX-147208693	TGGCAATTTTCATCTCCATGGCCATGGCAAGTTGG[C/T]TTTATACCAGAAACTGATGCAGATAATGTCAATAG	2	r	Aradu.A01	4980167	A.duranensis	A
AX-147208694	TAATGATCCAAATATTGGAACCTTAAATACTGCTT[C/T]CTAGGTTGCCCTTGTATTTTGAATATTTGGAAAAA	2	r	Aradu.A01	4981762	A.duranensis	A
AX-147208695	GCAGTCTGTGTTTGCTGCAGTTGGTGATTTATACT[C/T]GTACAAACTTTCTGCAGTTCTCTTTGGTGACAATG	2	f	Aradu.A01	4986996	A.duranensis	A
AX-147208696	CTCTTTTCCCAGTTGGCCAATTGGTTTATGATCTA[C/T]TGTTCTGTTCGTACGCTATCAAATAGCTTGGAGAC	2	r	Aradu.A01	4987206	A.duranensis	A
AX-147208697	GACCAACAAGTGCAATCATATGGCTGTATGTTGGC[C/T]TCCTTGAATTTTCAAAGGAACGTTACAAATTGAAA	2	r	Aradu.A01	4987390	A.duranensis	A
AX-147208698	AATCTTCAAAGAAGCGTACCAATTGTTCTCTGAAG[A/G]TGGTACTTGCTGTCATATTTTTGCTTGCTACCAAT	2	r	Aradu.A01	4988188	A.duranensis	A
AX-147208699	TTTTTATCCGAATATGCAAAAAATATGTCCCTTCC[A/G]AGCCACATTGTTTTATTTGATTCGGAAGAACAAAA	2	f	Aradu.A01	4988689	A.duranensis	A
AX-147208700	CTTCTAGCGATATGCATGCTTCCACTATCATCAGT[A/G]GAAGCCATGGTTCGCCACTACAAGTTCAATGTAGG	2	f	Aradu.A01	5005546	A.duranensis	A
AX-147208701	ATCATAAATGGTGCGCTGAATGAAGAGCTCTTCTT[C/T]AAAGTAGCAGGGCACAAACTCACTGTGATTGAGGT	2	f	Aradu.A01	5009512	A.duranensis	A
AX-147208702	TCTACGGTTCAGTTAGTGTTGCAAGATACTGGGAT[A/G]ATAACACCTGAGAATCATCCAATTCATCTCCATGG	2	f	Aradu.A01	5010848	A.duranensis	A
AX-147208703	AATAAAGATACTAAGAAGTTTAATCTTGTGGATCC[G/T]GTGGAGAGAAACACGGTTGGTGTTCCCTCTGGAGG	2	f	Aradu.A01	5010965	A.duranensis	A
AX-147208704	TTTAGGAGTATTATTCTCTTCAAATTTCCTTTTTG[C/T]TTAATTTTAAAACAAAGTGTGTCTTTTTTTTCTAG	2	r	Aradu.A01	5035364	A.duranensis	A
AX-147208705	TAAAAAAAGGTTCTTTGTGGGATTTATCCTTAGTA[A/G]TGTTGTGGTAAAACCTCCACCTCTGCTTCAAAAGT	2	f	Aradu.A01	5035512	A.duranensis	A
AX-147208706	GTTTTAAGATGCAGGGTCAGAATATGCATAAAAGT[A/G]CTCTTAATGAGTCTTCTTACTTAGCACTTCAGACA	2	f	Aradu.A01	5036998	A.duranensis	A
AX-147208707	CTATTTATATGTCAGGCCGAAACCAAGAGGAAACA[A/G]GGGTTCTTGTGAACTAACTCTATTGGTTGGTTGAT	2	f	Aradu.A01	5044662	A.duranensis	A
AX-147208708	GAACTAACTCTATTGGTTGGTTGATCGAGCTGTTC[A/G]ACACTTCGAATCCAAGTCACTGGTAATTGACCCTT	2	r	Aradu.A01	5044708	A.duranensis	A
AX-147208709	TCCAACAACTGTGGCTCTAAGAGTAAGGGTCTCCC[A/G]GATATCAGAATAACCAATGTTGGGATTTGTTCAGC	2	f	Aradu.A01	5044864	A.duranensis	A
AX-147208710	CCAACAGCTACAATTGCAAATGAGAACTCACTACT[A/G]TTTATGGTGTCTTTCGATGGGACCTTCTCGTAAAT	2	r	Aradu.A01	5045017	A.duranensis	A
AX-147208711	GTTTCAGCTCCCACTGTTGCCTTTACAGCATCCAA[A/G]ATTGTCGTCCCTAAAACGGTCGGTGTATAAGACAT	2	r	Aradu.A01	5045095	A.duranensis	A
AX-147208712	TTAATGCAGTAGGGATAATTTGATCCATGAGGATG[A/G]CAAAGACGATCAAGTCCCTCCCAGTCAGAAATCAA	2	f	Aradu.A01	5046083	A.duranensis	A
AX-147208713	TCAGCATGGAGTTTGCGCCCATTCCAGCTAGAATA[A/G]GATGCCATAACCGTTGAAACTCCCTGGGAAATGCA	2	f	Aradu.A01	5046962	A.duranensis	A
AX-147208714	GAAATGCAGTCTAAGTAAGGTGCCATGTGGATTCT[C/T]TCTAATTCTTCATATGATAATATAGTATTTCCCTC	2	r	Aradu.A01	5047025	A.duranensis	A
AX-147208715	GCAAAGGTATAGTGAGCTCCACTTGCTCTAACTTC[A/G]AGTGCTGTAGCGGCTCCAATTCTTTCAGCTATATC	2	f	Aradu.A01	5047674	A.duranensis	A
AX-147208716	CCTTGACTTGAGAGCCGATTTTTGAAAGCCATCAA[C/T]CATATCAGCCCAATCCGATGAACGAGCAATTTCAA	2	r	Aradu.A01	5048578	Arachis hypogaea	A
AX-147208717	TCTGCACTTCCTTAATTATAGTGCAAAAAATTGTG[C/T]CCTCCAATCATTTATTCCATCGCCACAAAAATGCT	2	f	Aradu.A01	5049900	A.stenosperma	A
AX-147208718	CATCATCACATCTTCCTTTTCATCTCCATTATCAT[C/T]CACTCCACCTTGTTGTGACTGCTGTTTATTACCAT	2	r	Aradu.A01	5062540	A.duranensis	A
AX-147208719	CCACTCAGATCCATTTTCTCCTCATAAGGATCATA[G/T]GGAATGTCATATGGGCTTCTTGGCATAACCGAAGG	2	r	Aradu.A01	5066483	A.duranensis	A
AX-147208720	TTTCTTGGCGGCATTGCTGATTTCTTATCATCCAA[A/G]CCATTCTTCTTTGTGTCAGGGTGGAATCTAAAATT	2	f	Aradu.A01	5066618	A.duranensis	A
AX-147208721	CTAAAATTTCTCCTTCTACTTGTAGCATTTTGTGA[A/G]GGATACTTATAAAGAAGCTCCCTTCTAGGTCTACT	2	f	Aradu.A01	5067020	A.duranensis	A
AX-147208722	GGGGATGAAGGACACTTTGATAACTATGATACAAG[C/T]GGTCCCCAAAATATAAGCCCAAGTATTGGTATGGC	2	f	Aradu.A01	5097244	A.duranensis	A
AX-147208723	AAATTTCTTGGTGAAGGTAAATGCAAACATTGGAA[A/G]TTCTGCAGTTGCTAGCTCTATCGAAGAGGAAGTTT	2	f	Aradu.A01	5098186	A.duranensis	A
AX-147208724	CTTGCTTATCACAAAGAGAATTTTGCTTATGAGCA[C/T]TGGGACGAAATACTTGACATCTGCAATCAGTATGA	2	r	Aradu.A01	5098586	A.duranensis	A
AX-147208725	GCTGCCAATATCGGGGCACTTGGTACAGCTCTTCT[C/T]TGCTATGTAACTCCAAAAGAACATCTCGGTCTACC	2	r	Aradu.A01	5099122	A.duranensis	A
AX-147208726	TTGTCTTTGGATCCAATGACGGCCATGTCCTTCCA[C/T]GATGAAACATTGCCATCTGAAGGCGCAAAGGTAGC	2	f	Aradu.A01	5099341	A.duranensis	A
AX-147208727	TGCAAATTGCCAAGGATCCAATCAAGCAAACCCTT[A/C]TCTTCTTTGTTGCCACCAGAAGCACCTTTTGCTGC	2	r	Aradu.A01	5104393	A.duranensis	A
AX-147208728	TTTGTGGACTCACGTTTGGGAAGGACCCAGAAACT[C/T]TGTCACCGGATTTGCCTGAAAACCCTTTCTGCAAT	2	r	Aradu.A01	5138416	A.duranensis	A
AX-147208729	GCGGAGAAGCTCGTTTACCTCAAAGCCGCACTCTC[C/T]GAAACGCTGCGTTTATACCCTTCAGTTCCCGAGGA	2	f	Aradu.A01	5139010	A.duranensis	A
AX-147208730	CTGCGTTTATACCCTTCAGTTCCCGAGGATTTTAA[A/G]TACGCATTAAACGACGACGTTTTGCCAGATGGCAC	2	f	Aradu.A01	5139052	A.duranensis	A
AX-147208731	CATGGAATTTAAACCGGAGCGTTGGATTTCGGTTC[A/G]GGAGAACCGGGTTCGATTCGAACAGCCAAAAGATG	2	f	Aradu.A01	5139201	A.duranensis	A
AX-147208732	ATGTCGCTTACGCTGTTCATGAAGAATGGGCTCCG[G/T]GTTTACTTACAGCCACGTCAGCTTCTACCAGAGAA	2	r	Aradu.A01	5139415	A.duranensis	A
AX-147208733	CTTATATTGCAGGTTGATGATTAATATGTCGTCTG[A/G]TTATAAGTTAGACATTGTTGATCATCATCATGACC	2	f	Aradu.A01	5180194	A.duranensis	A
AX-147208734	GGCGGCATTACGGATCTTTCATTCGACGGTGTTGG[C/T]TATGCATGGCAGATTATCAACTGTGTTCTTACTGC	2	r	Aradu.A01	5181445	A.duranensis	A
AX-147208735	CCAATGTTTTGGGGAGTTGCAACTGCAAGTGGATT[C/T]ATTGGACTTTCTATCAGCTTCACATCAATGTGGTT	2	r	Aradu.A01	5182173	A.duranensis	A
AX-147208736	TGATGAGTGGAAACAAACTCTAACAGATCCATCTC[A/C]CTTTTCTTCACAGCTGAACAATGAAAATCCATGTT	2	f	Aradu.A01	5200283	A.duranensis	A
AX-147208737	AATGAAAATCCATGTTTTGATTCTTCTCATAAGCC[C/T]CATGAAGTGATGATGATGAACTTGTTGTTGAAACT	2	f	Aradu.A01	5200338	A.duranensis	A
AX-147208738	TGATTATTCTCTTTGAAAAGTTGTTGCATGAAGAG[C/T]AACTCATCATCATATGATTCAGCTATGATTGTTGG	2	f	Aradu.A01	5200592	A.duranensis	A
AX-147208739	TGCCTTCTCTTTGTTGCGTTCCAATGGTTCTTGAT[C/T]GAGTTTTCAGTTCGCCCTGGTATATGCTTCGCGAT	2	r	Aradu.A01	5200871	A.duranensis	A
AX-147208740	AATTGCTTCCAAATAAGTCTCTTCTGCAGCCCACA[A/G]ATCATTCTTCGCTTTCCATAGAAACGTTGCGTACT	2	f	Aradu.A01	5223032	A.duranensis	A
AX-147208741	TAATCATGTGCAACGAGGTAGAGGAACTGAGCATA[A/G]TTTGAGAGAAGAAGAGAGTTGTTTGGTTCCTTGGA	2	f	Aradu.A01	5224080	A.duranensis	A
AX-147208742	GTCATCACTCTCCATCTTGGCTGTTACGGGCGAAA[C/T]GAACTGTTTCATCGAGCCACGATTCACATCCTCCA	2	r	Aradu.A01	5224196	A.duranensis	A
AX-147208743	CGTTAGATGATGACACGGTGAATGTCTTTACCGCA[A/G]AGGAATCAAATCCGCTCTGATTATCACTGACAGAC	2	f	Aradu.A01	5224534	A.duranensis	A
AX-147208744	GTGTGTGAGAACACTTGCTGGAAGAGCCAAACGAA[A/G]GAAGCGTGCATTTCCGTTTGTACCCTCTCGAGGAT	2	f	Aradu.A01	5224731	A.duranensis	A
AX-147208745	GCCCATTCACGAAATTCGAGGACGAGGTTGGAGAA[G/T]AAGTGCCGTCCGAATCTGAATCGTCTTCGTTGAGC	2	f	Aradu.A01	5225077	A.duranensis	A
AX-147208746	GTGTCAGCTTCGGTTAACAATCTGCGATCCCTCAA[A/G]TTTGAAAAAACCTTCCTGGCCTCTTCAATTGTTCC	2	r	Aradu.A01	5298760	A.duranensis	A
AX-147208747	CTTAGACATGCCAGATATAACTGCAGCACATGCGA[C/T]AATGTCCAGAGGGCAACCCTGTTGCATCATCTCAT	2	r	Aradu.A01	5298834	A.duranensis	A
AX-147208748	TAACTTGGAAAAGCTTGTAAGCCTTCTCAATCTTA[G/T]TCACATTGCACAAGCCTTCAATAAGGGAATTATAA	2	r	Aradu.A01	5299523	A.duranensis	A
AX-147208749	GCCTTCAATAAGGGAATTATAAATTTCTAAATCCG[C/T]CCTATATCCTGAGTTAACCAAATCCTTCAACAAAT	2	r	Aradu.A01	5299572	A.duranensis	A
AX-147208750	GTATAAGCAAACACGTCCGGCTTGCACAAATTCAC[C/T]CTCATTCTCTCCAAAACCTCCAGCATTTCGTCGAT	2	r	Aradu.A01	5299903	Arachis hypogaea	A
AX-147208751	ATAACCCTATTATACAAAAATACCCTAGGCTTAAC[A/G]CCAAACTTCTTCATCTTCTCATACACATAGTAAAC	2	f	Aradu.A01	5300104	A.duranensis	A
AX-147208752	TTTTGTTGCTGCTTTTGGTGAAGTCACTTTCTATG[C/T]ACCAAACAGTATTAATTAATCAATATTCCAAATAA	2	f	Aradu.A01	5317091	A.duranensis	A
AX-147208753	TCTCATTATCAACTATTTTGGTGGAATATTAGAGC[A/C]TACAGATAATGCCGGTTGCCAATAAAGACTTGGAT	2	f	Aradu.A01	5318109	A.duranensis	A
AX-147208754	GCCATGGAAGATTCTATACTGGAAGTGCATACATA[A/G]TTCTGAATGTAAGATACTGGCAACCTTATTTCTTT	2	r	Aradu.A01	5318682	A.duranensis	A
AX-147208755	GGATCATGCAGTGTTCAATACAGGGAAATTCAAGG[C/T]CATGAATCACAGAAGTTTCTATCTTACTTCAAACC	2	r	Aradu.A01	5319948	A.duranensis	A
AX-147208756	TTTCGGTCATATTTTACTAATTGGCCTAAAACAGC[A/G]GAGCCTAGGCTTTATGAGGAAGGCAAAGAAAAAGT	2	f	Aradu.A01	5322309	A.duranensis	A
AX-147208757	CAAATTCAGGTTTGGCTGGTGGATGGTGATGAATT[A/G]TCTCTTCTTTCAGTTGCAGAGCTGACAAGGCTTTA	2	r	Aradu.A01	5322660	A.duranensis	A
AX-147208758	TTTTGGCTTGCAGGAGGATAAAACAGCGGCCATTT[A/C]TCACATGAATATTATGGCTGATTCAGCAAGAACTA	2	f	Aradu.A01	5324605	A.duranensis	A
AX-147208759	GTTTCTGGTAATCCAGTAACTGGCATCGATTTAAC[G/T]AAAAGAGAGGTATTTCTTGAACTGAAGAATTCTTG	2	r	Aradu.A01	5329211	A.duranensis	A
AX-147208760	TTCAATACTCGTATTCGTATTTGTGTAACGTAGGT[A/G]AGGAAGGACCTTATTGAAGGGTTCCCGCAGAGGAC	2	f	Aradu.A01	5351672	A.duranensis	A
AX-147208761	TTCGATTCGCTGAACGATAACGGACTCACGTTTGG[A/G]ATTTACTACCAGAATATTCCCGCCACTCTGTTCTT	2	r	Aradu.A01	5351747	A.duranensis	A
AX-147208762	ATTATGTGGTGGTGGAGCAGAGGTACTTTGACGTT[A/G]AGCTTTCCCCAGCAAACGATGACCACCCTTCGCAT	2	r	Aradu.A01	5353314	A.duranensis	A
AX-147208763	CTGGGCTGGTACCTTTGAAAAATACTTCAACATTC[A/G]AGATACTTATCGTGATGATTGTCCAGGTTTGTCTC	2	f	Aradu.A01	5355442	A.duranensis	A
AX-147208764	AGTAGTGATCTAAGGCCATTCGGAGCAAGGGAAGA[C/T]ACAAGTCTCTCAGAGTTCCAAGTGGAACTGATCCA	2	r	Aradu.A01	5356809	A.duranensis	A
AX-147208765	AGGCAATTAAAACAAAAACTTCTCAAAATTACTTT[C/T]AAAATGGCAAAAGCTTCGTTGTTACTTCCTTGCTT	2	r	Aradu.A01	5369169	A.duranensis	A
AX-147208766	TTTCTCAAAAAGACTTTCAAAATGGCAAAAGCTTC[A/G]ATGGTGCTTCCTTGCTTGCTTTTCTTATTTCTCCT	2	r	Aradu.A01	5409454	A.duranensis	A
AX-147208767	CATGGGCTGCCATTATTTGTGGGTTCGTCTCGGCT[C/T]GATCTTAATTGGGCTAAACATCTTGGCATTAAAAA	2	r	Aradu.A01	5424890	A.duranensis	A
AX-147208768	CCTTGAACAAGCTTAAATTGCTGAGAATCTCCATT[A/G]ATGAGGAAGATTTAGGCCTTGATATCTAAAGCCAT	2	f	Aradu.A01	5425215	A.duranensis	A
AX-147208769	CGGAGATTTGAATAATTGAGAGAAAGAGACTTACA[A/G]TGTATTAGCATACTGAATATCAGCTTCCAAAGTTT	2	r	Aradu.A01	5429411	A.duranensis	A
AX-147208770	ATAAACACTTATACTAATTCCTAGGGAATAAGCTT[A/C]TCATCTCTCATGCAATCGATCCAATACAATATTGA	2	r	Aradu.A01	5433417	A.duranensis	A
AX-147208771	TTTCCATCACAATCTCCTCCCAAACATGTTGCTTC[C/T]CAGCCATAGCCCTAGAAAACAAGAAGTTCTCAACA	2	r	Aradu.A01	5433628	A.duranensis	A
AX-147208772	AACAATAAACCAGGCCTATGAACAGACCAAGATAC[C/T]TTAGTACCATTCAATTTCTCCATAAGAAGATCCTC	2	f	Aradu.A01	5434005	A.duranensis	A
AX-147208773	GTTTGGAGTGAAACATGCTTTAGATTCTTTGCATT[G/T]GGGAACAAAGAACTCAAAGCATTTGACATCATTAC	2	f	Aradu.A01	5434200	A.duranensis	A
AX-147208774	GGGAATTGACTTGCCCATGTGACCCAAAACACATG[A/G]GTCACATCATGAAGACATGAAAGCTTCTTTTGAGT	2	r	Aradu.A01	5434305	A.duranensis	A
AX-147208775	CCGAAGAAGCTCGACGAGAAGAAGAAGGAACCTCT[C/T]CAATCCGAAGAAGAGGAACAGCCACAACAACCAGA	2	f	Aradu.A01	5459030	A.duranensis	A
AX-147208776	AGAAATGTAGTAAAGAAAATGCAGTCTTTGGGACC[G/T]GAGTTTGATGTTTCTCCACATGTTTCAGAATCTCA	2	r	Aradu.A01	5461765	A.duranensis	A
AX-147208777	GTGTTTAGAGAAGGTGCAAAGCAGCATTGGGATTC[C/T]GTGAAATCTTATTTTCAGAAAGTAAGTTTTCAGAC	2	r	Aradu.A01	5462127	A.duranensis	A
AX-147208778	ATGAGAATGCTGAAACTTCACCTTCTGTTTGGATC[A/G]TACGTTCCATGTAAGCATTTTCCAAGGACTAAAAT	2	r	Aradu.A01	5464625	A.duranensis	A
AX-147208779	GAAGAGAACCGTGGAACTTTGTTGATTAAACTTAA[C/T]GGTTGGAGAGAGTTTAGCTTTCTGGACACTGACAG	2	f	Aradu.A01	5465413	Arachis hypogaea	A
AX-147208780	AAAATAAAAAATAAAAAACCTGCAGGCTCTCCGTC[A/G]ATCTCAACATCAAAGTAAACCTTGTGTGTGACTTC	2	r	Aradu.A01	5469906	A.duranensis	A
AX-147208781	CCTGATGTGGATTTGATGTTTGATTGCATGGATAA[A/G]CCTACGATTCTCAAGGCTGAGCACCAGAATTTTCC	2	f	Aradu.A01	5482165	A.duranensis	A
AX-147208782	GGCTATCGGGAGAAGAGGGCAGGATTTCATGGAAA[A/G]CTTGAATATGGATCGAATTTATGACTACATGTTTC	2	r	Aradu.A01	5484974	A.duranensis	A
AX-147208783	GAATACTCGAAACTTCTACAGTTCAAGCCTACTCC[C/T]CCATCTTCTTCCTTGGAAGTTTGTGTGGATTCTGT	2	f	Aradu.A01	5485056	A.duranensis	A
AX-147208784	GATTCTGTGCTTTGCTTCGCAGATGAGAAGCAGAG[A/G]GGATTCCTTAATAGATCAAGTACGTTTGCTTCACA	2	r	Aradu.A01	5485119	A.duranensis	A
AX-147208785	TGCTATTCTTGGCCTTGCATATTCTACTATTCCCA[C/T]AGGACTACTCTCATCATCTAATTTGAACACAACTC	2	f	Aradu.A01	5504350	A.duranensis	A
AX-147208786	ACCGCCTTTATAGGAGTCGAATCTTGTTCCATCTC[C/T]GGCAAAATAAGGGACAATCCGAAATCAGAAACCTT	2	f	Aradu.A01	5504531	A.duranensis	A
AX-147208787	ATATCTCTATGGATAATTGGTGGAACAGCATAGTT[A/G]TGAATGTACTCAATTCCCCTGGCAGCATCCAATGC	2	f	Aradu.A01	5504642	A.duranensis	A
AX-147208788	TCCTCACAGAAACCTATTAGTCTCACAAGATGCTT[A/G]TGATGAAGCCGCGATAACAATGACAATTCTGAATC	2	f	Aradu.A01	5504840	A.duranensis	A
AX-147208789	GACAATTCTGAATCAAATGCAATTTCCTTCTCTTG[A/G]AATTTCTTCTTTGTGCTAGAAACAATATCTCCTCT	2	r	Aradu.A01	5504897	A.duranensis	A
AX-147208790	AGAAACATCATTAAACAAATCAAACTTTTTGGTAT[C/T]TTCAGCACCACCCCAACATAGGACAAATCCATTTT	2	f	Aradu.A01	5505708	A.duranensis	A
AX-147208791	TCCATTTTTTCTTCTAATACCACAAGTGAAATCTT[C/T]TCCCAATGCAAGTCCTGAAAACTCTGAATAATAAG	2	f	Aradu.A01	5505771	A.duranensis	A
AX-147208792	ATCAAATTGTGCTTGAATTTGACTACTATTGTTGT[C/T]ACCCCAACAATGAACCTTTCCATTATCCATTAATA	2	f	Aradu.A01	5505969	A.duranensis	A
AX-147208793	TTGCATGCATAATTCCAATCTTCAACTCTTTTGAG[C/T]AACTATGCTTGTTGTGGTAGCTGGTTAACTGCCAT	2	r	Aradu.A01	5523220	Arachis hypogaea	A
AX-147208794	AGAACCCCATGAATCCTCACTTCCATCCTCATTAC[C/T]CTTGAGTTCATAGTCCTGATCCTCACTGCCATCAC	2	f	Aradu.A01	5523806	Arachis hypogaea	A
AX-147208795	ATCAAATCCACCATTCTCTACTTCCATTGTAGTTT[C/T]AGCATTGTCTAACACTTGGACATCATCTACCCCTT	2	f	Aradu.A01	5524048	Arachis hypogaea	A
AX-147208796	TCGGAGAAGTTGAGGTTCTTGTGAAGGACGAAGTG[A/G]TAAATTCCGTTGGGTTTGTTGTGGAACAGTTGAGC	2	f	Aradu.A01	5544998	A.duranensis	A
AX-147208797	CTTTGTTCCACTTGGTGGTTTCTTCTCAACACCTT[C/T]CGAATTCAGAAGCAGTAGTAGCACCCTAATAAACC	2	f	Aradu.A01	5549149	A.duranensis	A
AX-147208798	GCAGATACATGGCTTGCTTTTTTCGGGCCAGATCG[A/G]GTTGGAAAAAGGAAAATTGCTTTGGCAATTGCAGA	2	r	Aradu.A01	5550759	A.duranensis	A
AX-147208799	TTATCAGAAAAGAAAAATGCAATGGAAAATTGGAT[C/T]GAGAGTGTTCTTGGAAGAGGATTTGTTGAAGCAAA	2	r	Aradu.A01	5551689	A.duranensis	A
AX-147208800	TCATATATTAGAGCAGATACATGGCTTGCTTTTTT[A/C]GGGCCAAATCGAGTTGGAAAAATGAAAATTGCTTT	2	f	Aradu.A01	5553765	A.duranensis	A
AX-147208801	AGGTAGGTTTCGTTACTCATTTGGAAAGAAAATCA[A/G]CATCAACAATTCCCTGTTTATTGTATCCTGCGCGG	2	f	Aradu.A01	5554089	A.duranensis	A
AX-147208802	ATCTAATATCATAAGTACCATGAAATGTCACCCAT[A/G]TCAATGTTTTGTTGAACAGCCCGGATGCTGCTACC	2	r	Aradu.A01	5555574	A.duranensis	A
AX-147208803	TCTTCTGGCTTGTGCGCGAAGAAACACACTCTTCT[A/G]GTACATGCCATCTCGTCCTTGCACAGCCTTGTTCT	2	f	Aradu.A01	5565707	A.duranensis	A
AX-147208804	GCGAAAGGACACTCTGTCCAATCGTGTGAATACGC[C/T]CTCGAACATGGTTTCACTTTGAAGGTATACATTCT	2	f	Aradu.A01	5565932	Arachis hypogaea	A
AX-147208805	TTTGTTCCAATTCTCCTACCATACCATAATCCAAT[C/T]TCACCAACGTTATGGCCCTCTTTCTCAATAGCTTC	2	r	Aradu.A01	5566493	A.duranensis	A
AX-147208806	CTGTGGTGCAACCCTTCTTGACAAGTCTTATTATT[A/G]ATCTTGGATTCCATTGTGTGTCTGATTTTCTTGAC	2	r	Aradu.A01	5566616	A.duranensis	A
AX-147208807	TTTGATCCTTCTTCACATTTGTTGCTCTCAATTGC[C/T]GTAGATTTTCCCTCTTCAGCCATCAAATTTCCATC	2	r	Aradu.A01	5589372	Arachis hypogaea	A
AX-147208808	TTCTTGTTCTTGTTCTTCTTCCTACTCTTCTCATA[A/G]TAACAAGTGTTGGTAATCTCTTGAAGCTTTCCATT	2	r	Aradu.A01	5589786	A.duranensis	A
AX-147208809	GCTAAGAACAAAGAAGTTTTCATTTTCAAGTAAGA[A/G]GAAAGTTGGCACCTCCCTGAATGACAATGTCGATT	2	f	Aradu.A01	5589971	A.duranensis	A
AX-147208810	GAGAAAAGTAGTACCGCTTCAACTAAATGGTAATG[A/G]GGAATTTGAGGGAAAAGATGATGGATGACATGGGT	2	f	Aradu.A01	5598002	A.duranensis	A
AX-147208811	ACACACACATATATAACACTATAAAAGTGCATAGG[A/G]CTACTATTTCTACACTTCTAAAGACAATTGGAATT	2	f	Aradu.A01	5600285	A.duranensis	A
AX-147208812	CTGCTACTCAACAAGGATCTGGGAAGGTTGGAAGA[C/T]GGAAAATTAACTTTTTGTCAACCCAAAAGTGGGAG	2	f	Aradu.A01	5614230	A.duranensis	A
AX-147208813	GCATATCTTTGGCTATGATTCTCCACTCTCAGTAT[C/T]TTCTCTATTATCCAAATTGTCTTCTCCTGAAGCTC	2	f	Aradu.A01	5637219	A.duranensis	A
AX-147208814	GCTTCCACTCTCTCCATCTTCTTTAAGACTTCCTC[A/G]GCTAAATTAGACAGAGAGGGATATTCCAGATTTCC	2	r	Aradu.A01	5639485	A.duranensis	A
AX-147208815	CCTTTCTCCAACGCAATTCTTACGCAACAATCTTC[A/G]TCGTTGCAGAACTCTGATAACAACTTGACAGCATA	2	f	Aradu.A01	5639584	A.duranensis	A
AX-147208816	ATCAAAGTCCATATTCCGGGTCACTATGGCAGGTT[C/T]GACGGACCAGTTCTTAAGAATTCTCTCCAGGGAAG	2	r	Aradu.A01	5640667	A.duranensis	A
AX-147208817	AAAAAGCATAAACGAAGATGTTCTAATATACATAA[G/T]GCACATAAGGTTTGTATCGTGAATGGATTACACAT	2	f	Aradu.A01	5648502	A.duranensis	A
AX-147208818	CCAACCATTCCTGAAATAATGGAAAGTCCTCAATT[A/G]CCCTTGCCAGCTAGATTGTCACATTCTAAATCAGC	2	r	Aradu.A01	5684600	A.duranensis	A
AX-147208819	AAAGCACCAGAAGGCATTTGCTCAATTCAAATTGA[A/G]TATGATCGAAACAAGCAATCTGTTTGGTCTGTTAG	2	r	Aradu.A01	5685043	A.duranensis	A
AX-147208820	GAACTCTATCAAGATGTGAGAAGAAATTCATTAGA[A/G]GAGGCTCTGAAGCTTTGCACAGAACATGGATTGCA	2	f	Aradu.A01	5694095	A.duranensis	A
AX-147208821	GGTCAAGGGATGGAGGAAATGTTGCAAGTGAAGAA[A/C]TTCAAGCCTCAATTCTCACAGCAAGAGCTTTCTTT	2	r	Aradu.A01	5694371	A.duranensis	A
AX-147208822	TCTTTGACTCCTTGGATTCCGAAAGTGGACGGTTT[C/T]GATCCTAATGCGATTACGAGCTTGTCATATGAGAT	2	r	Aradu.A01	5699222	A.duranensis	A
AX-147208823	CCAGGTTTATTGTCAATAATGACCTCCCACCAGTG[C/T]CCGAGCCTTCATATTCTGTAATTAAAAAAATTAAT	2	r	Aradu.A01	5710932	Arachis hypogaea	A
AX-147208824	GCCTATTGAGCGGATTCTTGGAGACATTGGGGTCT[G/T]ATTTTCAACAGTTACCAATTTATGAAAAAAGTTGG	2	f	Aradu.A01	5742316	A.duranensis	A
AX-147208825	CACTATGAGGACGATGGAAAAGGGAGGATAAAGCG[A/G]AGAATTGTACAAAGAATAGGAAGATCCTGAAGGAA	2	r	Aradu.A01	5743710	A.duranensis	A
AX-147208826	GCCGCTAGAACCACTATTGGCATTACAATTTTTAG[C/T]TTCCAATTCTAATCCACTAACTCTAGCATCTAGTT	2	r	Aradu.A01	5756505	A.duranensis	A
AX-147208827	GCTTCATACGCCTCTTCCAGTGACATGGCAACAGT[A/G]ACTCCTTTTCCAGCAGCCAGTGCTTTGATAACAAT	2	f	Aradu.A01	5759781	A.duranensis	A
AX-147208828	TCCTTGTTCTTGAGTATATTGTTTTGCAACGGATG[G/T]GTCTGTAAATGTTTTGTACTGCATTAATTAATCCA	2	f	Aradu.A01	5759858	A.duranensis	A
AX-147208829	TAAAGCTTAAAGTTTCTTCCAAACGAAAGCTTGAC[A/G]TAAATGAAAGCGTGGAGGTGAATTCGGTTTCCTAA	2	f	Aradu.A01	5761231	A.duranensis	A
AX-147208830	GGTATGATGTAAGGACCAAAAAGGACTTCGCCAAG[A/G]TTAGGGAATGGACTTTTAATGAGAAAGAGTCATGG	2	r	Aradu.A01	5763069	A.duranensis	A
AX-147208831	TTTAATGAGAAAGAGTCATGGAAAGAAATGGTAAT[A/G]GAGGTAGTTGATGATTACTTAAGGCTTACACTAGG	2	f	Aradu.A01	5763119	A.duranensis	A
AX-147208832	ATGGGCTCAAAACTGTCCCTCAGAAAGAAGTTTCA[A/G]TGCAGAAAGAACCGGCTACTGAAGTAATATTTAAT	2	f	Aradu.A01	5763486	A.duranensis	A
AX-147208833	GCTATTGAAGAATATGCACAGGCAGCTAAAAGGGC[C/T]TGCCCAGAAAAAGCACGAAAACATCTTGCGTATCT	2	f	Aradu.A01	5763638	A.duranensis	A
AX-147208834	GTTTGTAAGTATGTGGCACAGAACTCGGACATGAA[C/T]CCTTTGCCGTCCCAAAATGATCAGAGTATGATGCA	2	f	Aradu.A01	5763803	A.duranensis	A
AX-147208835	TCAGAAAAGAGTCAGGATCTAAATGATCAGAGTGC[A/G]ATGCAACTTAGAGATGACAATCATCTTGCACCTAT	2	r	Aradu.A01	5763917	A.duranensis	A
AX-147208836	TGATCTAAGTATTTTGCCACCAGTTGTGTCGTCTC[C/T]TGTGGATGAAGTTGCAGATGAACCTGAGTTTTGTC	2	f	Aradu.A01	5764015	A.duranensis	A
AX-147208837	ACATGAAAGTGGGTAGGTCCAAAGCAAAGAGGCAT[C/T]TATTGGCTGAAGGATGGAGCTATCACTATGCAAAC	2	r	Aradu.A01	5764137	A.duranensis	A
AX-147208838	CTTGCTGGCTTTGAAAGTCATGCTAGTGGCTGTAG[C/T]ACACGCAGACCGGCTGCAAGTATTATTTTAGAAGA	2	r	Aradu.A01	5764745	A.duranensis	A
AX-147208839	GGGAAGCTATGGCAAAACCACCAAAATATTTTCAT[A/G]AAGGCGAGAATGACAATATTTGTTCTGTTTGCCAC	2	f	Aradu.A01	5764869	A.duranensis	A
AX-147208840	TCAATGTCCATCTTCATTTCATGTGACATGTCTAG[C/T]TGATGAGGTAACTAATAATATTCTTCCTCAATCTC	2	f	Aradu.A01	5764966	A.duranensis	A
AX-147208841	GCAACTAACTCGAGAAGATATAGTAAAAACTGGTT[A/C]TGCGGAAGCGACTGTAAAAAGGTATACTAATCAAG	2	f	Aradu.A01	5765424	A.duranensis	A
AX-147208842	GTTGCACTCTCAGTGATGCATGAATGTTTTGAGCC[C/T]CTAAAGGATCCTTCGTCTACCAGAGATCTCACGGA	2	r	Aradu.A01	5766010	A.duranensis	A
AX-147208843	TTTGGCTTTGTAAAGATGACAAAGTTCGAGAGGTT[A/G]CAGTTCTTGGACAATACCTTTTTAGATTTTCAGGA	2	f	Aradu.A01	5768584	A.duranensis	A
AX-147208844	CTATCTTTCTCAGCTTTGCTACTAAGTTTAAGGCA[C/T]CACCATCAGCACTTGAAGAGTGAGAGACCAATGAT	2	f	Aradu.A01	5845899	A.duranensis	A
AX-147208845	GTTGGAAACTGGGTTCATGATGATTCATACCCTCT[C/T]TACCAATCTTCAAGCTGCCCCATGATTGATCCTCA	2	f	Aradu.A01	5846001	A.duranensis	A
AX-147208846	GAAAGAGGACTAAGAACATGGGCTAATTGGGTGGA[A/C]ACTAATATTGACAGAACCAGAACCAAAGTATTCTT	2	r	Aradu.A01	5849111	A.duranensis	A
AX-147208847	GCAGCATGTGCTTTAAGGCCATCAATCCAACTATA[A/G]CCAACTCCATCACTGAATTGTTCTTTCTGCCTATA	2	f	Aradu.A01	5852625	A.duranensis	A
AX-147208848	TTCCTCAGAACCCATTTTTCGATGCGTCCTTCCTC[C/T]GGTTTTATCTGAAAAGGTCACACAATAAATCCACT	2	r	Aradu.A01	5852829	A.duranensis	A
AX-147208849	ATGAATTATGATTATATATATACCTGGACAGTAAA[A/G]TGAAACTCATGATGAACTGTGCCTAGATAATCTGC	2	f	Aradu.A01	5853564	A.duranensis	A
AX-147208850	CCATGAACCCATCTCACCAAGTTATGGAACAAGGA[A/C]CATCACAGCAGGTACCCCACTTTTTTTTATTATTG	2	f	Aradu.A01	5913981	A.duranensis	A
AX-147208851	CTCTCGTTTATCTTCTGGACATTTACCATTATCGC[A/G]CTCTTCAAATATGTCTTCATTGTGATGTCTGCTGA	2	f	Aradu.A01	5914771	A.duranensis	A
AX-147208852	TATGTCTTCATTGTGATGTCTGCTGATGACAATGG[A/G]GAAGGTAGAAACCTTGCAACACAATTCTAGCGAAG	2	f	Aradu.A01	5914816	A.duranensis	A
AX-147208853	GGTACCTTTGCATTGTACTCACTTCTCTGCCGAAA[C/T]GCGAGGCTAAGTATTTTGCCTAATCAACAACCAAC	2	f	Aradu.A01	5915102	A.duranensis	A
AX-147208854	CAAAAATATATCTTGCACTTTCTCCTTTCTACATG[G/T]TAAGGTTCATTCGAGCAACCGGCGTTGAAGGATGG	2	r	Aradu.A01	5915743	A.duranensis	A
AX-147208855	CGAGCAACCGGCGTTGAAGGATGGTTGTCCTTAGG[C/T]GGCGTGGTGCTATCAATCACAGGTACCTATAGCAC	2	r	Aradu.A01	5915790	A.duranensis	A
AX-147208856	GTCGAGACCATGTTCGCCGACTTGGGTCATTTTTC[A/G]GCTTTATCAATAAAGGTAAAATTGAAAGTAGAGAT	2	r	Aradu.A01	5916030	Arachis hypogaea	A
AX-147208857	GGATCAATTGAACTACTTTACATCTCAGCTTGCAT[A/C]TGCAAGGTTCATGAAGGAGGTTGGATTCCACTTGT	2	f	Aradu.A01	5917189	A.duranensis	A
AX-147208858	AAGGTTCATGAAGGAGGTTGGATTCCACTTGTTCT[A/G]TCTTTCACTTTCATGTGTATAATGTACACATGGAA	2	r	Aradu.A01	5917228	A.duranensis	A
AX-147208859	ATAGTAAAGAAAATTGCAATAGATGTTGTTTTTGC[C/T]TTTCTGAGCAAGAATTGTAGAGAGCCTGATGTTGT	2	r	Aradu.A01	5917897	A.duranensis	A
AX-147208860	TGGACAGAGGCATTGAAACAGGTAAGCGCCAAAGC[C/T]ATAAACACGGCGAGATCTGTCTCTTCTTCTTGTAT	2	f	Aradu.A01	5919009	A.stenosperma	A
AX-147208861	GCAGACAGGGTCTCTCCTTTTGACCTTGCAGCTAG[C/T]TGGAGGGCTTACCAGGAGAATTTTCGTCCGTCGTC	2	r	Aradu.A01	5934638	A.duranensis	A
AX-147208862	GAGGTTATCGTGCCTGATTCTTCTAAGGCCTTTCC[A/C]ACTTCTGGAATGGTTGAGTCCAAGTCAGTGGGATC	2	r	Aradu.A01	5935842	A.duranensis	A
AX-147208863	TCCCCAAGACTCATAAAATCTTCTAGTTCTAATAT[C/T]TTCACTCATGATCTTAATTTAGATAATGATACCAA	2	f	Aradu.A01	5935974	A.duranensis	A
AX-147208864	TATCTTCTTTCTTTTGCATAGGTAGGCCTGCCAGC[A/G]CGAGGTAAAACATTCACTGCAGCTAAACTTACAAG	2	r	Aradu.A01	5936468	A.duranensis	A
AX-147208865	ACCTCGCCCAATATTACTTACTCGGCATGGAGAAA[G/T]TCAGGATAATGTAAGAGGCAGAATTGGAGGAGATG	2	f	Aradu.A01	5940154	Arachis hypogaea	A
AX-147208866	TTTGTTTGAGTTCTTTTGAAGATGGAGAGATGGGA[A/C]GGTGTTTACCAAAATGTGGACATGGTTTTCATGTT	2	r	Aradu.A01	5955233	A.duranensis	A
AX-147208867	TAAGACTCTTAGTAATAATGGAAGATGAATGATAA[G/T]CATCATGGGTAGGGTTGATTATCACCACAACCGGG	2	r	Aradu.A01	5967029	Arachis hypogaea	A
AX-147208868	TTAGCCCTTGTTGGTTAAATGATTGGTAGTTTGAG[A/G]CATCAACATTATTACTTAGCTTATGGAAGTGTAAT	2	f	Aradu.A01	5967218	A.duranensis	A
AX-147208869	TTTGAGTTCATAAGCTTGTTGTGAAAGAAATCAAC[G/T]GCAATGAGATCAACAAGAGCCATGTAAATTAGAAT	2	r	Aradu.A01	5972436	A.duranensis	A
AX-147208870	ATGAGATCAACAAGAGCCATGTAAATTAGAATCCC[A/C]GAAGAAACTGAACCAAGTAACCCTTCCATGATCAA	2	f	Aradu.A01	5972475	Arachis hypogaea	A
AX-147208871	AAAACTTCTAACAATAAGAGCACAACACTAACCTG[A/G]GCAACACAGCCACCAAGACCCATTCCTTCAAAGAT	2	f	Aradu.A01	5973468	A.duranensis	A
AX-147208872	GGGTCTACAAAAAGAGCTCTTGTTGGTGGGGATTT[A/G]GTTAACTCATGGAAAGTGTTTGTTGTTGTTGTTGT	2	r	Aradu.A01	5999484	A.duranensis	A
AX-147208873	GTCCCTTGATGATTTTTCAAAACCTTTATGCACCA[C/T]AAATCCTCAGGACAAGAGAGCAACTTCCAATGTGG	2	r	Aradu.A01	5999556	A.duranensis	A
AX-147208874	GTTCCTTAAAATGTTGTCTATGTCATTGGGGAAGA[A/G]CTCAAAGGAACTCATGAACCTTCTATAGAGGTACT	2	f	Aradu.A01	6000056	A.duranensis	A
AX-147208875	GTGGCCATGTATGCATAGTCAACATCATTGGAATT[A/G]AACCATTCTTCTAGCCTCACCACTAGGCTTGATCC	2	f	Aradu.A01	6000282	A.duranensis	A
AX-147208876	AAACTCACCTGGGAATGTGACGACAAGTTTTCCTC[A/G]TTAGGAGCTGACATGAGTCTTCACCAAGTCCTAAT	2	r	Aradu.A01	6062789	A.duranensis	A
AX-147208877	ATACGCTATCTTTCCCTTTTTTACTGTTAAGTTAT[A/G]ATCACAATCTATCAATTTCAAGTTCCATAAGAAGA	2	r	Aradu.A01	6063271	Arachis hypogaea	A
AX-147208878	GTGTGGCAATATCATTGGGAAAACAAAAATGAATG[C/T]GACCCGTTAAGTTGTCCCATTTGAGAAAAAAGGTC	2	f	Aradu.A01	6095667	A.duranensis	A
AX-147208879	AGCTATGGAAATAGGTGAAGTTCTCCAGTATATTA[C/T]CGATGCCAAAGTAATGGTAGCAGCATAATATAGTG	2	f	Aradu.A01	6103485	A.duranensis	A
AX-147208880	TTTGAAGAAACCTGGTCAAAGAGGGATCGTTTAGC[A/G]GTCTCTTCAAAGAACCTAAGGAAGGAGAAGGCGAT	2	r	Aradu.A01	6105206	A.duranensis	A
AX-147208881	TCCCCAACCATGGCATCCTTATTGGAACAAAGGCC[A/C]TGGCTTTGCAGGTTCAAGCAGCAGTAGCAGGGCAC	2	f	Aradu.A01	6153533	A.duranensis	A
AX-147208882	GAGAAGAATAGAGTAGAAATGATGAAGTTAATCGA[A/G]CTTCAAACAGAACAAGCAATGGAAAAACAAATAAG	2	f	Aradu.A01	6154727	A.duranensis	A
AX-147208883	AAACAGAACAAGCAATGGAAAAACAAATAAGGTTG[C/T]TGAGTAATATTGGCACTAATGTTCAGCTTATGTAC	2	f	Aradu.A01	6154767	A.duranensis	A
AX-147208884	CTTACAATGTTTTGATGAAGGTTTTGTGTAAGAAG[A/C]AGCAGTTTGATAAGGCCAAAAGGTTGTTGGGTTGG	2	f	Aradu.A01	6170919	A.duranensis	A
AX-147208885	TTGATAAGGCCAAAAGGTTGTTGGGTTGGTTGTGG[G/T]AGAAGGGTCTGAGGCCTGATAAGTTCACTTATGGG	2	r	Aradu.A01	6170961	Arachis hypogaea	A
AX-147208886	TGGTTGTGGGAGAAGGGTCTGAGGCCTGATAAGTT[C/T]ACTTATGGGACTTTGATCAATGGGATGGTGAAATG	2	f	Aradu.A01	6170987	Arachis hypogaea	A
AX-147208887	AATGCCATGCTTAATGGACTGTGCAAAGCTGGGAA[G/T]ATTGAAGAAAGTTTCCAGTTGTGGGAGGAGATGAA	2	r	Aradu.A01	6171455	Arachis hypogaea	A
AX-147208888	CAATGGGATGCTTTGCTTGAAACAGCTTGGGGCAC[A/G]GATTCTAAAAGTTACGGAATAGTAGTTCATGGTTT	2	r	Aradu.A01	6171611	A.duranensis	A
AX-147208889	TTGACAATGCTATTCAATTCTTTCGCGAAATGAGC[A/G]TCAAAGGTTGCTCACCAACTGTTGTGTCCTACAAT	2	f	Aradu.A01	6171909	A.duranensis	A
AX-147208890	ACAGCCCTTAGGTTGTGGAATCTGTTTCTTGACTC[A/G]GGATTTAAGCCGGATATCAGAATGTACAACATTGT	2	r	Aradu.A01	6172124	A.duranensis	A
AX-147208891	AGTGAAGGGTTCTTTGAGGCAATTGAAGAGCTTGA[A/G]AGGATGACAAGGGAACCCTCTGATGTTCTTGAAGA	2	r	Aradu.A01	6187084	A.duranensis	A
AX-147208892	AGTTACCTTGTTGCAATGACTGCTGTGGTTAAGGA[A/G]CTGAATGAATTTGCCAAAGCTTTACGAAAGCTGAA	2	f	Aradu.A01	6188369	A.duranensis	A
AX-147208893	TTCTCAGGGAATGGGATTTGCTCTGAGGGAATGAG[A/G]GCATTGGAATTTTACAGCAGGACAAAAAGGTTGGA	2	f	Aradu.A01	6198722	A.duranensis	A
AX-147208894	AGGGAGCTTCCTAATTCTCTGCATAATTCAAAGGT[C/T]GTTAAGGTTTTTTGTAGCTACGAGGCGAAGGCGAG	2	f	Aradu.A01	6198986	A.duranensis	A
AX-147208895	TATGATTCTTTCTTGTTGTACTATTTCCTAAGCCA[A/G]GTTGCCATGGAGGAAAGCATGATTTCCAAAACAAC	2	r	Aradu.A01	6199073	A.duranensis	A
AX-147208896	TTTCATTTCCATATAAGTATAGAGCCTTGGAAAAG[G/T]TTGAGGAGAAGCAGACAAAGGAAGGAATCATGGAG	2	f	Aradu.A01	6199482	A.duranensis	A
AX-147208897	GCTTGGTTGTACATTTCTCTGGGGGATCATGATAG[C/T]GCCATTCGAGATATTCGAGCATTGTTAACTATAGA	2	f	Aradu.A01	6199604	A.duranensis	A
AX-147208898	GCGATTATCCATCAGATGCTAGAGAATGATCCCGG[A/G]AAGAGCTTGCTAGAGTTTCGTCAGTCTCTACTCCT	2	r	Aradu.A01	6199820	A.duranensis	A
AX-147208899	ATCTACATAATTCACAGGTTAAACTGTCAAAAGGC[C/T]GCAATGCGCAGTTTGCGGTTGGCAAGAAATCACTC	2	f	Aradu.A01	6200166	A.duranensis	A
AX-147208900	GCATTGAACAACCTAGGGAGTATTTATGTGGATTC[C/T]GGTAAGCTAGAACTTGCAAGAGAATGTTACAGTAA	2	r	Aradu.A01	6200555	A.duranensis	A
AX-147208901	AGTAATGCCCTTGCAATTAGGCACACAAGAGCTCA[C/T]CAAGGTCTAGCACGCGTTTATCAGCAGAAGAATCA	2	f	Aradu.A01	6200621	A.duranensis	A
AX-147208902	AAGGTCTAGCACGCGTTTATCAGCAGAAGAATCAA[A/C]GAAAAGCTGCTTACGACGAAATGACCAAGCTAATC	2	r	Aradu.A01	6200658	A.duranensis	A
AX-147208903	TAAATTTCAAGCCTGACCTGCAAGTGCTTCATCTT[A/C]GAGCTGCATTTTACGAGTCGATGGGAGACCTATCT	2	f	Aradu.A01	6201299	A.duranensis	A
AX-147208904	CCTTATATACTCCGCCGTCCAATCCACACGAAAGC[C/T]GTTTTCCATGGCGTAGGGAATCCTACCGGTTATCA	2	f	Aradu.A01	6202668	A.duranensis	A
AX-147208905	GGGAATCCTACCGGTTATCAATTCAAACAGTATCA[C/T]GCCGAAGCTATAAACATTGTCCTTTATATGTGTCC	2	f	Aradu.A01	6202719	A.stenosperma	A
AX-147208906	AGATGCTCAAATAGTGTTCCATTCGGAGCATACTC[A/G]AAAACCATAACCCTTGTGAATGGCTTTCTCTCTTC	2	f	Aradu.A01	6203577	A.duranensis	A
AX-147208907	TTCCATACTTTTCAACCAGTTTTTAGATGAAGTAA[C/T]TGAAGAATATGCCACTGCTATCTCAACTCCACTGG	2	f	Aradu.A01	6203823	A.duranensis	A
AX-147208908	TGTGCATTTTCATGTTGTAACATGGCATCAGAAGT[A/G]AATTCTCTTCACGATTCCGCTACACTTTCCTTCTC	2	r	Aradu.A01	6231036	A.duranensis	A
AX-147208909	GAGGCTTATTTGCTTCAGTGTCCGACGATCATCCA[A/G]GACTCGTGCTTGTTTCTCAGCCACTCCAAGAAGAC	2	f	Aradu.A01	6231275	A.duranensis	A
AX-147208910	TGTTTCTCAGCCACTCCAAGAAGACAATTATGCTT[C/T]GTGGTGCAGATCGATGCGTCTTGTGTTGAGTGGCA	2	f	Aradu.A01	6231321	A.duranensis	A
AX-147208911	GCTATTGAAGATGTGATCTACCACATTGAATCATA[C/T]GAATTAACAACAGTTAGATCAAGCATACCAACATA	2	r	Aradu.A01	6280680	A.duranensis	A
AX-147208912	GCTTACTTATACAGGATGATTTTTGAGAAGATCTT[C/T]CCTAAGGTGATTTAGACAATTCAACAATGATCAAT	2	r	Aradu.A01	6281724	A.duranensis	A
AX-147208913	ACAGGGAAGGTTCTGGAAGACCACAACACTTTGGG[A/G]GCATCCGGTTTGACCAATGGCTCTAAGCTCATGCT	2	f	Aradu.A01	6302419	A.duranensis	A
AX-147208914	TTCTCTTCAAATTTCTTGTCAGAATTGCCAGAGAC[A/G]TTTAGCAGTTTTAAGAATTTGAAGGTGTCCTATTT	2	r	Aradu.A01	6305655	A.duranensis	A
AX-147208915	TTCTCTATAACATCGTCATCAGTAATTGTCAGCTT[C/T]CCTTGACTTCCACAAGAAACTCCCATGAGAGCAAG	2	f	Aradu.A01	6315074	Arachis hypogaea	A
AX-147208916	GAAACTCCCATGAGAGCAAGATTTTTCAAAAACTC[A/G]CATCCTAAAGCACCAGATCCAACAACAAACACTTG	2	f	Aradu.A01	6315125	A.duranensis	A
AX-147208917	ACTGATATCTGTGCATCATATCGACTACCTACTGG[C/T]CTTAAATCATCAGGATCCACTGGTTCTGTAGGAAG	2	r	Aradu.A01	6315233	Arachis hypogaea	A
AX-147208918	AGCGGATGAAACTTCCCAGAACATGCTTTGACAAC[A/C]TCTTGTCCGACAATTCCACCAAACATGGCAGCCAT	2	f	Aradu.A01	6315751	A.duranensis	A
AX-147208919	AGTTTTGGATTTATATCTTCCAATTTATCATCAGC[C/T]AAGGCGTCATTGAAATCACTAACAATGGATATAAG	2	f	Aradu.A01	6315865	A.duranensis	A
AX-147208920	AATGCTATGTGAAGAAGACGCGGGCGATCAAACTT[A/G]GAAAAATCACTCAGAAGAAAATCTCCTGGATCACT	2	f	Aradu.A01	6316009	A.duranensis	A
AX-147208921	TTTCTGGGCTTTCCATCATTCAATTCTTTCATACC[A/G]TGAACTTCAGAGAATACAACAAGATCTCCATCCTG	2	f	Aradu.A01	6316216	A.duranensis	A
AX-147208922	AAACTCAAGCCTCTCGTCGTCAACACAAGATACTA[A/G]AGCAGGGTTGTCATTGCTGATTGATGCAACTATAC	2	f	Aradu.A01	6316287	A.duranensis	A
AX-147208923	GAGGAAACTGTGTTCCGATTCTTCTTGAGGAAAAC[A/G]CTGTTGTTGTTGCTGATTATGCTCTGAGTGTCTTC	2	r	Aradu.A01	6319063	A.duranensis	A
AX-147208924	GCAGGGTCGCTTTACACGAAGCATATAGTGCAGTA[A/G]GCTGCTGAACACGTAACGAAACTTAATCAATAGCA	2	f	Aradu.A01	6319152	A.duranensis	A
AX-147208925	AAAGATGGGGACTGGAATTTTGATTTGCATGATCT[A/G]CAGTTATGTTTCGGTGTAAAAGAATTCTTGGTATG	2	r	Aradu.A01	6328007	A.duranensis	A
AX-147208926	GTCAGGTTCCAGTAAAATTAATGCATTTGGAGGGC[C/T]TGTACGAGTTGTTTGTATCTAAGTTTGTGAGTTCC	2	r	Aradu.A01	6328959	A.duranensis	A
AX-147208927	ACTGCTCGGGCCATTAAAGGCGCACCTCGAGAATT[G/T]CTTTTTGCACAATTTTGTCTACATGCTCTTTGGTT	2	f	Aradu.A01	6332564	A.duranensis	A
AX-147208928	TTTTTATGTTCAATTATGCAAGCTGATATTCTTCA[G/T]AATTATTGGCTTTTGGTGGTATTAGATATGTCAGC	2	r	Aradu.A01	6336425	A.duranensis	A
AX-147208929	TATGGAGAACTGAAACAGATGGAGACCGAGATTCA[A/G]CAACTTTACGTTACCATGGCAACTACTTTGAGGCC	2	f	Aradu.A01	6337729	A.duranensis	A
AX-147208930	CCACGCCTCGCCAGAGAAATTTTCAATGGTTACTA[C/T]GACTTCAGTATTTCAAAAATGGAAAGCTTGGCAGA	2	r	Aradu.A01	6338001	A.duranensis	A
AX-147208931	AAGAATCACTATGTTGTGAAGAGAGAGATTTCGTA[A/G]CAGTTAATGATTGTTTCTGTCCCAAGTCAGTGGAT	2	f	Aradu.A01	6356050	A.duranensis	A
AX-147208932	TGATGATTATGAAGAGGAGCAACAGTGGTGATGTC[A/G]TCATCAGTGACGGCAGTGATTTTTGAGAGCAAAGC	2	f	Aradu.A01	6357243	Arachis hypogaea	A
AX-147208933	TCCTTTCATTTGAACAACAAGGTCTTTATCAATAT[A/G]TCCAATTTCCTTCCGCACATCTATCTGGACAAAGA	2	f	Aradu.A01	6414187	A.duranensis	A
AX-147208934	TATGAGAAGAAAAAGCGAAAGAGGTCGACGGTGAC[G/T]GTGTCGGCGGTGAGTAGTAGTAGTGGAAGTGGTGC	2	f	Aradu.A01	6431234	A.duranensis	A
AX-147208935	CATTTTTAGGTAGCAGATGTAAATTCAACAATAGG[C/T]GCAATAATGTCAATGCGGAAATTCATCAAACACCT	2	f	Aradu.A01	6451541	A.stenosperma	A
AX-147208936	TAATGAATTGGATCACATGATGGAAGGGATGATTG[C/T]TGAGTTTTTTAGGCCTTGTAAGTTTGATTCAATAT	2	f	Aradu.A01	6452551	A.duranensis	A
AX-147208937	TTTTTTAGGCCTTGTAAGTTTGATTCAATATGGCG[A/G]TATTCAATTGATGATGGTTGTCATAACCCTGCATG	2	r	Aradu.A01	6452591	A.duranensis	A
AX-147208938	GTGAATTGCTCAGAACTGTCAAGCAAAAAGGTTTA[A/G]TTCTTCCTCAAGAAGAAATATCTCAAATGGTATGG	2	f	Aradu.A01	6453486	A.duranensis	A
AX-147208939	ACCGGTTGTGTCCATCCTAAATCCATGTTCTTTGA[A/G]AAACCCAAATGTTTCCAGTCTGTCAAAACCATGCA	2	r	Aradu.A01	6476648	A.duranensis	A
AX-147208940	ACAAAGGGAACTCCATTTGCATTGCAATTAACTCT[A/G]AGTTTCCCATCAGCATGTTTTACTATTCTACCCGC	2	r	Aradu.A01	6477539	A.duranensis	A
AX-147208941	ATCATAAGGGCAGGGTCATTTTGGTCATTTTTCGG[G/T]GATTGATATATTTGAACAATATGGCATAGGCCATT	2	r	Aradu.A01	6477653	A.duranensis	A
AX-147208942	AATTTGGACAGCAAAGTGAAAGTAGTGGTTCCGTG[C/T]AGCCTTGACAATTTTGAGTCAGAATCTAACATGTC	2	r	Aradu.A01	6514445	Arachis hypogaea	A
AX-147208943	TGTCGTGACTGCATTATCAACAGCAGGATTTCCTA[A/G]TATGGACATTGTTGTGGCAAAGATTGGTTGGCCGA	2	r	Aradu.A01	6514741	A.duranensis	A
AX-147208944	TTCCCCCTCCTGCAGCCCAAACTTATGGTGGTTCT[A/G]CTGGTGGTAACTACCCACCCTCCTATAATTCTTAT	2	r	Aradu.A01	6517171	Arachis hypogaea	A
AX-147208945	GCTGGTGGTAACTACCCACCCTCCTATAATTCTTA[C/T]GATGGAAATTCAAATTATGGAACAGATGCTGGTCC	2	r	Aradu.A01	6517206	Arachis hypogaea	A
AX-147208946	CTTGCTTATGAAGATCCCTCTGCAGCACACTCAGC[C/T]GGCGGTTTCTACAATAGTATTTATCTGGCTTCTCT	2	r	Aradu.A01	6517958	A.duranensis	A
AX-147208947	GCATTGTCATATCACGGGAATAATGATGTTCTAAA[A/G]CCTGGACCAGACGCATTTACTGAAAATCTGAATGC	2	f	Aradu.A01	6523461	A.duranensis	A
AX-147208948	TAGCGAGATTACAAGGCTCAGAAACCGTGCAATGA[C/T]ATTGGTAGCTTCACGATCTGGTATCTCCTTATCTT	2	f	Aradu.A01	6523535	A.duranensis	A
AX-147208949	TTTATTAACAAATAAATTCATGGTTTCACAAGAAG[G/T]GCATGTGCATCTAGTGATGCTACACACTCTAGGCA	2	f	Aradu.A01	6539308	A.duranensis	A
AX-147208950	GCAATATCATACCTTCAAAATCAAGTTACACAATT[A/G]CAAATGCAACTTGCAGTGGCTCAGGCAGAGATTCT	2	f	Aradu.A01	6540121	A.duranensis	A
AX-147208951	CGGTTGAGGCTTCCAAGAAAGTCGAGGCATTGAAG[A/G]GCTTGGGATTTTCTGATGACGTTGTGTCGAAGATT	2	r	Aradu.A01	6551760	A.duranensis	A
AX-147208952	GGTTGAAGCCCCTGATTCGTGAATTGGAGGAGTTA[A/G]GATTTCCTAGGCACGAAATTAGGACCGAGGTGAGA	2	r	Aradu.A01	6551982	A.duranensis	A
AX-147208953	ATAATTCATTTTAAGGATTCTTAATTTAGCAAGCT[G/T]CTAACTACATTCTCTAGTTGCTTTCTTCAAACTGG	2	f	Aradu.A01	6552799	A.duranensis	A
AX-147208954	AAGCCCAAAAACACAACTTTGGCCCAATCCAATGG[C/T]GACTCTTTTGCCTCTAATGCCAACCTAATTAGCAA	2	r	Aradu.A01	6572122	A.duranensis	A
AX-147208955	TCAGTTTCAAGTGCTCAAATGGATGAAATTGTTGC[C/T]GGGATTAGAGATAGCGGAGTGTCCTATCTCTGGGT	2	r	Aradu.A01	6572299	A.duranensis	A
AX-147208956	TGGAAGAACCCTTTGAGGCAGTGATTGATGAGATT[A/G]ATGGCAATGTGAATGTGGATCTCATCATTGCTGAC	2	f	Aradu.A01	6575360	A.duranensis	A
AX-147208957	GTAAGCAAATTGTTGAGGATTGGAAGGTTGGTGTT[A/C]AGATGAAAGAAAGATTAGGGACTAATAACAAAGAA	2	r	Aradu.A01	6576891	A.duranensis	A
AX-147208958	AATCTCGTATCCAACGAATCATCGCCCTCTTTTAG[C/T]AGCACCGTGGAAGCCGTTATGACCAAAATGGAACC	2	r	Aradu.A01	6582917	A.duranensis	A
AX-147208959	GTAGATTATATTCCTGGAAAATCTTGGATTCGTTT[A/G]GCGGATATTCCTCTTCTTGACAAGAACAACCAGAA	2	r	Aradu.A01	6585087	Arachis hypogaea	A
AX-147208960	TATAACATCAAGTGTGGTGTTCAAGCCTAATGGAT[A/C]AAATGGTAGTGCATAATAATAAGCAAGAAGATTTA	2	r	Aradu.A01	6585965	A.duranensis	A
AX-147208961	CTGGCATAACTGAGACTTATGAGATCACTTTCTTC[A/G]AAGAGTATGGCTGAATGCATTCTATAAATGACAGA	2	f	Aradu.A01	6593807	A.duranensis	A
AX-147208962	GTCTTCAAGCAACACTTTTTCTTATTTCTGCAACC[A/G]AATGCAAGCTTTGCTTCACCATTCCCCTCTTATCC	2	f	Aradu.A01	6596722	A.duranensis	A
AX-147208963	CTAATGGTCATTGCTGCATCAGCTATCTGAGATTT[C/T]TTTGGAGGTGCTGTATATCCAGGTTCATATTGCTG	2	r	Aradu.A01	6604171	A.duranensis	A
AX-147208964	CTTTTTGATAATGTTTTTGACTATGAAATTGTTTC[A/G]ACCATTGCTACATACAGAGATGTTACTGAGGCTGG	2	f	Aradu.A01	6613234	A.duranensis	A
AX-147208965	TCCAGCACTAGCCTCCAGGAGCTAGAAGAGCATGT[A/C]GTTGGAAAGAAGAGCCTCAACTTGGATGAGTTCTT	2	f	Aradu.A01	6626450	A.duranensis	A
AX-147208966	GTTACCTGCAATCCATCATAAATTGGAACACGTAC[A/G]TCTTTAGCACCTAATAAGAAAAGTGTTGGTGCTTT	2	r	Aradu.A01	6664971	A.duranensis	A
AX-147208967	CATGTGAGATACCCATCACTGTTATCTTGGATGGA[C/T]TAGCAACTCCCAACTTGATCACTTCATCTATTGCA	2	r	Aradu.A01	6665542	A.duranensis	A
AX-147208968	CCACCACCTTTCTTGTAGCCTACATCCCTAAATTC[C/T]GGCTTTGAAAGAGAGGGTTCTTCTGCTACATAAGC	2	f	Aradu.A01	6668458	Arachis hypogaea	A
AX-147208969	ATTCGAGACTGACTCCAAATTTCAAAGCGGCAAGG[C/T]GATTCGTCATCCTTGGGATTCCAAATTAGCAATAG	2	r	Aradu.A01	6668750	A.duranensis	A
AX-147208970	TTCCAATATGGAATCTATGATGACCACCACACTTT[C/T]TATGAAGGAGAAGCAGAACTCAAAGGTATATATTT	2	f	Aradu.A01	6670755	A.duranensis	A
AX-147208971	GAGTACTTATACATAGGAGCAGGTATATTTACAAT[A/C]ATATTTTGCATAATCGAGATGGATAAGCCGGATAA	2	f	Aradu.A01	6671236	A.duranensis	A
AX-147208972	GTCTCATGATTGCAAACCCAAGCAACATATCCTCT[A/G]ATTCAGTTTCCTCTCCTCTAATTCAAAACCAGCAA	2	r	Aradu.A01	6674197	A.duranensis	A
AX-147208973	GACAATGCTATATTCCCTGTCTTCTGCAAGTGCCC[A/C]GACAAGAACACAACTGTGTCCAACACAAGAGCCAA	2	f	Aradu.A01	6674466	A.duranensis	A
AX-147208974	GTGGAGAATGGATCTTTGAACTGGTGGCTGCACGA[A/G]GAGGAAGGGAAGAATAAGGAGAAGCTAAACTGGAA	2	r	Aradu.A01	6676212	A.duranensis	A
AX-147208975	ATTGCCAACTTCGGCCTTGCCAAGTCAGGAATGAA[C/T]GCAATTACAATGCACATTGTGGGAACTCAGGGCTA	2	f	Aradu.A01	6676413	A.duranensis	A
AX-147208976	GAGGGTGAGGGAGTGGATGGACAAGGCAATGTTGA[A/G]GGACACAATCTCTATGGATAGTTTGTTGGGAGTTT	2	r	Aradu.A01	6676664	A.duranensis	A
AX-147208977	GACACAATCTCTATGGATAGTTTGTTGGGAGTTTT[A/G]GGGATTGCTATTGCTTGTTTGCATAAGGAGCCTTC	2	r	Aradu.A01	6676701	A.duranensis	A
AX-147208978	ATGGGATTCATGTTCTTTGTTTTCATCTATGGTGT[A/G]AAGTGTGACCCAAGCCTGTTGAAAAAATCAGGGAA	2	r	Aradu.A01	6678960	A.duranensis	A
AX-147208979	AAAATGCATTTGTACACGGCATTAGTTGGTATAAG[C/T]ATTCCCTCAATGCTAACTTTTCTTGTGTCACTATA	2	r	Aradu.A01	6679029	A.duranensis	A
AX-147208980	TTCTTGTGTCACTATACATGAGAAAAAACATGGAC[A/G]AAGAACTTTCTAGAATAGCTTCACTAGGTGTAATT	2	f	Aradu.A01	6679084	A.duranensis	A
AX-147208981	ACAAAGCATGCAATTTGGTACACAATTTCTCTTGT[A/G]CTGGTGCTAATGTTCATTATGTTTTGTGTAAGGCC	2	f	Aradu.A01	6679326	A.duranensis	A
AX-147208982	GAAGGGCACCCAGTGGAACAATCTTATGTTGTTGT[A/C]ATTCTTTTGGGTGTTTTTGTGTTGGGCTTTGTGAC	2	r	Aradu.A01	6679428	A.duranensis	A
AX-147208983	TTGTGATCCCTGATGGGCCTCCTTTAGGAGCAACA[A/G]TAGTGGAAAAGAGTAAGACTATTATGACTGATTTT	2	r	Aradu.A01	6679546	A.duranensis	A
AX-147208984	CTACTACCATTCTCATTCCTTATGGTGGGAACTCA[C/T]ACTGATGTGTTTGCTATGAGTGAGATTGATTGGTC	2	f	Aradu.A01	6679617	A.duranensis	A
AX-147208985	CGGCGATATGCTATGCTATTTCTCGGAGGAGCAGA[C/T]GCAAGAGAGGCTCTTGTTTATGCAGATATGATAGC	2	f	Aradu.A01	6681324	A.duranensis	A
AX-147208986	CGGCGCATGTCCAGCAGAACACGAAAGGTTGCTTC[A/G]AAAATGGTTGCGGCTCTTGCCAGCACTGATAACCG	2	r	Aradu.A01	6685468	A.duranensis	A
AX-147208987	TGCTGGATTGAAGTTGCCAAAACCTGAACCAACTA[C/T]AAAGAAGTGGAATCCATGAATGTGCATGGGGTGTT	2	r	Aradu.A01	6687833	A.duranensis	A
AX-147208988	GATAGAGATGTTGTACTTTGCTGCATTTACTACTT[C/T]GATGACAAGAGAATCTCCGTTTCTGGCCTCCACGG	2	f	Aradu.A01	6689419	A.duranensis	A
AX-147208989	ATGAAAATCCTTGATATTGTGCTCATGCAAGGCTG[C/T]AGTCCATGTTGGATGAATCTCTCTGCAACAAATCA	2	f	Aradu.A01	6699509	A.duranensis	A
AX-147208990	AGGTGATCATCAAAGATAATCCAACTTGATTGCAC[A/G]TCACATATCTCCACAAACTTCAACACAAACTCACT	2	f	Aradu.A01	6700416	A.duranensis	A
AX-147208991	TTGATCCAATTTTCACCTAACAACTCTCCTAGTTT[A/G]CTATGTTTCACACAGTTAACCATGTAGGTGTAATT	2	r	Aradu.A01	6700572	A.duranensis	A
AX-147208992	CGCGCCACTGCGTTAGCGAAATCTAGTAGCAGAAT[A/C]ATTGGTGTCCTGCATAGCTCCATAAAACAGAGATC	2	f	Aradu.A01	6701083	A.duranensis	A
AX-147208993	ATGTGAAGCTTTTGCATATCTATCTTCCTCATTTT[C/T]TCAGCAAGGATTTGTCTCCTCCAAGTTAGGTATAC	2	r	Aradu.A01	6701308	A.duranensis	A
AX-147208994	TTCGACACAATGCGTGAACTAATTCCTGAATTCGC[A/G]TCGCTCTTCTCTGATTCACAATGTGAGACGGAAGC	2	f	Aradu.A01	6714083	A.duranensis	A
AX-147208995	GAAGCCAAGTCCAAAATCTACAAGGACCTTGCATT[A/G]TGCTCTGTTTTCATGATGAATAATTTGAGGTACAT	2	f	Aradu.A01	6714458	A.duranensis	A
AX-147208996	GTTTTAGGTGATGATTGGATCCGAAAGCACACTGC[A/G]AAAATTCGGAGATTTCATGTGAGCTACCAGAGGAG	2	f	Aradu.A01	6714563	A.duranensis	A
AX-147208997	GCTTCATTGGAAGGTTCCATAATGTTCCGGAACTC[A/G]GCAAGTACGTTGACAAGTATGTAAAGTATGGGGTG	2	f	Aradu.A01	6714864	A.stenosperma	A
AX-147208998	AAAACTTTGTCAGCACAAACTGCTACAATAACTGG[A/G]CCCGCTAAATCACCAATAATACAACCTGAAAAAAA	2	f	Aradu.A01	6785807	A.duranensis	A
AX-147208999	ACTTTTTAAAAGGGACGGAAAGATTGCGACAGATG[A/G]TATTTTGATTATTTGTTTGAAGATAGTCATGATCG	2	f	Aradu.A01	6788070	A.duranensis	A
AX-147209000	ATGGCATCATATTGTGTTATTTTAAATTTATGAGT[A/C]ATTTGTTTCCAGGATTTTTTGAAGTACAATGAATC	2	r	Aradu.A01	6793489	A.duranensis	A
AX-147209001	GTTCCGGTAGATGCCCGTGTTATGTTTCCTCGATA[C/T]AGTTTGGAGGAAGCTGAGACTGTTTGCCATTATTA	2	r	Aradu.A01	6794484	A.duranensis	A
AX-147209002	CTGTTAATACCATTGATGCACCTAAACCTCCAATC[C/T]TAATGTTACATTTCCTCATTGTCTCCAACATGTTG	2	f	Aradu.A01	6796090	A.duranensis	A
AX-147209003	CTCTCACCCTTGAAGTGAAAGCATTCATGTGAAAG[A/C]TCATTAGATGGCCAAAATGGTGAAACTGCCATTGA	2	r	Aradu.A01	6796689	A.duranensis	A
AX-147209004	ACTGCCATTGAAGTTTTATCTATCGGAAATTTCAG[C/T]GGTTGCTTGAGAACTGTTCCGATTAATCTCTCCCT	2	f	Aradu.A01	6796749	A.duranensis	A
AX-147209005	ACATCAATCCCTTCAAGATAGTGAAGAGAAGAGAG[C/T]TCACAATTAGCATTTGCCTCCAAGAATGGAACTCC	2	r	Aradu.A01	6797615	A.duranensis	A
AX-147209006	GATTCCAAGTCTTCCATCACCACCATTATTTGTTA[C/T]TATCTTACCTGCAAGAGGGTAATAGTAAACCAAAG	2	r	Aradu.A01	6797710	A.duranensis	A
AX-147209007	GGAAGAACACAAGAAGGTGTTGGTTTGGAAGGTTT[A/G]ATGATCACAACATCCTTCATCTCAAGTGAGAGTGT	2	f	Aradu.A01	6797918	A.duranensis	A
AX-147209008	TTTTAGATATGATCCAACAACAAATGCATTTTGCT[C/T]AAGTTTTTCCTTCTCAATTACTCTCAAAACGGCAT	2	r	Aradu.A01	6804163	A.duranensis	A
AX-147209009	CTGGCAATCATCAAAGCCAGCTCGTTGGCTTCTGT[A/C]CCAGAATTTGTGAAGAACACAGCCTGAATGAAAAT	2	r	Aradu.A01	6805589	A.duranensis	A
AX-147209010	CGAAATCGATGACAGCATGGTTCAAATAGAGGACA[A/G]TGGTATGCTGCAAGAGTCTCATCTGGTTAACAGTT	2	f	Aradu.A01	6806000	A.duranensis	A
AX-147209011	TTTGACATGTCCACTGTTACTACTGTAGTGAGAGG[C/T]GTTGGAGATATCGGTGATGTAAAAATTATTGACCT	2	r	Aradu.A01	6817622	A.duranensis	A
AX-147209012	TAAGTGTACCCGCCCTGCGCCAAATGAAAAATTGA[A/G]AACTCTTGAATTGCTCTAAACCATTCCTTTTTGCC	2	r	Aradu.A01	6820669	A.duranensis	A
AX-147209013	GAGGATTTCTTCGTGTCGCCCGATCCAAATCTGAT[A/C]AAGAACGACACAAGATAGAGTCGATAATATCAGAA	2	f	Aradu.A01	6822847	A.duranensis	A
AX-147209014	AGCACAACTTTTGGGTCCACAAAAGCATTCCCATA[A/G]TACCCTTCAGGCAAAGGAGGAATCAAGGAGTGATT	2	f	Aradu.A01	6824851	A.duranensis	A
AX-147209015	GGTGGTTTAAATATGTGAATGGTTTGACATAGACT[A/G]TTAAGTTCTGGTCTATTATCAATTGTGGATAGAGA	2	f	Aradu.A01	6825709	A.duranensis	A
AX-147209016	AAAGTCATCACAGTTTAAAAACTTATCCCATAACA[A/G]TTTTATGGTATCTTCAAGCATCTTTGAAATCAATG	2	f	Aradu.A01	6847215	A.duranensis	A
AX-147209017	AAGGACCTACATAAGCTTTAGTTATAGTGTGCCAG[A/G]CCCCAATAACAGAAAACCTGTCTCCAGAAGATGCT	2	f	Aradu.A01	6847686	A.duranensis	A
AX-147209018	GGCCATCTCAAACCACCTTTCACATTTTCATCTAA[A/G]ACTGCAGAATCAATCAACTTTTGAATGCATTGAAT	2	f	Aradu.A01	6847766	Arachis hypogaea	A
AX-147209019	ATATATACCTTCACAAGATACATGTCTTTTTCTGT[G/T]TTATCAGGTTCAAGTCCAAGTTCACGTGGCAACGA	2	r	Aradu.A01	6848659	Arachis hypogaea	A
AX-147209020	AACTCCTCAACTCTTGTCTCCAATGTATCAATTGA[A/C]TTCTTAATGAATTCTTTTGTGAAAGCAACCTTCTT	2	r	Aradu.A01	6852817	A.duranensis	A
AX-147209021	GGGTATATTAGTTGGTTACCATTTTCATCTTGATG[A/C]AAAGGTGGATCATACACAAAATTTTTGGCAATTCC	2	r	Aradu.A01	6853492	A.duranensis	A
AX-147209022	TTCATTGCAATTGATTGTTACCTTCCCATTGTTGC[C/T]ATGATGCTTCACTAGCTTGCCAGCAAGAGGGTAGT	2	r	Aradu.A01	6853638	A.duranensis	A
AX-147209023	GGGTAGTAATAAACCAAAGCCTTTGATAGTGCTTC[G/T]TTGATTACAATTGCAGGGTCATTTTTGGAATAATA	2	r	Aradu.A01	6853705	Arachis hypogaea	A
AX-147209024	GCAAAGTTTTTCCATCATGGTTTAGTTTCAAGGCT[C/T]TAGCCCTTGACCTCCAAATATAAGCAGTGAGTGAT	2	r	Aradu.A01	6883608	A.duranensis	A
AX-147209025	AATTTGTGAAAATTTCTTTCATAGTCTTAATATTA[C/T]TGTGACTAGTATATTCTTTGATCAATCTCATTTTG	2	r	Aradu.A01	6883683	A.duranensis	A
AX-147209026	TATTGATGGCTCGCTTCTTCCTCTTGCTAACTCGA[C/T]TAAGGCATGAAGAAATTGAGATAATCCAAATCCAT	2	r	Aradu.A01	6883912	A.duranensis	A
AX-147209027	TCTTGTTCTTTTGTCACCAAAGTGTTGATTGAATC[C/T]GTGATATAGTTTCTAGTAAAAGCAACTTTCTTGAT	2	f	Aradu.A01	6898616	A.duranensis	A
AX-147209028	CAAGGTAATGAAGAGAAGAAAGATTGCAATTAGCA[A/C]TTGCTTCTATAAATGGAACTCTATCATTGGAATTG	2	r	Aradu.A01	6899367	A.duranensis	A
AX-147209029	TGAATGCACCACTACCTTCCACATCAAAATCCTCA[A/G]CCGTTGACTCAAAAGTGTTAATTGAGTTTCTAATA	2	r	Aradu.A01	6907238	A.duranensis	A
AX-147209030	TTCTAATATATTCCTTTGTAAAAGCAACCTTCTTG[C/T]TCTCTTTGATGTGCTTCACAACTTGTGAGAGTGGC	2	r	Aradu.A01	6907301	A.duranensis	A
AX-147209031	GCCTTCTAATTCCCACTATCACACTAAGCATTGTT[C/T]TCCCATCATAGCTAAGTTTTAGGGCTCTAACTCTT	2	f	Aradu.A01	6907463	A.duranensis	A
AX-147209032	TTGTCACCTTGAACCCTAAAGGATATTGTTTAACA[A/C]TTTCTTCATCTTGTGAAGGAAGATCAAAGGCAAAG	2	f	Aradu.A01	6907922	A.duranensis	A
AX-147209033	CATTAATAGGGTTAGGGTCAATTTGGTCATTTGTG[C/T]AAGCACCATGATTTTGTGATGATTTGTAAACATGA	2	r	Aradu.A01	6908186	A.duranensis	A
AX-147209034	TTCTTCCAAAAGGGTGTTTGATGAGGATGCCCTCT[C/T]GAGGGATGTGGTTACTTGGAACTCCATGATAGCGG	2	r	Aradu.A01	6921211	A.duranensis	A
AX-147209035	TGGAACTCCATGATAGCGGGTTTGATGAGAAACGG[C/T]GACATTGTTGATGCGGAGAAGGTGTTTGATGAAAT	2	r	Aradu.A01	6921263	A.duranensis	A
AX-147209036	TTGGGTTATGGAAGGTTCATTCATTCTACCATTGA[A/G]TCCTTAAGGTTACGGGTGACTATTCCTGTGGGAAC	2	f	Aradu.A01	6921500	A.duranensis	A
AX-147209037	TTGAACTGTTTCAGAGGTTCATTGGTGAAGGTTTT[C/T]GCCCGGTGAATGTGACTTTTATAGGAGTACTGAGT	2	r	Aradu.A01	6921711	A.duranensis	A
AX-147209038	TGGTTAGTGAGGGAAGGCATTACTTTAGGTTGATG[G/T]TGGATGGTTATGGAATTCAGCCAGAGATGGAGCAC	2	r	Aradu.A01	6921801	A.duranensis	A
AX-147209039	GTGGAAATGGGAGAAAGGATTGGAAACAAGTTGTT[A/G]CAGTTGGATCCAAACCATGATGGCCATTATGTGCA	2	r	Aradu.A01	6922007	Arachis hypogaea	A
AX-147209040	CTCTTTGGTTGGTTCTCTGGCCTTGCTTCTCTCTA[C/T]CTTCCCCTTTGGCTTGTTCTAATCATAGGTTCAAC	2	r	Aradu.A01	6933567	A.duranensis	A
AX-147209041	CTTGGCCTCATTGGTTATGGTGTTCAATATCTCTT[C/T]CTAACTAACCATATCTCAAATCTCTCTTATTGGCA	2	r	Aradu.A01	6933639	A.duranensis	A
AX-147209042	ACAATTGCAACTGGGATTTATGCTGTGGTTAGTAT[C/T]TTGGAATTTGTGTCTAGCAAAATTTCATCACTTGG	2	r	Aradu.A01	6934038	A.duranensis	A
AX-147209043	AGCAAAATTTCATCACTTGGGGTTTTAATTGGTAT[C/T]TTAGTGTCACTTTTCTTGCCACTATTGGTTCCAAT	2	r	Aradu.A01	6934089	A.duranensis	A
AX-147209044	TGGGGTCCTTCATTTTTGGTTACTCAGCTGCTATT[A/C]TCTATCGTAAGGAAGGGTATAATAGTAATAACATT	2	f	Aradu.A01	6936219	A.duranensis	A
AX-147209045	TGGAACTTTTTTAGCTCTCATACTATATGTTAGGA[A/C]ACGCAAATTTTACTCACAAAGATAGTAAAAAAAAG	2	f	Aradu.A01	6936364	Arachis hypogaea	A
AX-147209046	TTGGTATTCATACTTGAAGCCTTTGAAGAGCTTGG[C/T]CTTGATGTGCTCCAAGCTAGGGTTTCCTGTGCTCA	2	r	Aradu.A01	7001894	A.duranensis	A
AX-147209047	GTCCCAGGATAAGAATGGTACATGCCATTTGGATG[A/C]ACAAGTAATTCAAAAAGTAGTGTCTCAAGCTATTC	2	f	Aradu.A01	7002818	A.duranensis	A
AX-147209048	GGGATGTGATGCATCAATTCTATTGGATGACACTT[C/T]AACATTTACGGGAGAGAAGACAGCTGCTCCAAATT	2	f	Aradu.A01	7069776	A.duranensis	A
AX-147209049	AAGTTGGGTGGTCCATCATGGAATGTTGGATTGGG[A/C]AGAAGAGATTCAACAAGTGCAAGCAAAGATGCAGC	2	r	Aradu.A01	7070530	A.duranensis	A
AX-147209050	AACCTCACAGCACTTGATGTCACAACAAATGTGCT[C/T]TTTGACAATGCTTACTTCAAGAACCTTGTCAACAA	2	r	Aradu.A01	7071291	A.duranensis	A
AX-147209051	TATAGCAACAGTTATTCAGCTTTCTTTGCTGACTT[C/T]GCTAGTGCTATGGTCAAAATGGGAAATTTAAGCCC	2	r	Aradu.A01	7071432	A.duranensis	A
AX-147209052	GAGGCTTCATGTTACCCATCTTGATCATAGAATGT[C/T]TGAATCTTTTAGCAAAAGCAATTGGATTCCTACTA	2	r	Aradu.A01	7088523	A.duranensis	A
AX-147209053	AGGCTTGTATTTGCAGCTTCATAACTTGCACTTCT[A/G]GCGTCTCTTCTTCCTAAGGGCACATGGTAACGATA	2	f	Aradu.A01	7088951	A.duranensis	A
AX-147209054	GATTTAATCTCATCAACCACTTCAAATCCTCTTAG[A/C]GAGTTCTTATTTGGTGGCGAATTCTTCTCACCATT	2	r	Aradu.A01	7089868	A.duranensis	A
AX-147209055	AATTTTAAGTCACATGGCCTTGATGTCAAGGACTT[A/G]GTTGCCTTATCTGGTAATTTTCCTTTTATACTCAC	2	r	Aradu.A01	7143642	Arachis hypogaea	A
AX-147209056	GCAGCAGGGTCCATTAACTCCACAAGGTGCTTCAC[A/G]GCACCAGCTTGCACAATTCGATTCTTGTTTTCATG	2	f	Aradu.A01	7146843	A.duranensis	A
AX-147209057	ACCTAGGCTATCAGCAATTTTTGCCAGGACCTCTG[A/G]ACTGGGTCCTAAACCTTCCCGTTGTTCAGTAATAG	2	f	Aradu.A01	7148498	A.duranensis	A
AX-147209058	CTCTTTTGTTTGATAGAATGTTTTACCTCCAGATG[A/C]TCAGAACTCAATTCATCAGGGAGACATTGCTGAGA	2	r	Aradu.A01	7148718	A.duranensis	A
AX-147209059	TGGGGCACGTGAGTATTTTGAATTGGTTCGGAGTC[A/G]TGGAATTACTGAAGGAATGACACCTCCTCCACGCT	2	f	Aradu.A01	7158458	A.duranensis	A
AX-147209060	AAGGTTATGAAAACTGGGCGTGCCGAACAAATCAC[A/G]CGCGAGATATCTGTTATGAGAAGGGCTAGGCATCC	2	f	Aradu.A01	7177193	A.duranensis	A
AX-147209061	TGAAGGTCTAGCAGCAGAAGCAAAGGAAGAACCAG[C/T]TGTGGCAACAAGTATAAATGCATTTGATATCATCT	2	f	Aradu.A01	7177942	A.duranensis	A
AX-147209062	AGGTTTAGTTCAAGACAACCTGCATCGGTCATCTT[C/T]TCCAAGCTGGAAGATGCTGCCAAGCGACTAAAGCT	2	f	Aradu.A01	7178075	A.duranensis	A
AX-147209063	ACCGAAGGTAGGAAGGGGGTTTTATCAATTGATGC[C/T]GAGATTTTCGAGGTTACTCCTATGTTCCATCTGGT	2	f	Aradu.A01	7178192	A.duranensis	A
AX-147209064	CTCCCAGTATAGCATGGGAGTTCATCCATTTCGCC[C/T]ATTTCAATTGTCATGTGCTCTGGCAAGCTTGGGCA	2	r	Aradu.A01	7180725	Arachis hypogaea	A
AX-147209065	CATATACTTTGTGGAGAAGAAGTTCACTGTCATAT[C/T]CATGCTGTGACCATTCATACACAATATTGTCAGTA	2	f	Aradu.A01	7180811	A.duranensis	A
AX-147209066	ATCATGAAGATCTTCGATGTTGTTTCGGCTATCAA[A/G]TTGGCTTATCTTGAGCTTCAACAAGCTCATATCCC	2	f	Aradu.A01	7205876	A.duranensis	A
AX-147209067	TCACGAAAATGGCTAAATGGGTTTGGGTTTTGCTA[A/G]GTTCTGCAGCATCAATAGACCCCAATGCAACCATG	2	r	Aradu.A01	7206678	A.duranensis	A
AX-147209068	AATGTGGAAAGAGAGATTGCAGAACAAGGAACCTA[C/T]AGTGTTCAGTTCATGATCATGCCTGGCATTAAAAT	2	f	Aradu.A01	7206800	A.duranensis	A
AX-147209069	GGTTCAAGCCTATGCAAGAAGGAGTGTGTCCTGCA[A/G]AGGATCAAACTCAAAGAATGCAGGTTTTCCGGAGG	2	f	Aradu.A01	7213162	Arachis hypogaea	A
AX-147209070	TCAGAAGGGTTTTGAAATCCAATCTTTTCAATGGC[A/G]TCAACCGTTTTGAATAACCGTCTTTTGTTAACCTC	2	f	Aradu.A01	7217368	A.duranensis	A
AX-147209071	GATACAAGGCACTTGCCTATAAATCTCTGCGCTTC[C/T]TTGTTTTCTAACCGGGAAAATGACGCCGGCAACTT	2	r	Aradu.A01	7218656	A.duranensis	A
AX-147209072	GCGCATTCGCTGTACGGATATTCAGAAGTAAGCAT[C/T]TCCAGAACACACATGCCGAAAGAGTACACGTCGAC	2	f	Aradu.A01	7218843	A.duranensis	A
AX-147209073	CCATTCACAAATATGTTATCACATTTGAGGTCTCT[A/G]TGGATTACCGGAGGATCGTGCTCGTGTAGATAAAC	2	f	Aradu.A01	7219047	A.duranensis	A
AX-147209074	TGGATTACCGGAGGATCGTGCTCGTGTAGATAAAC[A/G]AGACCTTGCAAAATTTGGCGACTCCAACTCTTTAT	2	f	Aradu.A01	7219083	A.duranensis	A
AX-147209075	TTGTTGAACAAAGCAGTGCTTAATGCTGCTGTGTT[C/T]GTTCCATAACCTTGGCTATACAAATTCCCATATCC	2	r	Aradu.A01	7245506	A.duranensis	A
AX-147209076	CGGTCCTTTTGCACTGCCTGTGTTAGGTTGATGTC[A/G]AAGAGCTCGCAGCGAATGGGCATCTCCATCTCATA	2	f	Aradu.A01	7256281	A.duranensis	A
AX-147209077	CGATTGCTTTCGTAGTTAAGCGAATGATCTTTCTC[A/G]AGCAGTTTTGCCATTAACCCACTTTTGTAATTCTC	2	r	Aradu.A01	7260675	A.duranensis	A
AX-147209078	TACCTCGGAGCGAAGTTCAGGGATAAATGCAATCA[A/C]ATCATCAAGAAATAAATCATTTAGATGATGCAGCT	2	r	Aradu.A01	7262050	A.duranensis	A
AX-147209079	AGGAAATATGTGATGTACCTCAAATCGATCGCCAG[C/T]AGGAATAAAGGATCTAGCTACTGATAAAACTTTAG	2	r	Aradu.A01	7262332	A.duranensis	A
AX-147209080	TCTGGAATGAAGAAACCAAGAAGTTGCTTTATCAA[C/T]TGTTCGTCCCAAGTCTGGTAAACATATTCACCATA	2	r	Aradu.A01	7263592	A.duranensis	A
AX-147209081	TTGTGGTTGCTCTTCTGCAAATCTAAAATCCATTT[G/T]TCCAATGCTTTGAAGTTCTTTGAATATCCATTCTT	2	r	Aradu.A01	7263963	A.duranensis	A
AX-147209082	TCACAAGCCTATGGAAGAAACAGAGTTGATTTAGA[A/G]AGTGCTGTTTTAAAGGATGGTGAACCTGCTGAGCC	2	r	Aradu.A01	7277501	A.duranensis	A
AX-147209083	AGCAAGACCTACCACCAGGGATAAGGAACCAGATT[C/T]AGTTGATAATGCTTCAGAGAATGTGGAGATTCCCT	2	f	Aradu.A01	7277733	A.duranensis	A
AX-147209084	ATGATATTGTCCACTTGAGCTTGCTCTTCGTTGAT[G/T]GTTGCTACTCCATTATTATTGCTACTAGCCCCTTC	2	r	Aradu.A01	7293149	A.duranensis	A
AX-147209085	GAGATCAATCATGGTGGCATTGTCAAGGGATTGAT[A/G]GCCAGCTAAGGATTGAAACATGAGATTGTTCATTT	2	f	Aradu.A01	7293292	A.duranensis	A
AX-147209086	TGCCCTTGAAGCTTGCTCATTTGCTTGTTGACCTC[A/G]TTGATATTTTGATCAATGATCCATGCAAGATCATT	2	f	Aradu.A01	7298921	A.duranensis	A
AX-147209087	TCTTGCCCTTGAAGCTTGCTAATTTGCTTGTTGAC[C/T]TCCTTGATATTTTGATCAATGATCCATGCAAGATC	2	f	Aradu.A01	7302892	A.duranensis	A
AX-147209088	ATCCATGCAAGATCATTGAGATCAATCATGGTGGC[A/G]TTGTCAAGGGATTGGTAGCCACCTAAGGATTGAAA	2	r	Aradu.A01	7302949	A.duranensis	A
AX-147209089	GGCCATACCTCTGGCCGTGGTTCATCAGGGGTATA[A/G]ATTATAGCACAAGCATCAACTCCGCAAAGAGTGCT	2	f	Aradu.A01	7303195	A.duranensis	A
AX-147209090	GCAGAAATGACAAAGAACAAGGGAAAGACGAAGGG[C/T]AAGGGGAAAGGATTGCCGAATGTGATTTTGAATCC	2	f	Aradu.A01	7314983	A.duranensis	A
AX-147209091	GGTACAAATCATGAACAGCCAATGGAAAACCATAG[C/T]GGAGATGTAGATGTACGAAACTCAAATACTTGCAG	2	f	Aradu.A01	7316249	A.duranensis	A
AX-147209092	TCCTTATCAACCTAAAGATGCCGAGCACAAGAAGT[C/T]GCCTTCTGTTCATCATAGTAGAGTTAATGCTGAAC	2	f	Aradu.A01	7343466	A.duranensis	A
AX-147209093	AGTGCTGGTGAATAACGATCCTGATCCCGATTAGG[C/T]CAATAATTGGAACTCTTTGCTGCTGCTTACTGCAC	2	r	Aradu.A01	7372951	A.duranensis	A
AX-147209094	TTAGTGCCACATAAGCCAGCAATTTGATTAACACG[C/T]GTATAATCAATCCCAGGAATAAGGGCAGCCCTATC	2	f	Aradu.A01	7373877	A.duranensis	A
AX-147209095	TTGACAAAGTGATTGAATTAATAATATTTACCATC[A/G]CGAAGTTGTGCTTGTTGTTCCATGGCTTGTAGCCG	2	r	Aradu.A01	7402011	A.duranensis	A
AX-147209096	CGAACCTGGTATAGGGTCAATTGGGCAGAAAGAGT[C/T]GTAGCTTCGGTCTGAAGGGTCTGAACTTTGCGCTC	2	f	Aradu.A01	7402472	A.duranensis	A
AX-147209097	TCAGTCATCTCTCCCATCCCAATTTCAACACATTG[C/T]CTACAGTAAACTCTGCCACATACCTGCATGCCCCC	2	r	Aradu.A01	7414694	A.duranensis	A
AX-147209098	CCATTGTTGACACCCATGGAGATCAAGTCACAAAT[C/T]ATAGTATATTCTTTAATTTATGCTTCTACTAACTT	2	f	Aradu.A01	7435959	A.duranensis	A
AX-147209099	CAGAGTTATTGGAAGAGACAGAATGGTAGAAGAAT[C/T]AGATATCCCTAAACTAAACTATATAAAAGCTTGTG	2	r	Aradu.A01	7436853	Arachis hypogaea	A
AX-147209100	CTAAACTAAACTATATAAAAGCTTGTGCAAGAGAA[A/G]CTTTTCGCCTTCATCCAATTGTACCTTTCAATGTT	2	f	Aradu.A01	7436897	A.duranensis	A
AX-147209101	AGACGTGGTTGCCCTGGAGTGATGCTTGGAACCAC[A/C]ATGACTGTGATGTTATTTGCAAGATTGCTTCATGG	2	r	Aradu.A01	7437175	A.duranensis	A
AX-147209102	ACCCTTCACCCGTTTTTCATCCCTAGCAATAACCC[C/T]ATTTCCATTCACTCCACCATTCACAGTATCAACCT	2	r	Aradu.A01	7452478	A.duranensis	A
AX-147209103	AGAGTTCTTTAACCCAGCCATGGAATCTGCTACCA[C/T]CTTCATGTTTATGCTATTTTGCGTCATACCTCTCT	2	r	Aradu.A01	7457631	A.duranensis	A
AX-147209104	TTGGCTTGATGTTCTTGTCTCCTTGAAAGATGCTA[A/G]CAGCAATCCATTCTTGACTGTGGACGAAATCAAAA	2	r	Aradu.A01	7458501	A.duranensis	A
AX-147209105	TATTTATTTCTATTGCAGGAGGTTATGATGGCAAC[A/G]ATTGATAATCCATACAATAATGTTGAGTGGGTACT	2	r	Aradu.A01	7459431	A.duranensis	A
AX-147209106	CATTTGTAGCCAATTACTTCATCCCAAAGGGTAGT[C/T]ATGTTCTTATTAGGAGACAAGGTATTGGCCAAAAT	2	r	Aradu.A01	7459693	A.duranensis	A
AX-147209107	ATTTCTGATTATGTTCCATTGTTGAGGGAGTTTGA[C/T]TTGGATGGTCAAAAAGAAGCAATGAAGAAGGCTAT	2	r	Aradu.A01	7470451	A.duranensis	A
AX-147209108	CACGTGAATTTTTCATGAAACAAGATGCGATTTTC[A/G]CATCACGGCCGTTGAATTGGTCGAGTAAATATGTC	2	f	Aradu.A01	7500005	A.duranensis	A
AX-147209109	GCTACTAATACCATAAGGAAGTACCATGATCCCAT[A/C]ATTGAAGAAAGGATTCATCAGTGGAGGAATGGGAC	2	r	Aradu.A01	7500493	A.duranensis	A
AX-147209110	TATTCCAAAACTCAACTATGTGAAGGCATGTTTAA[A/G]AGAAGGTTTTCGCCTTCACCCAATTGCAGACTTCA	2	f	Aradu.A01	7502161	A.duranensis	A
AX-147209111	CCCAATTGCAGACTTCAATGTTCCTCATGTCTCAA[C/T]GGAAGATACTATTGTTGCCAATTATTTCATCCCAA	2	r	Aradu.A01	7502215	A.duranensis	A
AX-147209112	CCAATTATTTCATCCCAAAAGGTAGCCATATTCTT[A/G]TTAGGAGGCAAGGTATTGGCCACAATCCAAGAGTT	2	f	Aradu.A01	7502268	Arachis hypogaea	A
AX-147209113	CCACTAGTTGCACTGGGAAAGCCAAGATTATCCGT[A/G]AAAGTTTATCATCAGATAATGAATTAAAAGAAATT	2	f	Aradu.A01	7502591	A.duranensis	A
AX-147209114	TACCTTCTTGCTCATGCTATTTTGCATTATTATAC[C/T]TCTCTTCATCAAACTCCTTAAACTCAATGACTCAA	2	r	Aradu.A01	7567315	A.duranensis	A
AX-147209115	CATGAATGATCTCAACACCGAAATCGCATGCATCC[A/G]TCTAGGCAATGTCCATGTTATCCCAGTGACAAGTC	2	r	Aradu.A01	7567502	A.duranensis	A
AX-147209116	ATCCCAGTGACAAGTCCTTCCATTGCACGCGAAAT[C/T]TTAATGAAACAAGATGCAATCTTCGCATCAAGACC	2	r	Aradu.A01	7567557	A.duranensis	A
AX-147209117	TGGAGTATGTTGAAGCACAGTTCATGGTGGTAAGG[A/C]ATATTTATGCATCTTTGATTTTGAAGGTCATAAGA	2	f	Aradu.A01	7567917	A.duranensis	A
AX-147209118	GAATCAGATATTCCAAAGCTCAACTATGTGAAGGC[A/C]TGTTTGAGAGAAGGTTTTCGTCTTCACCCAATTAA	2	r	Aradu.A01	7568409	A.duranensis	A
AX-147209119	TTTGACTTTGACTGAGTCAAATCTAGAGTTGTTCA[C/T]ATTCGGCACTGGAAGACGAAGTTGTCCTGCAATCA	2	f	Aradu.A01	7568651	Arachis hypogaea	A
AX-147209120	ATGGAGACATGAGGAATGTTGAAGTCAACGATTGG[A/G]TGAAGTCGAAAACCTTCTCTTATACATGCCTTTAT	2	r	Aradu.A01	7570047	A.duranensis	A
AX-147209121	GGTTGATTTAACATTTCAGCCAGCACCCATTCAAT[A/G]TTGTTGTATGGATTATCTATTGTTGCCATCATAAT	2	f	Aradu.A01	7570209	A.duranensis	A
AX-147209122	ATGCATGCGATTTCAGTGTTGAGATCATTCATGAT[G/T]TTCTGTATCCATCTGAATGTGGGTTTGTTTGCGAG	2	r	Aradu.A01	7572246	A.duranensis	A
AX-147209123	CGGGGAATATGACCTTTTTGAGCAGCATCTGCTTC[A/G]CGCTCCGATTGGCGCTTCTTCTTTCTAAGCATCAG	2	f	Aradu.A01	7593256	A.duranensis	A
AX-147209124	ACAATACTTGGCTTAACACTAGGTGGCGGACGAAG[C/T]AAGTCCTGTGCTTCTTCCCAGGTAAGTCTCAACTC	2	r	Aradu.A01	7594497	A.duranensis	A
AX-147209125	AGTTGGGAAGCATTTACACAGCTAACACATCCTAC[A/C]CCGCCAAAGTCAAGGTACTCGAACAAAGATTTAGA	2	f	Aradu.A01	7597222	A.duranensis	A
AX-147209126	ACTTTGCTTTCATGTTTGTTAGCTTTCTTCATTGA[C/T]GATGATATCTCTTCCACATGGTTAGGAGAGTCGTC	2	f	Aradu.A01	7608680	A.duranensis	A
AX-147209127	GAATTTGAAGCATCTCTTTCCATTTTCTTGTCCGA[G/T]GACAATTCATTATCTCCCATGAAAATATCTTCTCC	2	r	Aradu.A01	7608824	A.duranensis	A
AX-147209128	GGTATGCTCAAACACAAGAAATACCATGGCTTTGG[C/T]GGTAGGTCCTCATCAAAAGCATAACTTCCCACTTT	2	r	Aradu.A01	7610580	A.duranensis	A
AX-147209129	ATTCTTCACTGACAGTAGAGCCCTTTTTGTTAGCA[G/T]AATCATAATAATGCTTGCGGTCTCCAGCAACAGCC	2	f	Aradu.A01	7611096	A.duranensis	A
AX-147209130	ATTTCCTTCCATTCTTCAGCAATGGAGAGTGGTGG[C/T]GCGGAATTCTAAATCACACAACCGGAAAAAATATT	2	r	Aradu.A01	7611900	A.duranensis	A
AX-147209131	TGAGATACTGTTGGGCAAGGTAGAAATATTGCTTT[C/T]TCCATCATCCCTCCCTTTTATTATTGTGCACAAAA	2	f	Aradu.A01	7614052	A.duranensis	A
AX-147209132	TTAAGAATGTCTAGCGAACGATGTTGTTTGCGGTT[A/C]TGTGCAGTTATGCCTGTGCTGTTAGTACAGTTATC	2	r	Aradu.A01	7614648	A.duranensis	A
AX-147209133	TGAAAATTGCTTTGCAAGAAAAGGGTGTCTCATAT[A/G]AGTGTAGGCAAGAAGATTTTGAAGCTAAAAGTTCT	2	r	Aradu.A01	7617852	A.duranensis	A
AX-147209134	GCAGGGTTGTTAGCAAGCCACCATGCATTGACCAA[G/T]ATCTTGCTCTCAGCAGGGATATCATAGCCACCAAG	2	r	Aradu.A01	7642049	A.duranensis	A
AX-147209135	TGGAACAAGGAGTGGAATTGCCATTCTTAGCCTTA[A/G]TGTTTCCTTGATGACTGCTTGAAGGTATGGGAGCT	2	r	Aradu.A01	7642144	A.duranensis	A
AX-147209136	GGCTCAGTTATTTGGTGTCCTGCTCCTAAAACTCT[A/G]TCAATTTCATCTCTTACTTTCTTTTGGATTTCTGG	2	r	Aradu.A01	7642226	A.duranensis	A
AX-147209137	TCTTACTTTCTTTTGGATTTCTGGGTGGTTCACTA[A/G]CTCAGCTATTCCCCACTCAATTGACCATAGTGTTG	2	f	Aradu.A01	7642273	A.duranensis	A
AX-147209138	TAGGCCTTCGTTGTGGGTTCTCTTTGTGCTCTCTA[A/G]TTTCCTGTTGTTAATTCCAAAATCATAATAAATAA	2	r	Aradu.A01	7643706	A.duranensis	A
AX-147209139	TTCAGCAGCCGAAGCTTCTGGAACATTGGATCCTT[C/T]TCGCTCTCGAACCTTCTGTCGAACATTATCCTGAA	2	f	Aradu.A01	7644744	A.duranensis	A
AX-147209140	AACAACGACAATATCAGCAACAATGTTAACCATCA[A/G]ACTAAGCTCGCATTCCCTTCTTATTCAAACTCACA	2	f	Aradu.A01	7671676	A.duranensis	A
AX-147209141	AACCTTGATGTCACTATTGCATCAGACTCTCCAGC[C/T]GCTCCTGCACCAATTGAATCATTTAGTGATATGGT	2	f	Aradu.A01	7673129	A.duranensis	A
AX-147209142	ATATCAGTATATGCAATTGTGCAGCATTCAGAAGC[C/T]TGCGCTCAACATAACACGTTGACATTCAACGGTAC	2	f	Aradu.A01	7684866	A.duranensis	A
AX-147209143	CAAGATTACTTTAGGTGGTACTGCGACAGAACAAG[A/G]AGGTTTTTGTCTGCCCCTGATGCATTCCATGATCC	2	f	Aradu.A01	7693589	A.duranensis	A
AX-147209144	GTCGACTGTGAATACGGTTGTGGCTCTATCAAACG[A/G]CGTCACTAACATCTGAGATATTCCCTCACGGTTTG	2	f	Aradu.A01	7695116	A.duranensis	A
AX-147209145	GAGAACATCATCGACACCTGCTGATCAGATTTTAT[C/T]TGCATTTTTTGATACGCAAACAAGTTGGCCACTGC	2	f	Aradu.A01	7697073	A.duranensis	A
AX-147209146	TGTAAGTCAACTTCGTGATTTCTTTTTTCCCAACC[A/G]TTCCGGTTTGAACCAGAATTAGATTCTTCAGATCC	2	r	Aradu.A01	7697155	A.duranensis	A
AX-147209147	AGAATTCCTTCAAAGTTCTTTGGTGCAAATCTTCC[C/T]TTCACAACCAGTCTTTGCTGTCCATCCAAAGAGCC	2	r	Aradu.A01	7699100	A.duranensis	A
AX-147209148	TTGATATTTGGATGGAATACCTTGGTCCTAAATGC[A/G]ACCTGATATAATTTAAAGATAACATCCATATATTA	2	r	Aradu.A01	7763075	A.duranensis	A
AX-147209149	AACAAACTTCAAACCATATAGTTTCATTATTCCTC[A/G]TGGTGTTCTTAACCATGATCATAAGCTGTTATTCT	2	f	Aradu.A01	7777045	Arachis hypogaea	A
AX-147209150	TGGGGAACCATAACAACACACCAACTTCCACCTAA[C/T]AAGGTGGTTAAGATGCTTAAGGAAAATGGTTTCAA	2	r	Aradu.A01	7777131	A.duranensis	A
AX-147209151	GTGTTTGATGCAAATCTTGATACCCTTTTGTGGGC[C/T]CTACACAAGGAAGGTTACCCTGACATGGATATCAT	2	f	Aradu.A01	7778025	A.duranensis	A
AX-147209152	TGGGAAGCCAAAGTATGAACTAGACTTAGAAGGGC[A/G]AAATAGGGAAAAGGGTCTTGTCCCTGTGGAAGGTG	2	f	Aradu.A01	7778318	A.duranensis	A
AX-147209153	TAAGGTATATGGAGAAAAAATGGTGTGTTTTGGAT[C/T]CTTATGCTTCTAATTTAGACTATTTAGCTGTTAGC	2	r	Aradu.A01	7778389	A.duranensis	A
AX-147209154	GACTATGCTTGTAGCTTATCTGATTGCACTTCTTT[A/G]GGGTATGGTTGTAGTTGTGGTGAGTTAACTCTAGA	2	f	Aradu.A01	7778463	A.duranensis	A
AX-147209155	TTGGACTTATACTCTTCAGAAGACGGCCGGTTCTC[C/T]GAGTCAGATTGCCGGACCTCTTCTATCATTCTCAT	2	r	Aradu.A01	7779540	A.duranensis	A
AX-147209156	TTGAGTTTAGGTGACAATGAGGAAGGTATGTCACC[A/G]GAAAGGTTGTTATGCTGCAGATAAAGATACTCGAG	2	r	Aradu.A01	7781114	A.duranensis	A
AX-147209157	TGCTGCAGATAAAGATACTCGAGAGACGGAAGAGA[A/C]GCAATGTCAGCAGGCAGATTTCCACCAAGTAGGTT	2	f	Aradu.A01	7781162	A.duranensis	A
AX-147209158	CAGAGGAAGAACTCATGAGAACTTCTAGAAGCAGG[G/T]TTCTCACTATAACAGTTGAAACAACATATCAAACA	2	r	Aradu.A01	7782489	Arachis hypogaea	A
AX-147209159	ACAGGCCCATCATCTAATTGGGTCGTATCTTTTGA[A/C]CCATTTCTAAACGGGTTCATCTTCCCCAGCCTCCT	2	f	Aradu.A01	7801547	A.duranensis	A
AX-147209160	AAAGCGGTTTTATCAGAGGGGAAGAGATCTACCAC[A/C]GATTCCAGAAGCTTCCGCGGATTTGTTCGGTGATC	2	f	Aradu.A01	7802490	A.duranensis	A
AX-147209161	TTCCGCGGATTTGTTCGGTGATCAGAATCGGAATC[A/G]CTAGGATTCAAAAGACGGATTCTGTCGGTGGAGAG	2	f	Aradu.A01	7802538	A.duranensis	A
AX-147209162	TGAGCCGTTATATCGAACTTAACGCCGTAACAGAA[C/T]TTCGCTGCCTTCTCAAAGGTTCCACTACCTCCCGG	2	f	Aradu.A01	7802985	A.duranensis	A
AX-147209163	GCCATGTTGAATAATGAGCTGTGCTTTATTTATTT[A/C]TGTGTGTGTGGTTGAAAATAGCTAAGTTAGGAATT	2	f	Aradu.A01	7803610	A.duranensis	A
AX-147209164	AATAGCTAAGTTAGGAATTAGGATATTCAAGGATG[C/T]ATATCATTATAATGGATCACATATGTGGTGAGAGG	2	r	Aradu.A01	7803662	A.duranensis	A
AX-147209165	AATAATGATGTGTTTGTGGGATCTGCCTTGATTGA[A/G]TTGTATTCGAAATGTGGACGAATGAATGATGCTGA	2	r	Aradu.A01	7835582	A.duranensis	A
AX-147209166	TGAACTTGCACTTGCATTTTTCTCACAAATGGTTG[C/T]GTCAGAGAATGTGAGTCCTGATCCAGTGACACTTG	2	f	Aradu.A01	7835734	A.duranensis	A
AX-147209167	ACTTGTTAGTGCTATTTGTGCTTGTGCTCAGTTAT[C/T]GGATTTTAAGCTTGGAAGAAGTATACATGGATATG	2	r	Aradu.A01	7835800	A.duranensis	A
AX-147209168	GGAAGAAGTATACATGGATATGTAAAAAGAAGGGG[A/C]TATGACACTAAGTTATGTTTGACCAATGCACTGCT	2	r	Aradu.A01	7835849	A.duranensis	A
AX-147209169	TAATGGAGCTGAAACCAAGTCATTAGATCTTTTCA[A/G]TCAAATGATTGATAACAGAGTTGAACCCAACAGGG	2	r	Aradu.A01	7836028	A.duranensis	A
AX-147209170	TATGGACATGTACATGAAATGCTTTAAGCCTGAAA[A/C]TGCAATTAGCCTCTTCAACAGAATGCCAGAGAAGG	2	f	Aradu.A01	7836220	A.duranensis	A
AX-147209171	CTCTTCAACAGAATGCCAGAGAAGGATGTAGTTTC[C/T]TGGGCTGTTTTGTTTAGTGGGTATGCTGAAATTGG	2	f	Aradu.A01	7836266	A.duranensis	A
AX-147209172	TTAACTAAATGTGGATTTGACAATAACATTTTTGT[C/T]GGCGCATCTCTCATAGAGATGTATGCAAAATGTAG	2	r	Aradu.A01	7836476	A.duranensis	A
AX-147209173	AATATTTATTGTGGGGAAAAGAATTGGCATAATGC[C/T]GCAAATATTAGGAAATTGGTAAAGGAAAATAGGTT	2	f	Aradu.A01	7837034	A.duranensis	A
AX-147209174	AGGATACAAATTGATCAGAACAATATATCAGGGCC[C/T]GTACCTAAATCATTTGCAAACCTGAACAAGACAAA	2	r	Aradu.A01	7840236	A.duranensis	A
AX-147209175	TTTGAGGGAAATACTATTCCAAGTTCTTATGGCAA[A/C]ATGTCAAAACTGCTGAAAATGTAAGTGAATTTGCT	2	f	Aradu.A01	7840794	A.duranensis	A
AX-147209176	ATTGATGGTGTAAGGGCCTTCACTTTTGGAGAATT[A/G]TCTGCTGCTACCAACAATTTTAGCAACTCTTCTCA	2	r	Aradu.A01	7843086	A.duranensis	A
AX-147209177	TTGTGCTTGCAGATGCTGGTTTATGAATTCATGCC[A/G]AATGGTACACTAAGGGAACACATTTCAGGTACACT	2	r	Aradu.A01	7843482	A.duranensis	A
AX-147209178	ATGATGCCAGAATCAGATACCCGGAAAGCCGAATC[A/G]ATAACCAGTGATTCAGGAAAGTTAAGTACAAGTAC	2	f	Aradu.A01	7844427	A.duranensis	A
AX-147209179	AAAAGCTTTCTTGCCAGCTACTGCTAGTGCTTAGG[C/T]CATTTGAACATGTGGCTCATGTTCATTTTCCCTTA	2	r	Aradu.A01	7850535	A.duranensis	A
AX-147209180	ACCTCCACAAAATATAGAACACCAAATGTGTATGC[A/G]CGGACAGTGTCAACTCGCTTAACTTGAGGATGTCT	2	f	Aradu.A01	7864690	A.duranensis	A
AX-147209181	GTAATGGTGTAAAGTGCAAGTAAAATAGCGCCAAT[C/T]GGATCAATCCACCAGTAAAACTTATCACCAAGAAC	2	f	Aradu.A01	7865157	Arachis hypogaea	A
AX-147209182	CATACATCCGCATAGGCACGGACAATCTTGTTCCG[C/T]GATGTTCTACAGTAAAGCCAGAGGAAAAGCTTCAC	2	r	Aradu.A01	7865358	A.stenosperma	A
AX-147209183	CTCATAGCTCTTTCTTGTTGAAGCTGTTCCTCATC[A/G]TCAGTGTCCTCAATAATGTTGCTGTCAGATGCCAC	2	f	Aradu.A01	7867005	A.duranensis	A
AX-147209184	TAAAATGGAAAATAGACTCCATTACTAGTTTCTTA[C/T]CACCCTTCTTCGGGAGCTCATTTCCTAAAAACAAA	2	f	Aradu.A01	7884768	A.duranensis	A
AX-147209185	CTTGGGGTGATGTTTGCCAATCCACATTTAGGCCT[C/T]GTACTCCACTTAGCCTCTGATGTTACCAAATCATG	2	r	Aradu.A01	7889889	A.duranensis	A
AX-147209186	TGTTATCTCAGAGGAAACCATATGACTCGGGCTTA[C/T]ATATTGCATTCTGTCAAAGTCACTAAATCCTACTT	2	r	Aradu.A01	7890236	A.duranensis	A
AX-147209187	TACTTGGTTCTGCAACATTCCATTCTTCCCAGAAA[C/T]CCTTAAAATCTCTGATACAATGAAAATGATACTCA	2	r	Aradu.A01	7890302	A.duranensis	A
AX-147209188	ACAGACATCAACAAGATTTGTTTGTGCCCTATTTT[C/T]TCTTCCTTTTCCCATGGACAGCCATATGGGCAAAG	2	r	Aradu.A01	7907594	A.duranensis	A
AX-147209189	TTTGAAGCAAGCATGCAATACAAATGAATGCATCT[A/G]TTCTCTCAACCCAAGGATGAAGCATTTCTCTGACT	2	r	Aradu.A01	7908164	A.duranensis	A
AX-147209190	CATTTCTCTGACTGGCTCCTGGATATTATAGCCAC[C/T]GAGGATTTAGATGCATTCTTCCCTGCAGCACACGT	2	r	Aradu.A01	7908222	A.duranensis	A
AX-147209191	TGCATTCTTCCCTGCAGCACACGTGAATATGCACC[A/G]TTGGTTGAAGCAGTTTGGAAAGACCCGGCGGTAAT	2	f	Aradu.A01	7908269	A.duranensis	A
AX-147209192	TCCTGTCCTACAGAATTGCCAGGCTTTTTCCTGAT[A/G]TGCTTACGAGTTTCCTGAATGATATCTGAAGTCCG	2	r	Aradu.A01	7989824	A.duranensis	A
AX-147209193	GAGAATTGGAAGAAGCGTTGACGCTATTGTTGTTG[A/C]TGTTGTTGCTTTTAGGTGAGAAATTGGAGTGACCG	2	r	Aradu.A01	7992240	A.duranensis	A
AX-147209194	TCAAAACATTCTCGCAATGTTCATAAAACCTCTGT[C/T]AAAGGTTTTGTATAATTGATTGTTATGTGTTGTTG	2	f	Aradu.A01	8068382	A.duranensis	A
AX-147209195	CTTTCTGTATTTAGGTCTCTTGGCTTACCAAGCAC[G/T]GTTGTCTTTATTCGAGTAAGTTAATGCTAATATTA	2	f	Aradu.A01	8069654	A.duranensis	A
AX-147209196	GGGGTAACTTTTATTCTGTGCCTCCAGGATCTTCC[C/T]ACTGAGCTGAAACAAAGAAATGAACTAAAGAAGTT	2	f	Aradu.A01	8069788	A.duranensis	A
AX-147209197	TCCTTTTTAATGTTCTAGGTCATTGGTTGTCTGGC[C/T]CCAGATCCTGAAAAACAGGAAGCTTTAATTGTCGA	2	r	Aradu.A01	8070919	A.duranensis	A
AX-147209198	GATGGAGCATCGGTTAGGTTTGGAGATTCTGATGA[A/G]GAAACTGACATTGATTCAGTGATGATGGTAAGACA	2	f	Aradu.A01	8071444	A.duranensis	A
AX-147209199	TTGTTTAATGAAAATCAGGAATCTCTACCACAAGA[C/T]TATGGCAGAATATTTCAATTTGATAACTTAAAGAG	2	r	Aradu.A01	8072458	A.duranensis	A
AX-147209200	CATCCTGGGCGCTTTTCAGTTGCTTCAATTTATGC[A/G]CCTATATCATTTCCACCTCTTCCTTCAATCATCTT	2	r	Aradu.A01	8073085	A.duranensis	A
AX-147209201	GTGAAGATGGATTACACCTTGCTTAGTTTCACTTG[C/T]GACTCTCTTATACTCCTATTGGCAATGCTCTTTCT	2	r	Aradu.A01	8076770	A.duranensis	A
AX-147209202	GCGCAAAAAATTGGGAACCAGCTTGAGAGCTACCA[C/T]AAGGCTTCGTCACTTACATTTGCTATCCAAGTAAT	2	r	Aradu.A01	8084289	A.duranensis	A
AX-147209203	CATTCTTCTTCATGAGAATTAAGGTAAGTAAAGCA[G/T]CACTATCTCCTCTCTTGCTAATTCCAATAAGGTAA	2	f	Aradu.A01	8085992	Arachis hypogaea	A
AX-147209204	TTAATACATGTTCTGATCTGTCCAAAGCGCGAAGT[C/T]AAGCGTGTTGCTGATCTCACTGCTGAAGAGATTAC	2	f	Aradu.A01	8086639	A.duranensis	A
AX-147209205	GTAGATAAATAAAAAGGAGAAAGAGTTGAAAGAAA[A/G]GCTTGAGGTGGATAAAGAGAGGAAAGACAGAAGCC	2	r	Aradu.A01	8087473	A.duranensis	A
AX-147209206	AATGGCTCTTGAGGCAGATGAGTACAGAAAATTCA[C/T]CATTTGATGCTTTAAAATTTGCAACAGAATAATAT	2	r	Aradu.A01	8087551	A.duranensis	A
AX-147209207	TCTGCACTTGCACTGGAGCTCCTTGAATCTCTCAA[G/T]GTCGAAGTTATACCGCTTGAAAAGCTTCCTCTGTC	2	f	Aradu.A01	8088162	A.duranensis	A
AX-147209208	AGATTTAACCAATTTTGAAGAAGATATACCTCTAT[C/T]CTTGATCTGGTTCAGAACAACAATCGATAAAGATG	2	r	Aradu.A01	8089904	A.duranensis	A
AX-147209209	CTGGTTCAGAACAACAATCGATAAAGATGCCCCTC[G/T]TCTTTCCACAGCACCCAGAACCACACCCTTCAAAC	2	r	Aradu.A01	8089946	A.duranensis	A
AX-147209210	CCCAACAAATAAGGATCAAAAGGACCAAGCTTTTT[C/T]ACATACCCATCACTTATATTAACAATTGAAGATAC	2	f	Aradu.A01	8090016	A.duranensis	A
AX-147209211	AAGAAAATAACTTTATGTTTAAAAAGCTGAATATC[A/G]CTAAAAATCAAAGCTGCCCAATACAGCCTTCACCA	2	f	Aradu.A01	8090178	A.duranensis	A
AX-147209212	AAAGGCATCAACTTTCTCTTAAGGAAAATGGAATG[A/G]CGGAAACTGTGGTTAGTTTAATGCATTAATTACGA	2	f	Aradu.A01	8090322	A.duranensis	A
AX-147209213	AACCTATAATCACTTCCAGAATCCTACCTTACTTT[A/C]TTTGCACTCCCAAACCATTCAGCCATCTCTTCCTC	2	r	Aradu.A01	8092027	A.duranensis	A
AX-147209214	CAGACCATAAGTCATCATCTGTTTCACTCTGACTC[A/G]GCAACTCATTCTTATATGCTTCTCTTTGTGGCTCA	2	r	Aradu.A01	8092118	A.duranensis	A
AX-147209215	TGTCTTTCTGACTCCATCAGCGATTTGTCACGGCA[A/C]CCAACCTGATGTCCTGAATGTGTCAATTTGTTATT	2	r	Aradu.A01	8092321	A.duranensis	A
AX-147209216	GGATTTTTGTTGCTAGTACTGTGCTCTACTATTTC[G/T]TTGAGAAGACTTCTCACAGATTCTTTGACATTCTT	2	r	Aradu.A01	8093111	Arachis hypogaea	A
AX-147209217	CAAGGAAGTTGTTGGAGCCACACGATGCTTCCAAA[C/T]ACTTCGTATGATCATACTTATTCTCTTTCCAAACA	2	r	Aradu.A01	8094394	A.duranensis	A
AX-147209218	TCTTCTGCAATATCAACGGAATTCTTTTGGAATTT[A/G]CATTCGCGAACATAGTAAAATCTCACCGACTTAAT	2	f	Aradu.A01	8094538	A.duranensis	A
AX-147209219	CAATATACGTTCATCATAGCCAACGTAGCAGGCAC[A/C]GTGAGCACGCTATAGTAACCCAGAGGGAAGATCTG	2	f	Aradu.A01	8095311	A.duranensis	A
AX-147209220	GACGATCTATGAACAATTAGCTCTTCACGTGAATC[A/G]TCACTGAAGAGATCTGATCTCATAAGGAGGTAAAA	2	f	Aradu.A01	8097312	A.duranensis	A
AX-147209221	GAGAGAAATGCTACGCAGGCATTTCTACGGAAAAT[G/T]GAAGAATGAATTGCATTTTCCTTATGTTTTATCCC	2	f	Aradu.A01	8099389	A.duranensis	A
AX-147209222	CATAGAAATTAAACACTTTGAAGAATACTAGATGA[C/T]CAGAATCTTCTGCAAAATATCAAGTGCCAGATTGA	2	f	Aradu.A01	8116462	A.duranensis	A
AX-147209223	GCTTTTAGAACTTTGGTATCAGGTGTGACAGTGAT[A/G]AGCTTGTTCTGCAGCCACGAAATCACAATTACTGG	2	r	Aradu.A01	8116712	A.duranensis	A
AX-147209224	TTGGGTAGGACATTGTTAGAGGAGGTATCTGAGCG[C/T]AACAAATGGCAAGAATAGGACAACACGGAAGGTCT	2	f	Aradu.A01	8161269	A.duranensis	A
AX-147209225	ATTCAAACAAGCTTCATCGGTGAGACCATTTCCAA[G/T]CTTCATTATCCACATCTTCTGCATCAGAAGTGTTA	2	f	Aradu.A01	8166629	A.duranensis	A
AX-147209226	TCTCATGCTCGCATTCTTCTGATTCGTGCTCAGAG[C/T]CTTTAACCTCTTCATCCTCCTCTTCAGAAATCTCT	2	f	Aradu.A01	8166800	A.duranensis	A
AX-147209227	TCATAATATTCCTCATCATCATTGACTTGGACTAG[C/T]GGATAGGAATATGAAGAAGAATCATCAACATTATT	2	f	Aradu.A01	8166943	A.duranensis	A
AX-147209228	ATATTGTTTCCACATGTTGCATGAAAACCTTCTTG[C/T]TACGAAATTCTACTTTTTGGGCAGAATCAGAGATT	2	r	Aradu.A01	8167487	A.duranensis	A
AX-147209229	AGCATTGAATTCAATATAACTATGTCGTATTTGTC[C/T]GAGGTTGCTTCAAAATCATTTGCCAACTGCTTTGC	2	f	Aradu.A01	8172352	A.duranensis	A
AX-147209230	AGAATTACACACATAGACATTGCTCTTGATTGATA[A/C]ATCTTGAATGCTGCTGTACAGCTGCAACATCTTAG	2	r	Aradu.A01	8174066	A.duranensis	A
AX-147209231	CTAAGGAGAAAACACAAGAAGCTAAGATTCAAGCA[A/G]AAGAGCATCAATGTTTCTTTTTCCTTCAGGGCCTT	2	f	Aradu.A01	8176264	A.duranensis	A
AX-147209232	ACTTATTTGGATTCCGGCGAGAGAGAGGAAATGTG[C/T]GGTGGTCAAAGTAGTCCCTCCAATCGAGCACCTGC	2	r	Aradu.A01	8177718	A.duranensis	A
AX-147209233	AACCATTGCTTTTGGGGCATTTTGGTGCAAGAGAT[A/G]CTAAAGCTAGAGACGTTTTCAACAGAAAGCACTTC	2	f	Aradu.A01	8185507	A.duranensis	A
AX-147209234	CATCATCAGTTGGATTTAACCCACAAATATCACCA[C/T]CTCCTTCTTCAACCATGTAATCTTTAACAGATTTC	2	f	Aradu.A01	8186585	A.duranensis	A
AX-147209235	GAAGAAAGAAATGATCTCCTCTTTGGTCTTTGATC[A/G]CATAAGGCGTAAGCCTAACATCAAAGATATTAAAT	2	f	Aradu.A01	8187478	A.duranensis	A
AX-147209236	TAAGCCTAACATCAAAGATATTAAATGAATACTAG[G/T]ATTCGTTGCACTCCAAAAGATGATAAATTATGATA	2	f	Aradu.A01	8187523	A.duranensis	A
AX-147209237	GGTATTTGCACCTTTACTACTAAGAAATGATTATC[A/G]AAGTTTGGGTGAATAATTTGATAAATCCATTTGAT	2	r	Aradu.A01	8187734	A.duranensis	A
AX-147209238	GCTAAAAAGATAGATCTAGGGAGATTATCCATGCA[C/T]ATTTTGTATTCACTTCTAAAAGTATTGACCCCAAA	2	f	Aradu.A01	8187937	A.duranensis	A
AX-147209239	ATTGTCTCTGCACATCAAGTGTTTGCTAAAATGCC[C/T]CAAAAGAACATCTTCTCTTGGAACGCCATCTTGGC	2	r	Aradu.A01	8197180	A.duranensis	A
AX-147209240	AATCAGAGTCATGGAAAACAAGTGCACACACTCTC[A/G]ATTAAACTGGGATTGGAGGGAGACATCCATTTAAG	2	r	Aradu.A01	8197798	A.duranensis	A
AX-147209241	GCTGGAAAACAGGTTCATGCAGCCTCTCAGAAGTT[C/T]GGGTTCTACGAGGATGAGTATGTTTCAAGTGGTCT	2	f	Aradu.A01	8198308	A.duranensis	A
AX-147209242	GTTCTCAATAAATTCTCAGGACAATGAAGCTTTCT[A/C]TTTCTTTAAGCAGATGCGCCAATGCGGCTTCTTTC	2	r	Aradu.A01	8198481	A.duranensis	A
AX-147209243	AAATGTGGAAATGTGGATCAAGCCAGATACTTTTT[C/T]GATATAATGCCAAGTAAAAACACTGTTACCTGGAA	2	r	Aradu.A01	8198698	A.duranensis	A
AX-147209244	AAAACGGGTAATTTCAGGTTGTGTTTAATGAGTAG[A/G]ATAAGTAATTTAGTGCCTTTGGTATAAATGCAGAC	2	f	Aradu.A01	8204409	A.duranensis	A
AX-147209245	GTGTGGTGGTTATAACCGCTAACTGCACCTGAAAC[A/G]CTTCATGGATGTATGATCTTTTTACAAAGCATGGG	2	r	Aradu.A01	8205744	A.duranensis	A
AX-147209246	ATTCTCTCTGTCACTTCCAATGTTAGAATCACTGC[C/T]AGAAATCCAAACAAGAAAATTGGGATCTATTATGA	2	f	Aradu.A01	8212722	A.duranensis	A
AX-147209247	AATCCAAACAAGAAAATTGGGATCTATTATGAAGG[C/T]GGGAGCCACATAAGTGCATGGTATAGTGGTGCTCA	2	f	Aradu.A01	8212761	A.duranensis	A
AX-147209248	TATAGTGGTTCTCAACTTTGTGAAGGGTCTATGAT[A/C]AACTTCTATCAAGGTCATAAGAATACTACTGTTCT	2	r	Aradu.A01	8212818	Arachis hypogaea	A
AX-147209249	GTTAAATTTGGAAAATTGAAGCTTTTTAAGGTCAA[C/T]TTCAGGGTTAGGTGCAAGCTTGTGGTGAATAGCCT	2	f	Aradu.A01	8213007	A.duranensis	A
AX-147209250	TCATTACTGTGGTGTCGTGAAGCGATCTCAATGTT[C/T]ACTACCGGAGACAGCTCCTTTTCAATATATTCTGG	2	f	Aradu.A01	8217392	A.duranensis	A
AX-147209251	AACTTAGGGCGAAACAGAGGAATCCAACCACAGTT[A/G]ACGCAACACCCACCGTAGTTCTCCACACTTGCTTC	2	r	Aradu.A01	8217947	A.duranensis	A
AX-147209252	AAGCCAAGAACCTATTTCCATTCTCATCAATCAAA[G/T]AACCAACATATGAACAATTCAACCTACAATTAGGA	2	f	Aradu.A01	8220940	A.duranensis	A
AX-147209253	TGCAGGCCTAACATAGTACTCAACACCACTTTGAA[C/T]TTTGTTACCTTGTGTGTCAAGAACTGCAGAATTTG	2	r	Aradu.A01	8221358	A.duranensis	A
AX-147209254	CCTTCAATGAAAGGTGTAAACTTTATGGAAATTTT[A/G]TTGTCCACAATAACATTTGGTTGACCAACATATAA	2	r	Aradu.A01	8223584	A.duranensis	A
AX-147209255	CTAACATAGTACTCAGCATCACTTTGAATTGGGTT[A/G]CCATCTGTGTCAAGAACAGCAGGGTTTGAATCATC	2	f	Aradu.A01	8223722	A.duranensis	A
AX-147209256	AGTGGCACCTTGTTTTCTTCTTCTGGTAATTGACC[A/C]CCAAGTGTTTGACGAAATGCCAAAAAGAATTTGCA	2	r	Aradu.A01	8228773	A.duranensis	A
AX-147209257	TCATTGCCATTCAAGATCTCATCCTCGCAAATCCC[A/G]GGAATCCGTCCGTGTCCATTGACTTCCTCTCCAGG	2	r	Aradu.A01	8229021	A.duranensis	A
AX-147209258	TGTGATGCCCATGAACCTAACACTCATTTGTTGAA[A/G]CTGGTTGAAGGTGTTCGTCGAAATGGTTTTAGAGC	2	f	Aradu.A01	8229413	A.duranensis	A
AX-147209259	GGTTGAAGGTGTTCGTCGAAATGGTTTTAGAGCAG[A/C]CATTGAAGATTGGAGGGTTGTTGAGTGCTGCAAGG	2	f	Aradu.A01	8229451	A.duranensis	A
AX-147209260	ATATTGTGATTTGTGAATCTTGTATGTAGCACTTT[C/T]TTGTCTCTAATGGTTTGGCGCATTTGTTGTATAGA	2	r	Aradu.A01	8230666	A.duranensis	A
AX-147209261	AGATTTTGGAAGGTGGAAAGTTATGATGCTTCTTT[A/G]TGGTTTCCAAGGATTAATAGGGTTGAAGGTTATCC	2	r	Aradu.A01	8232673	A.duranensis	A
AX-147209262	CCCTCGTAGAAGATGTGATAGAAGTGGCCAATCCC[A/G]ACCTGAAGCTTATAGTCCAAGCCCTTGAGTGTTGC	2	r	Aradu.A01	8287341	A.duranensis	A
AX-147209263	CCACTACCTAGTGTAGCATCAATGTGCTGTCTAAG[C/T]TGTGCTCCCTGTGATACAAAGAAAGAGAAGAATCA	2	r	Aradu.A01	8291184	A.duranensis	A
AX-147209264	GATGTAGCAAGCAATGATAAGTCATTTTTCATGCT[A/C]AAGAAATCAAATCCCTTGACTGATAAACGCCTTTC	2	f	Aradu.A01	8293945	A.duranensis	A
AX-147209265	GACAGCATGGATCTCAAAGATCTTTTTGAGTTCCA[A/G]GAGGAGCTCAGTGATCCTAATGCTCCTTTCGCCAT	2	f	Aradu.A01	8297156	A.duranensis	A
AX-147209266	CTGATGATTGATTGTGTGTTGCACACACAAGCACA[A/G]CTTCAGCTTGTCCACATTCTGTATTTCTTTTGCTA	2	f	Aradu.A01	8297231	A.duranensis	A
AX-147209267	TGCTGCACTGCTGTTTTTGTATCATTCAGTGATTG[G/T]GCTAGTGCCTTTCGTTCGTAGTATGCTCGAATCTG	2	f	Aradu.A01	8297932	A.duranensis	A
AX-147209268	TATCCATCAGTTGAAAGTAGCCAGCTTCTAGTATT[G/T]TGCAGAAAGTCCAATTCCAGGCTTGTAGAATCAAA	2	f	Aradu.A01	8307983	A.duranensis	A
AX-147209269	AAGAACCCAAGACTGAAGTCCCAAACACTTTATTG[C/T]TTCAACAGTTGTCATCTTGCATGTATTCTTAAAGA	2	f	Aradu.A01	8308303	A.duranensis	A
AX-147209270	CTTGGGATTGCAGATATTTTTGACACAGTGTCACC[A/G]ATTTTTGCTTGCAGCTCCGGATCCTCCTCATCCCG	2	f	Aradu.A01	8308397	A.duranensis	A
AX-147209271	ACGGATTCCATCTCCTTCAACAAAGAGATTCTCCA[G/T]TTTATAGAATCACTGTCGTGTGCTTCATCGCTCTG	2	r	Aradu.A01	8309655	A.duranensis	A
AX-147209272	CCTTAGCACTTACAAGTGCAAACCTTAGTGGACAG[C/T]CAAGTAGTGTTTGCATCAGAGATTTTGAGAATCTT	2	f	Aradu.A01	8312225	A.duranensis	A
AX-147209273	GGAACTAAGCATTCCTTCCTCTCAAAAATCGGAGG[A/G]CAATGGCGTTCCAACAAAGTAAGCCGGTAGGAGCC	2	f	Aradu.A01	8317014	A.duranensis	A
AX-147209274	CACCATGAAAAAGAGCAACCATTAGTAATATTACC[C/T]TTGGATCGGTGCATGGTGTGTAGTCTTGATAGTCA	2	f	Aradu.A01	8317160	A.duranensis	A
AX-147209275	GACACTTGGTGCTTTTGTAAGGCGCACTTTTGTCT[C/T]TATGATGATGACATTGGGCCCTAAACACACAACAA	2	r	Aradu.A01	8318086	A.duranensis	A
AX-147209276	GGTAGGTGGAAAAAGGGACCATGAGAGTTGAAAAA[A/G]ATGGTCAGAAACGTACCTAAAAGGCTAAAGACTAA	2	f	Aradu.A01	8318485	A.duranensis	A
AX-147209277	TGTCCTCGTTGTCAAGATCGGGAAGCTCAGAACTC[A/G]CTGAGAATTTCATCCATCTCTTTTTCTCCAGAAAT	2	f	Aradu.A01	8335443	A.duranensis	A
AX-147209278	GTAAGGCCTAGGTGCATTTGGCTGCTTGATCCTCA[A/G]CACTACAAACGCAATAAACTCCAGGATCATTCCGA	2	f	Aradu.A01	8335663	A.duranensis	A
AX-147209279	GCCCTCTCAGCCATCCCTAGAAGTTGGAAAGAGTC[A/G]CTGCTCATTTCGGCAACAAACATTCCCATATTTGA	2	r	Aradu.A01	8335874	A.duranensis	A
AX-147209280	GTAAAAGAGAGCCTTGGGAAGAGTTTTCTTTGGAT[C/T]TTCCACTTCTCCGGCAAGAGTACTTATGGAGTCCC	2	r	Aradu.A01	8336107	A.duranensis	A
AX-147209281	GATGACTCTTGGTAGCTATATTATGCTTGGACAGT[A/G]TTGCTATGGGCATTTGTCTGATGAAACAGAAATGG	2	r	Aradu.A01	8341659	A.duranensis	A
AX-147209282	GAATGGTGAACTGAACAGGCAGGTTCAATTCTTCG[A/G]CAAGTATCTTAGGGCAGAGCTTCAGAGAGAAGAGA	2	r	Aradu.A01	8356129	A.duranensis	A
AX-147209283	CAAAACTGCACCAACAACTTCTCTAGGAGAATCAA[C/T]CATTGCAATTTTCCCTGCAAGATCAGGCCGCCACA	2	r	Aradu.A01	8358703	A.duranensis	A
AX-147209284	ACCGTTTGATCCTCGTTAACGGAGGAAGCAGCGGT[A/G]GCAACAGAGGGCATAGATGCCGAACAAGCTCGAAC	2	r	Aradu.A01	8360262	A.duranensis	A
AX-147209285	TATTGTCTAGCACCATATTCTTCTAAATCCACCAC[A/C]AGGATAAGCTTCGGTTCCGATGCCCTTCTTTCTGG	2	r	Aradu.A01	8391582	A.duranensis	A
AX-147209286	CATCAGGGGGCTCAACATTTATTATTGCAACACAC[C/T]TTAGCTTGTTCCAAGCCATTCATCACTCCATCTTC	2	r	Aradu.A01	8446955	A.duranensis	A
AX-147209287	AAAACCAATTTGCACTACAGAGGAGGAAGAATTTT[C/T]GTTGCTGTCATTGAAGACTTGCTGGCAAAAGGAAT	2	r	Aradu.A01	8448769	A.duranensis	A
AX-147209288	TTAATAAAGTCAGAAGGATCTGGTTTTGTTCCAAT[A/C]ACTTATTTGGAGGATGCAGAGTCAAAAGGAGCCGG	2	r	Aradu.A01	8455652	A.duranensis	A
AX-147209289	TTCCTACCAAATGGCGCTAGAGTGAAATGCGTGCC[A/G]GATGCCGGCTATTTTATCCATCTGTATGACTCCTT	2	r	Aradu.A01	8456650	A.duranensis	A
AX-147209290	TTGTCATAGGGATCAGCAAAGTATTTGTCTAAATC[C/T]TGCACTTCAAAATATGGAGCTGGCCTGGTAAGTCT	2	r	Aradu.A01	8456926	A.duranensis	A
AX-147209291	GGAGATATCAAGAATTTGGCAATGGTTAAATCTTC[C/T]AGTATGTGTACTGTTATTGGTAAAGTCAGAAGGAT	2	r	Aradu.A01	8477937	A.duranensis	A
AX-147209292	GGTTTTGTTCCAATCACTTACTTGGAGGATGCAGA[A/G]TCAAAAGGAGCTGGTAACGAACAATTGTTTTGGTG	2	f	Aradu.A01	8478010	A.duranensis	A
AX-147209293	GCTCTGCTGGAGGATTGGCTGCTATATTGAACTGC[A/G]ATCGCTTCAAATCCTTCCTACCAAATGGTGCCAGA	2	f	Aradu.A01	8478934	A.duranensis	A
AX-147209294	TCCCCTATTCTAGATAGTATGCTTAAGGCTAAACT[C/T]GCAAGAACTCTGGAATATGCTTCCAGAATGGAATG	2	f	Aradu.A01	8483088	A.duranensis	A
AX-147209295	TTCTCCACTGCTTGATTCAGCTGTCAAAACCATGT[A/G]CAATTCCTCTCCCAGGCTTGCCTTTCCAGACTGAA	2	f	Aradu.A01	8483843	A.duranensis	A
AX-147209296	ACTCGTTCTTCACCATCTCGTTGAAGAACCTCTCG[A/G]CCACATGAACCTTCTTGTTCCTCACCAAACACTCA	2	r	Aradu.A01	8503389	A.duranensis	A
AX-147209297	GGTTATATATATGTATCTGAATTGCAAAGAGCGGC[A/G]AGCAAGTTGTAAGTGCGTGTAAGGATGGAAGAGAA	2	f	Aradu.A01	8575794	A.duranensis	A
AX-147209298	ATCTTCTCAATCATCATCACTTTCCAACTTCTACA[A/G]CACTTCTGCTTCCATGCCTCCTACACCTCACCGTG	2	f	Aradu.A01	8576132	A.duranensis	A
AX-147209299	AGGAAGGAAAGTAGCATATCATCTCCATCTCTATC[C/T]ATTGAATGTGATGCAGTTGTTATAGGTTCCGGTTC	2	f	Aradu.A01	8581318	A.duranensis	A
AX-147209300	ATGGTAGCACAAGTCTTATTTGGAAGGAAAAAGTG[C/T]CAACCACCACAAAGGATTTGAACAACAACAACTTC	2	f	Aradu.A01	8584511	A.duranensis	A
AX-147209301	AGTACCAAGTTATGTTTCTGTTCCTTGAGTACCTT[A/G]TCTTACCTTTTGTTCCTTCCTTATTCCCTTTTCTC	2	r	Aradu.A01	8584587	A.duranensis	A
AX-147209302	AGGGCTTCTTCCCATTTTCCCTCTGCACTATAAAT[A/G]TTTGAAAGTAGAACATACGAAGCATGATGGCTGGG	2	r	Aradu.A01	8626204	A.duranensis	A
AX-147209303	AGAACATACGAAGCATGATGGCTGGGATTTAATTC[C/T]ATCATCTTCAGAGCAGATTTTTCTCCAATCTTTGT	2	r	Aradu.A01	8626249	A.duranensis	A
AX-147209304	AATGCTCGGATTCTGGCTTAATCTTGTATCTATGA[A/C]GCATCAATGTAAAGAAATTCGAAATATCTTCAACA	2	r	Aradu.A01	8626445	A.duranensis	A
AX-147209305	AATGTAAAGAAATTCGAAATATCTTCAACATAACC[A/G]CCATGACTACAAGCTGATAACAGAGCTAAGAAAGT	2	f	Aradu.A01	8626486	A.duranensis	A
AX-147209306	AAGAAAGTTACACGGTTAGGCATCAAGCCATTCTT[C/T]TCCAACATACTGAAAACTTTTATGGCTTCCAATGC	2	f	Aradu.A01	8626549	A.duranensis	A
AX-147209307	CACATCTATTGCTGAAAGCTGCGAACAAGCTGAGA[C/T]GCATAAAGGAAGGCTATAACTGGTGAAAGTGATTC	2	f	Aradu.A01	8626809	A.duranensis	A
AX-147209308	ATGAACAATGTCAAGAAAAGCTTTGTAGGAACAAT[C/T]CACTTGTTTACACTCAGAGTACATGTGGACTAATG	2	r	Aradu.A01	8626977	A.duranensis	A
AX-147209309	CATTTCACTAAACAACCTCTTCACCACACCAAATT[C/T]ACCAACTTGAGCAAATCCAGAAACCATGACATTCC	2	f	Aradu.A01	8627799	A.duranensis	A
AX-147209310	ATTTAGTTGGCACACGATGATGGTCAAATAGCACA[G/T]GCATTGGCCTTTGGACAATTCATCCAAATTTCCAC	2	f	Aradu.A01	8628395	A.duranensis	A
AX-147209311	AGTTAGCAGTGGTTCCTGTTCTTCAATTTGCGACA[A/G]AGGTTACAGTAATGGCGTGGAGAAATGGGTGTGAG	2	f	Aradu.A01	8653737	A.duranensis	A
AX-147209312	GTTCCTCCACTCGACAAAAAGATGCCCGCTTTGGA[A/G]ACTTTCCGACTGACCAAAGAGCTGGTTCAGCAAAG	2	r	Aradu.A01	8654931	A.duranensis	A
AX-147209313	CTTCTAGCTGATGACAAGATATGGGATCAGAATGG[C/T]TTTAATGATATCGTACGCAAAAGCCTAGGACCATC	2	r	Aradu.A01	8656099	A.duranensis	A
AX-147209314	GAGAGATTCAGAAACCGTGTCAAGCGATACGTAGG[C/T]ATATGGTGCTGCGTGCTTGATCATGATCCCGGTCA	2	f	Aradu.A01	8658292	A.duranensis	A
AX-147209315	ATCATTGGAAACGGAACTCACCGAATTGAAATTGA[A/G]GAAGAAGAAATTGAGAAATTAGGAGAAGAAATTGG	2	f	Aradu.A01	8663496	A.duranensis	A
AX-147209316	GCAAACTTATCTGTCATTGCATTTTCATACTTCTT[C/T]GGAGCTCTACTAATGGTGATCACATCAATGTTCGT	2	r	Aradu.A01	8697091	A.stenosperma	A
AX-147209317	TCACAAATGTTTTCCTTGTTTCTCCAGGGTGTTAT[A/C]GCATCTGCCCTTAACTATGGACTGATTACATGGTG	2	r	Aradu.A01	8697589	A.duranensis	A
AX-147209318	ATTTTCCTTGGAAGTCCAATTTACATGGGAAGGTA[C/T]GTCTCCTATTTTGATGCATTGTTCAATAAGTAGAG	2	r	Aradu.A01	8697736	Arachis hypogaea	A
AX-147209319	GCCAGATTTGGGCTTCGCAATTTTGATTTACTTGA[C/T]ACGAAGATAAATCCTCTCATTCTTATTCCCATTTT	2	f	Aradu.A01	8701474	A.duranensis	A
AX-147209320	ATTCCCATTTTGATCCTTTCCTTTATTCTACTTCT[G/T]TGCGCTTTATCATGTGTTAGCAATTGGATGCCAAG	2	r	Aradu.A01	8701534	A.duranensis	A
AX-147209321	GATAGACCATTTAGCCTTGGGGTTGATAATAGTGT[C/T]GGCATCCAGCTTGCAGAATCTTCATTTTACCCGTC	2	r	Aradu.A01	8702055	A.duranensis	A
AX-147209322	AGGACTCAAATCAGTTTATTTGTGAATTTGGTTAA[A/G]AATATAAGGACTTGCTAACCAGGCATTTGAGATAG	2	r	Aradu.A01	8703736	A.duranensis	A
AX-147209323	CACACAGTTTCTTCCAATTCTTCCACTAGAAACAG[A/G]CACTTAACATGCACTAATGACATTGCGTTTAGATT	2	f	Aradu.A01	8703841	A.duranensis	A
AX-147209324	CTTAACATGCACTAATGACATTGCGTTTAGATTCT[A/C]TTTTTAAGATAGTAAACACATTAATTCGTTTAGTT	2	r	Aradu.A01	8703879	A.duranensis	A
AX-147209325	TTTTTCTTTTTTGTGTGAAAATTCTTAGTCCTCTA[A/G]TTAGACCCTACCTGCCTCAGATCTATTGTAATAAT	2	r	Aradu.A01	8704162	A.duranensis	A
AX-147209326	GATCTATTGTAATAATAATTATCTTCTTTTCTTTC[G/T]CAACCTCCAACTACCCACTCTCTTCTTTCTGCTCC	2	r	Aradu.A01	8704217	A.duranensis	A
AX-147209327	TGTAATAAGAAAATTGACATAATTATTGGTGATCC[A/G]GTTCAATTTGACCTTCCAGCAATGAGGCAAACGGC	2	r	Aradu.A01	8706366	A.duranensis	A
AX-147209328	TTGGACTGTTTCTGACTTCATCCTCAGAGATCTTT[C/T]TCTCTCTTCAACCTTTTTCAGACACAATTTGTTGT	2	r	Aradu.A01	8712588	A.duranensis	A
AX-147209329	TCAGACACAATTTGTTGTTGCTACTCTCTTGGTGG[C/T]GTTCTAAAGGTTGGATTTTCCCTCCTCCAAGTTGT	2	r	Aradu.A01	8712641	A.duranensis	A
AX-147209330	TCTGCATTACAAATCTTGGCTGAGATTGGATTTCT[G/T]AGCTCACCTGAAGCATGCACGTATGTGATTCTCAT	2	f	Aradu.A01	8715616	A.duranensis	A
AX-147209331	ACGGTCTGCTGCTACTGGTTCTTTGAATGGGGATA[C/T]TTCTAATAATTTTAAGCCTCCTAACTTGGAGTTGT	2	r	Aradu.A01	8716576	A.duranensis	A
AX-147209332	TTAGATCATTATGCAGTGAAAAAGATAAGGCACTT[A/C]AGGTGAAAGTCTTGAATTCATGGAATGAGCTAAAC	2	f	Aradu.A01	8717129	A.duranensis	A
AX-147209333	GACCGTGTGTTTGATGGTGGTGCAAGTCAAGAGAG[C/T]GTATTTGATGATACAAAGGCAAGTCTTAGTACAAC	2	r	Aradu.A01	8718355	A.duranensis	A
AX-147209334	CGAGTGAGGTCAATAGTGAATGATCCTAGCAAGAA[C/T]GTTTCTTCGAAAGAGATAGCACGACTGAAGAAGTT	2	r	Aradu.A01	8719784	A.duranensis	A
AX-147209335	ATTGAGAGGTTATGAAACAAACCGTGTTCTTCTGA[G/T]ATAAGATAGAATCCTTGCTCCAATTCTCTTTCCAA	2	r	Aradu.A01	8722297	A.duranensis	A
AX-147209336	TCCAATTCTCTTTCCAACAATAGCTGAGGGGATCA[C/T]AAATGGAATTGCAACATCCTGATCTGTCTCATCAA	2	f	Aradu.A01	8722351	A.duranensis	A
AX-147209337	GGATTCTGCCCTTAGTTCTTGGGATGGGACCACTT[C/T]GGATGATTCAGATGAAGCAGACAATCAAATATACA	2	r	Aradu.A01	8745999	Arachis hypogaea	A
AX-147209338	TTAATTCCGAAATTGGTTCACTTTCCTTAGAGCAG[A/C]TAGACAGAAACCCCACAGCTGAACCAAATTCATCT	2	f	Aradu.A01	8746316	A.duranensis	A
AX-147209339	AAGATCAAGGAAAAGGCTGTACTAAGTGATGTTTT[C/T]GCCAAGTATGGATCAAAAGCTGCCGTAGCTGCTTC	2	f	Aradu.A01	8746593	A.duranensis	A
AX-147209340	TCACAATAAGAGAAGTTGTAAAAAGCAGAAGGAAG[C/T]TATGGGTAAAGCGAGTTTTGCACCGCAAGCACCAG	2	r	Aradu.A01	8767153	A.duranensis	A
AX-147209341	GAAATTTTGTCACCGCTTCCTTCATAAGCACACCA[C/T]ACTCGCATTGACGATTGGAACTTCAACAGCCACCG	2	r	Aradu.A01	8777664	A.duranensis	A
AX-147209342	ATACCTGGTGGAGTGCAAGAAACATTTCTCATGGA[A/G]CATGGTACTGAGGTGTGTTCCATCTCACTCCTTTT	2	f	Aradu.A01	8779575	A.duranensis	A
AX-147209343	TTGAATTCTGTGCTGCTGCATTAAGCGTACATTAG[C/T]TCGAAGTTCTGGATCGCTGGGAACAACATGCCCGA	2	f	Aradu.A01	8782882	A.duranensis	A
AX-147209344	AGAGCGAGAAACATGGCAGAGGAGAAGGTGTTCAG[A/G]TCCAATGAAGTGTTCGCCGGCGATGTGTCTTCTTG	2	f	Aradu.A01	8888170	A.duranensis	A
AX-147209345	TTGAGACACATATGGACTTGGTTGGGTTTTACATC[A/G]GTGTCGAAGAAAAATTTTCTGTCGCTATTGGATTC	2	r	Aradu.A01	8892774	A.duranensis	A
AX-147209346	AGTTGCATTCTTGTGCCTGGTGGATGGCGAGAAAT[A/C]TCTCTCATGGAGTATAGTTCTGAGGTCCATTTAAT	2	r	Aradu.A01	8892852	A.duranensis	A
AX-147209347	CATTGGTAGTTATTGTTTGTGTCTTTGCGACTGCA[A/G]TGGGAGATTTTAGAATGTAATGAATGTGTTAATTC	2	r	Aradu.A01	8926579	A.duranensis	A
AX-147209348	AGTTCGCAATACTGGTGTTTTAGGTTACGCAATGT[C/T]TGTGGTACTTTTAGAAGCATCGTGCTCTGGTGTAA	2	r	Aradu.A01	8926749	A.duranensis	A
AX-147209349	TGGTGCCTTGGCAAATCCTCTTTTAGCTTCAGAAT[C/T]GGCACTTAACGGACTAAATGATTCAGTTCTGGAGG	2	f	Aradu.A01	8929410	A.duranensis	A
AX-147209350	TCTCTGTTGTGCCAACTAAGGATCTTATAGGGCCA[C/T]TAAGCATCAATTTAAGTTGATTTTCCAATTTAGAA	2	f	Aradu.A01	8935133	A.duranensis	A
AX-147209351	CTATATATAGTCAGATATCTATAATTGGTGGAAAC[C/T]AAATTGGAAGTTGATTCTCAATTTTGCAAGGGCCA	2	r	Aradu.A01	8938345	A.duranensis	A
AX-147209352	CCAATACCATTCAAACGTCCAATGTATGTTGTGGT[A/G]GGTAAACCTATTGAGGTCAACAAAAATCCAGAACC	2	r	Aradu.A01	8938932	A.duranensis	A
AX-147209353	ATGGAAAATAAATTTTAGGTTGCCAAAGTACATAG[C/T]CAGTTTATTGAAGCACTTCAAGATCTTTTTGAACG	2	f	Aradu.A01	8939166	A.duranensis	A
AX-147209354	TATTGAAGCACTTCAAGATCTTTTTGAACGTTACA[A/G]AACTCAAGCTGGGTATCCAAACCTTTCGTTGAAAA	2	r	Aradu.A01	8939207	A.duranensis	A
AX-147209355	GCACCCATTATAAGTGTGACGGTTGGAATGGCTGC[A/G]TCACTGAAAATTGAAAATGAGATGTATTCTTTAGA	2	r	Aradu.A01	8942047	A.duranensis	A
AX-147209356	AATTAGTTATGATCACAAAACAATACTCACACTAA[C/T]AGAAAACTCTCCAAAGTAATTGTTTTGGCCAAACT	2	f	Aradu.A01	8944361	A.duranensis	A
AX-147209357	ATCATACCTACAGAAGTTGCAGGAGGAAGTGCATA[C/T]TGAAGCATAAGAACAAACTGATATAAATTGTATGA	2	f	Aradu.A01	8953228	A.duranensis	A
AX-147209358	CACCCAATAATGGTGATAATATGAACCGCACTACC[A/G]TAATCCCTATTATTAGATACCAGCTTATTCCTGAT	2	r	Aradu.A01	8953340	A.duranensis	A
AX-147209359	GCTCCTACTATCAAAGTCATGGACACAATTGTTCC[C/T]TCCCTGCGATTAGGTATATAATAAGTTTTTTTTTT	2	r	Aradu.A01	8953538	A.duranensis	A
AX-147209360	CCAAGAAGAGTGATCAATAGTGTCTCCAGAACAGG[A/C]ACTAATGCCACCAAAAACAGGTCCCAAAATGCCAT	2	f	Aradu.A01	8957588	A.duranensis	A
AX-147209361	TTAACTCAAGAAGTCACCATAGACTCCAAGTCCAA[C/T]TCTTCGTCAGAATCTATCACCTCTTCAAAATTATA	2	f	Aradu.A01	8958652	A.duranensis	A
AX-147209362	GATGTGCAGTATTTTGATTCGTGATTCCCACGTAG[A/C]AGATATACATTATGAGGCATAAACACCTGATCCAA	2	r	Aradu.A01	8960707	A.duranensis	A
AX-147209363	GCTAATTTCCTCACCAAATTTGGTTCCAAAGTGTA[C/T]ATAATCCATAGAAGGGACAATTTTAGAGCTTCTAA	2	r	Aradu.A01	8969159	A.duranensis	A
AX-147209364	TTCCCAGATGCTAATGGAAATATTGTTGGTGCAGG[A/G]TGTATGGCAGCACTGGATGCAGAGCATTACTTGCA	2	r	Aradu.A01	8971267	A.duranensis	A
AX-147209365	GTTTTCAGAACCTTAAGTAGCCTTGCAAATCTCTG[A/G]AGGAAACATGCTTCTGTATATTCCAAATTCTATGT	2	r	Aradu.A01	8984724	A.duranensis	A
AX-147209366	CCAGAAGAGGTCATCACTGGAGCTTGTAATCTCAA[C/T]GACAGAAACCTCTAGTGATACTGATAGTGTTGATT	2	r	Aradu.A01	8992661	A.duranensis	A
AX-147209367	GTTGATTCTGTTGTTCCTTCAACCTATGTTGGTCA[A/G]TTTGCTCGGATACTTGAGCTAGGAGATAATGTTGA	2	r	Aradu.A01	8992725	A.duranensis	A
AX-147209368	ACCTATTTGGACATTGGATGATTGTATGCAAAGTG[G/T]TCCAATTAAAGATTCCGTTCTTGTGTTATCTGGTC	2	r	Aradu.A01	8994090	A.duranensis	A
AX-147209369	GTGTTATCTGGTCAGAAGATCATCCAAGTTGAAGA[A/G]CCAGAACCACAGGTAGATGTTCGTCTTGGTGCCTT	2	r	Aradu.A01	8994148	A.duranensis	A
AX-147209370	GCTTCAGAATCTAATATTTCACAATCACTTCCCTT[A/G]AACCAAAAAACTCTGCTCATTGTCAGCGCAAAGAA	2	f	Aradu.A01	8994721	A.duranensis	A
AX-147209371	ACATGAATGTCGAGCTACCACCATTGATTGTGAAT[C/T]TGGAATGTCCTCCTTATGCCATCTTGGGAGACCCC	2	f	Aradu.A01	8995079	A.duranensis	A
AX-147209372	AGTCTATCTATCCCGCCAAATGCCCTCGAAAGATT[A/C]GATTCGAGCATATCATCGAAGGCAAATGATTCCGA	2	r	Aradu.A01	8997162	A.duranensis	A
AX-147209373	AGTTTATGGCAGAAGAGTTAACTCTAAGGCTGAGC[G/T]GCATTCTTGGTCTCTTTCCTATATAAACAATCATT	2	r	Aradu.A01	8999827	A.duranensis	A
AX-147209374	CATACATACAGGCATGCTCTGACAAAATCACCGTC[A/G]AAACATCAACCTATGTCAGATTGACCACAACTTGC	2	f	Aradu.A01	9000963	A.duranensis	A
AX-147209375	AAACTTAAAGGGCGGCTTAACCAACATACATCAAG[C/T]TCTATCAACCTATCTACAATAGCAGGCAGCATCGT	2	f	Aradu.A01	9001825	A.duranensis	A
AX-147209376	AATCTCTCAGAAAACTGAGGAAACAGCGTGCTTCC[A/G]CCGGTTAAAATTATGCTGCCAAAAGGAAAATCGCA	2	r	Aradu.A01	9006215	A.duranensis	A
AX-147209377	GCAGGTTGGAAGATCATCTCAGGGACAAGAAACCG[C/T]TCATTTGTCAAGTCAAATTCCTACAAATAATAAAA	2	f	Aradu.A01	9006658	A.duranensis	A
AX-147209378	ATTTCATTATGCTCTTTCTTCTCGGGAAAAAGCAT[G/T]AGCGTTTTCTTAATTGGTTCATCTCCGGAAGAAGG	2	r	Aradu.A01	9013891	A.duranensis	A
AX-147209379	CAGTTCACGGTACCAGCAACATCGGATAACTCTTT[A/G]GGTGTATAGTTATAGAATGTGGGTGTAAAAGCATT	2	r	Aradu.A01	9022835	A.duranensis	A
AX-147209380	TTGGAGTCTGTCGATGTCGTCAAACTCATCAATTC[A/G]TTCATTTGAGTAGGATTTCACTCGTATAGCCCAGT	2	f	Aradu.A01	9024837	A.duranensis	A
AX-147209381	CTTGCTGCACAAAGCATTGATCAAGGCTCTTTTGG[C/T]ACCCACCATGACAATTTGCAAGCTCCATTGCTCTC	2	r	Aradu.A01	9034912	A.duranensis	A
AX-147209382	CCATTGCTCTCAAGGCAAGGTAGTAGTGTTGTGGA[C/T]AGGAGTAGATTTTATAAGAGGAGCAGCAGCATCAA	2	r	Aradu.A01	9034972	A.duranensis	A
AX-147209383	GCATTAGAGCGTGGTGAATCATTTCAAGCAGCAGC[A/C]CTTGTGAGCCAATCAGTTCTTGCTCTTAATAAGGA	2	r	Aradu.A01	9035350	A.duranensis	A
AX-147209384	GTATATAACTTCAAATACATGTTGCAGGCTGCTGG[C/T]ATAAATGGATTTCTATATTATGCTCCTCAAATCCT	2	r	Aradu.A01	9036066	A.duranensis	A
AX-147209385	GAGAGCATCTTCTGCATGGGATTTGGTGTGATTCC[C/T]AACATTATTTGTGCAGAGATTTTCCCAACAAGTGT	2	f	Aradu.A01	9036760	A.duranensis	A
AX-147209386	CATAGTGTTGGTGATTTAATCAAGAAAATAGCTTA[A/G]AAATTTCAGAGAGATTGAAGATGAGAAAGATTTTA	2	f	Aradu.A01	9049633	A.duranensis	A
AX-147209387	CTAGATCCATTTTCTCGTACCCATGAAAATTTTAG[A/C]TTTAGGCAGAGGTATCTAACTTCTTGCTTAGAAAG	2	r	Aradu.A01	9050036	A.duranensis	A
AX-147209388	GTGAAGATGCTTTTGATTCAGCTTCTGAAGTAAAT[G/T]TACATGGGTACGTTGACTTTGAGTAGCTTTTATTT	2	r	Aradu.A01	9053568	A.duranensis	A
AX-147209389	ATTGAGGCTTGTGCTTCTAATGCTGATTTTGACAA[A/C]TGTAAAATTCTCCTCCCTGTTTTAAAGCCAACACA	2	f	Aradu.A01	9054557	A.duranensis	A
AX-147209390	TTGGAACAGTTGATGTCCGAGATTGGGAACATGCG[C/T]GCAGGTTTAAGGTTGATGCCTGATTTCCAAAGGAG	2	r	Aradu.A01	9055387	A.duranensis	A
AX-147209391	CCATGCTTCTTTTTCACAGCCATGTGCCATTTCTT[C/T]AGCGCCTTAGATGTTTGTTCATCAAATATTGATCT	2	r	Aradu.A01	9074580	A.duranensis	A
AX-147209392	GAATATTACCTGACTCCAACAACTATCTTGAAGTC[A/G]TCCTCCAAGGATCTTTTGATATACTTTTGGAAGTC	2	r	Aradu.A01	9076719	A.duranensis	A
AX-147209393	ATGTGTAACTGGTGCAACCCATTGCTTGATATAAG[C/T]GGCGCGTATCCCTATAATTAGCAATTAGTAGATAA	2	f	Aradu.A01	9078106	A.duranensis	A
AX-147209394	GATAGAAGTTTCCTATGAATTTGATCTTTGCCGCT[A/G]CTCTCATCGCCGCTACCTGCATATTTACATGGCAA	2	r	Aradu.A01	9078578	A.duranensis	A
AX-147209395	GCATTCACTCCATCACTTATATTTGCAAGTTTTGC[A/G]AGGAGTGTTTCTCTTGATGATATGATATCATGGTA	2	r	Aradu.A01	9093775	A.duranensis	A
AX-147209396	TAACAAAATATTGATATAATTCATGGTTCATCAGG[C/T]AATATGGGTAATCTTCCAGTTGTAATAATCCCAGC	2	r	Aradu.A01	9094990	A.duranensis	A
AX-147209397	GTAATAATCCCAGCAATATGTTATGAAAAAGGAGG[C/T]CCATTTGGTGAAAGAGAAAAATGCAGAGTCAGAGC	2	r	Aradu.A01	9095047	A.duranensis	A
AX-147209398	TAGGTTGGTGGCATATTCATTTGGACCTTTACTTA[C/T]CAATTAGTAAGAGACAGAGCCATGAAATATAAGGC	2	f	Aradu.A01	9095558	A.duranensis	A
AX-147209399	CTAAATCTAAATGTGTAGATTCTAGATCAAGTTCC[A/G]CAATCGTGTTGGCAAGGATTGGTTGAAACTGTGAG	2	f	Aradu.A01	9095862	A.duranensis	A
AX-147209400	CATCTAGTTGCTAGAATGCGGATTAACTTGTTGAA[A/G]TAAGGATCATCACCCTGAAAAAGTGTTTGGATAAG	2	r	Aradu.A01	9099946	A.duranensis	A
AX-147209401	TCATCCATCCTTGCTTGAGCTTCGACATAAGACAA[C/T]GCCGCAGAAGATTTAATGACACTTTTTGTGAATCT	2	f	Aradu.A01	9101589	A.duranensis	A
AX-147209402	GACCATGGCAATGGTGGCAAACATGCTAGAACTTG[C/T]GAAGAGAATGGCCTTGAATTTATGTCATTTTCTAT	2	r	Aradu.A01	9103348	A.duranensis	A
AX-147209403	ATTAATTAACAATGATAGTAAACTTACGAATGCCA[A/G]TTTCTCTTGATAATACCAACAACACGACCAGAAGG	2	f	Aradu.A01	9104382	Arachis hypogaea	A
AX-147209404	TTCCTATCATTCTTGGTTTCTCCACTCATTTCCTT[A/G]ATATATGTATCCCTGAAAACACGAGAAATAAAAGA	2	f	Aradu.A01	9105832	A.duranensis	A
AX-147209405	GACATATTCTTGTTCTTAACCTCTTCCAGCACAAC[C/T]GACAGCACCACCACATTGTCGATAGCTGGATTCTC	2	f	Aradu.A01	9106146	A.duranensis	A
AX-147209406	TCTCTCTGCGCTTTTTTTTTGAAGTAGTAGTAGGT[A/G]TAGAGTGGGCTTACCTACCAAAAACTGTGAACCCT	2	r	Aradu.A01	9107035	A.duranensis	A
AX-147209407	AATAACATTCTCCTCATGAAACCTCTTTATCGTCA[A/C]ATTCTTATCGTTCTCTCTGTTCTCTGTGCTGTCGT	2	f	Aradu.A01	9108917	A.duranensis	A
AX-147209408	ATCTCAGAATCAATTGCAGAATATGTTGCTCGTAC[A/G]CCTACCTTTTCAGATGATGGAGCAGTTACACTTGG	2	r	Aradu.A01	9110334	A.stenosperma	A
AX-147209409	ACTGTATCCGAATTCGAGGCTGTATTATTATGCCA[A/G]CATACTTCATTTGATGCCGATGATGAGTATGTTTC	2	f	Aradu.A01	9110664	A.cardenassii	A
AX-147209410	CAACCAGTCTTTCGCTTGCGTAAGAATTTTATACT[A/G]GAACCCTCAATCACTGAAAGGTTACCTGGTTCTGA	2	f	Aradu.A01	9110781	Arachis hypogaea	A
AX-147209411	TCGATGATGGTAATATGATGCTTCCTTTGCCAATA[C/T]CAAATTCTTTGCCTTCCCCGAAACCAAAAATTGTC	2	f	Aradu.A01	9110929	A.duranensis	A
AX-147209412	GTTTGTCATGTCTCATTATTAGTACACTCAATTCT[C/T]TGAGAAGATGATTCTGAATATCCATTATTGGATGA	2	r	Aradu.A01	9114421	A.duranensis	A
AX-147209413	GAATATCCATTATTGGATGATCCAACCTCACTTGT[A/G]CTTTTGAATGATGCCATCTCCGTTTTCCTTCTCTT	2	r	Aradu.A01	9114472	A.duranensis	A
AX-147209414	TCGCGGTAACTGATCCTTTTTGGAACTCCAATTTT[C/T]AGCATCCTTCCATTGTTTGGAAAAACCCAACCACG	2	f	Aradu.A01	9116308	A.duranensis	A
AX-147209415	AGTCCAGAGTGATTAGACCAATAACCAATCCTCTT[A/G]GTCCCTGTTCCAACCACATTGATGATTTCATATGC	2	r	Aradu.A01	9116485	A.duranensis	A
AX-147209416	GTCCAGTTTTTCCACCTCGAAATGAAAGATCTCTT[A/G]AGCTTTGAATCCGGCACATACATTCGCAGCGCAAT	2	f	Aradu.A01	9116830	Arachis hypogaea	A
AX-147209417	CTTGAATGTCATCCATTACACTCAAAGAAAGTGGA[G/T]AACTTATATCTATCCCGGTAGACAGAAAAGTTGTG	2	r	Aradu.A01	9116906	A.duranensis	A
AX-147209418	TCATGAAAGGGCCTACCCTCAGCAATGCTCAAGAA[C/T]CCTCTATATTTGGAATCTTCTTGAAGTGAGAGCTT	2	f	Aradu.A01	9117691	A.duranensis	A
AX-147209419	CCAAGAATTGATGGATCAGAATTTACATCTTTAAC[C/T]GCGGCTTCTACGGCGATTTTCACAATTTTGCCAAC	2	f	Aradu.A01	9117775	A.duranensis	A
AX-147209420	GCCCTCAACGAGTTCCTCTGGACGCGGAATTATCC[A/C]ATCACCTTCAAATCCATCAAAACCCCACCTTCCGC	2	r	Aradu.A01	9122119	A.duranensis	A
AX-147209421	TCATTAAAGGGCCGCTCTAAAATCCACACAACAAC[C/T]CCAACAATTAGAAAAAGCATTCCTGTGACAAACCA	2	f	Aradu.A01	9141301	A.duranensis	A
AX-147209422	AAAAGCATTCCTGTGACAAACCACATCATTGGAGT[A/G]AATGGTATAAGAAAGGCCCAAGCACTTGATTTCAA	2	f	Aradu.A01	9141349	A.duranensis	A
AX-147209423	ACAATACTAGAAAAAATAATACTTACACCAATTGT[A/G]ATCTGATGGAGAAGTTCTGAATTCAAGGGATTGGT	2	f	Aradu.A01	9142189	A.duranensis	A
AX-147209424	ATTGAGAATGGTTGCATTGGAATTTATATCATCTA[C/T]TGCTGCTTGTATTGCAATTTTAGCCACTCCTCCAA	2	r	Aradu.A01	9145683	A.duranensis	A
AX-147209425	GCGCGAGCTTGCCAGGAATGTTTGGGAGGACAAGT[A/C]CTGGGAACTGGAGAATAGTCTTTCTCACAAGTTCA	2	f	Aradu.A01	9151704	A.duranensis	A
AX-147209426	GATTCAGTCTCAAAGTATAAAGAATACGTGGAGTC[G/T]AAAACTTCAGAGATGAATTAGGGATCTATCAGAAA	2	f	Aradu.A01	9153619	A.duranensis	A
AX-147209427	TGGAGTAGTGCCTCCTAAAACGGTAGGTCATTCTA[A/G]TAAGATAGCAAAAGAGAGCAATGAAACATGCAATG	2	r	Aradu.A01	9154243	A.duranensis	A
AX-147209428	TAGCTGTTGACATGTCAATTGCTAAGGGAGAGTCC[C/T]TTGGAAAGCCCTACATCATTCATCAAATCATTCTC	2	r	Aradu.A01	9154456	A.duranensis	A
AX-147209429	TCAGCAAATGAACCTCTTAAGAAACCAATTCGGTC[A/G]TTGCTTATCACTAAGCTTTCAATCCCTTTCACTGG	2	r	Aradu.A01	9155638	A.duranensis	A
AX-147209430	CGGCGCTCTAAAATCCAGATAACAACTCCAACAAC[C/T]AAGAAAAAGGTTGCTGTGACAAACCACATCATTGG	2	f	Aradu.A01	9157305	A.duranensis	A
AX-147209431	TTTAGGGTTAGGTTATTCCACCTAGACACAAATTT[C/T]CTCTTCAATTCTGAATCAGGTGTATACATGCGCAA	2	r	Aradu.A01	9158684	A.duranensis	A
AX-147209432	CCCTTAATTGGGGAAGAGAGTTGTTCCACTGTGAG[A/G]ATTGATGTTAGGCTTGCAATGTAGCTTGAATTCAG	2	r	Aradu.A01	9205209	A.duranensis	A
AX-147209433	TGGATTCATTAGGTTTCCATCTTGAGAAAACTCTA[C/T]TCGGCCGGTTAAACCGGTTCGATTAACTTCTAGAA	2	f	Aradu.A01	9206672	A.duranensis	A
AX-147209434	AAGCAACATGCTACCATTAAGAAACATTCCCATAG[C/T]ATCAAGATGAAGGGTATCACCATCACCCCTTAAAG	2	f	Aradu.A01	9206750	A.duranensis	A
AX-147209435	GAGCCAATCAGTAACTATCCACACATAACCACTTA[C/T]CATCATGCCTAATGATTGTGCAATATGAAGAACTT	2	f	Aradu.A01	9207104	A.duranensis	A
AX-147209436	CTTACAGTCAATGATTCCTAGAAATCCAGTTGATA[A/G]TTTTGTGTCTTGCATAGAGATGTTAAGCTTGGTTC	2	r	Aradu.A01	9208344	A.duranensis	A
AX-147209437	GGATTATGGGATGTGATGAGTAGCCAATATGCTGT[A/G]ACAATGGTGAGAAAGGAGCTGATGAAACACAATGA	2	f	Aradu.A01	9216752	A.duranensis	A
AX-147209438	TTCTCCATGGATCCACCTCCTAAGATTGAAATCAT[C/T]TCTAGGTTACATAAGAGGAGGAGTATTTCTGCTGA	2	f	Aradu.A01	9216905	A.duranensis	A
AX-147209439	TGGGCTTGTTTCCCATTTCAGCTTGCCCTAAATGC[A/G]ATTCCAACCCTAACCCATTTGGCTCCTTTGAGCAT	2	f	Aradu.A01	9220666	A.duranensis	A
AX-147209440	GAAGAAGATGAGAGCTTTGAATCTTATCGAAGAGG[A/C]GGGTATCATGCTGTTAAAATTGGTGATCAATTTGC	2	r	Aradu.A01	9251601	A.duranensis	A
AX-147209441	CACACAAAATTTGTTGCTCAACTAATTGATCACTT[C/T]AAGCACACAGGTCCAAATGGAAATCACCTTTGCAT	2	f	Aradu.A01	9252820	Arachis hypogaea	A
AX-147209442	CAAGATCTTCAAGCTTCTTCCGAATTTGATCACCG[G/T]TCGAAAAGCGGCTAAATCTTCCTGATAGAGGAGCT	2	f	Aradu.A01	9257053	A.duranensis	A
AX-147209443	TCAACAACATCCCTAGTCACAAAATCTATGAACTC[A/G]CTTGATCTATGACAAACCACTTCTTTAGAATTGGA	2	r	Aradu.A01	9257295	A.duranensis	A
AX-147209444	CTTCTTCTTCAATTTGCTTTCTATGAATTCATATC[A/C]TCTCTAAGATTATTTGAACAATGTTCGCCGTGAAG	2	r	Aradu.A01	9263845	A.duranensis	A
AX-147209445	TCACATTTGATATAATGCAGTTCATCCAGAACCAA[A/G]GCATTCTTATAAATGTTACTTCCAATAATCATATT	2	r	Aradu.A01	9266522	A.duranensis	A
AX-147209446	GATACTGTTGTGACACATATTCTGCCTCAACCAGC[A/G]GCTGAAAGTAAAAGGTGAAATTACTCTCAAGATTA	2	r	Aradu.A01	9267309	A.duranensis	A
AX-147209447	AATTTTGTGGGATATTAGAGAAAGCAAAACTGTTT[C/T]CAAAACTGGTGGAAACATGTCACAACCACTCCATA	2	f	Aradu.A01	9267788	A.duranensis	A
AX-147209448	ATCATAATACTACACAGAACACTCCTCTTCTTAAA[A/C]TTAACTTGGGATACAAGTCAGAGAAAATTCCCATA	2	r	Aradu.A01	9268000	A.duranensis	A
AX-147209449	ACTAATCAAAAGGACGGGTCTACACTGATGAGTTC[C/T]GCAAAGTTTACTGGATTCTCAAAAGTTCAAAATCT	2	f	Aradu.A01	9268981	A.duranensis	A
AX-147209450	TCAAAGAAAGGAACTGATCATATAATCCAGAGTGT[A/G]AAAGTTCTGAAGACTAATGGTGCTGTGCTTTCTAT	2	f	Aradu.A01	9269684	A.duranensis	A
AX-147209451	CTTCAAATATTTAGGTCTTTGCCGGAATTATCCTT[A/G]ATTGTGGAGACTTCTATTAGAGGTTTCAACTATTC	2	r	Aradu.A01	9270849	A.duranensis	A
AX-147209452	ATCTCACCGGTGGTAAAGAAAAGCATGCCCTGATT[C/T]CGGAAACAGAAGATTCTAAAGAGAGTATCCAGGAA	2	r	Aradu.A01	9274071	A.duranensis	A
AX-147209453	ACTATACCTGTTCTCGCTCTTTCTTTATTTGACTT[C/T]TTGTTAATAGTTCAGGATCTTTCCCTCGAGTACCA	2	r	Aradu.A01	9276466	A.duranensis	A
AX-147209454	AGTTGCATCTTCTTTGAGTAATGTCAAGAACCGAG[A/G]AATTACCCTGCATCAAGAATCATTAATTAAAGCAA	2	r	Aradu.A01	9277276	A.duranensis	A
AX-147209455	TAGGACAAATATATTCCCAAATCACTTGCATGGCT[G/T]CTTGAATTTCCACTGAATTGCTTGCACAGAAAGAT	2	r	Aradu.A01	9278283	A.duranensis	A
AX-147209456	ATCAGCATATATATTGATTCCACCTCATCCTCATC[A/C]TCATCATTTACTTCAGACTTTGACTTGTCAGATTC	2	r	Aradu.A01	9296968	A.duranensis	A
AX-147209457	TTTACTTCAGACTTTGACTTGTCAGATTCATCTTC[C/T]TCAGAAGCACCCTTACTCTCCTGAATACATAAAAA	2	f	Aradu.A01	9297010	A.duranensis	A
AX-147209458	GGTCAAAATGTACAGAACAAGGATAATGCATTGTA[C/T]TCAAAAGTTCTGCTCATCGCCCGGGTATTTACAAA	2	f	Aradu.A01	9301181	A.duranensis	A
AX-147209459	TGTTTCTCCCTTTTATCACCACAACGACACTGTTC[C/T]TGCTTCGTACCCAATAGTGATGGTAGCATCTTCAA	2	r	Aradu.A01	9309021	Arachis hypogaea	A
AX-147209460	TCAGACTCCACAGGGGAAGAACGCCAAGGAAACAA[C/T]AAAGATTCCCAACCATTGAGAAAAGTGGTTCCCGT	2	r	Aradu.A01	9311188	A.duranensis	A
AX-147209461	CAACCATTGAGAAAAGTGGTTCCCGTGTTAACTCA[A/G]GACCTGAATTTTCTTCCTTATGAAGATGACATGTC	2	f	Aradu.A01	9311233	A.duranensis	A
AX-147209462	AAACGTGCATCTAGTGACCGGGTAGCAAAAATAAC[A/G]TTATCAGAGTTAGTCAAGTATTTTGATATACCGAT	2	r	Aradu.A01	9311874	A.duranensis	A
AX-147209463	ATGACAAGGCTGCAGCATTGGCGGCAATAGAGAAA[C/T]GAAGGATGTTGGAGAGCGAAAAGGAAAACATAGAA	2	f	Aradu.A01	9312771	A.duranensis	A
AX-147209464	AGCCAGTTCTCGGAGATTGCAAGCGGCAGCATCAT[C/T]GATGACGGGACTAGTTCGCTTCCATCTTCAAGTGG	2	r	Aradu.A01	9316331	A.duranensis	A
AX-147209465	CTGGTAAAGCTATTAGGGTACTGTTGGGACGACGA[C/T]GAGCTTCTACTTGTGTATGAGTTCATGCCAAAGGG	2	f	Aradu.A01	9318085	A.duranensis	A
AX-147209466	GGTCACTTGTATGTGAAGAGTGATGTCTACGGCTT[C/T]GGCGTAGTTCTACTTGAAATGATGTCAGGCTTGCG	2	r	Aradu.A01	9319177	A.duranensis	A
AX-147209467	GAGGCATTGGAAGCCATAGAATCAATGCAAGATAA[A/G]TCCAAGGAGTCCAAGAATAGAGGTTCTCATTCTTC	2	r	Aradu.A01	9319456	A.duranensis	A
AX-147209468	TCTGCAGCCTCTAAGAGTCACCATCATTCAAGGCA[A/G]AGAGTTTCAAAAGCAAAAGTATGAGAAAAAAATTG	2	r	Aradu.A01	9319525	A.duranensis	A
AX-147209469	AAGAAGACTTCTCTTTAAAGTGTTATGTGTTGGGG[A/C]AGTGCCAAATCACATTGCATTCATAATGGATGGTA	2	r	Aradu.A01	9321290	A.duranensis	A
AX-147209470	CGCGACGAGATGGTGCATGCCGTCTACCAATCTTG[C/T]AAGCAAAAATGGAGCCATCTTAATGGTGAAGAGCC	2	r	Aradu.A01	9322309	A.duranensis	A
AX-147209471	TGTAATGTAAAATTTATGAAAAACTCACCTTGTCT[C/T]AAGGACATGGTAGCGAAAAAGAATCCGGTCAAAAC	2	f	Aradu.A01	9323552	A.duranensis	A
AX-147209472	TAACGCATAAGAGCATTCCAACCATCAGTTAGTAT[A/G]CCTTGAACAGTGCGGTGTCCAAATCTGAATCCAAC	2	r	Aradu.A01	9323967	A.duranensis	A
AX-147209473	CGGTCTAAACAATCAACACAGTTGGTCCTAACAAC[C/T]CCAAGTTGCTCCTTCATTTTCTCTCCCTTTTCATT	2	f	Aradu.A01	9324865	A.duranensis	A
AX-147209474	TCAACAATTTGCTCCCATTGGAATGGCATCGATCC[A/G]CGAATCTGCAAGAGATCAAACAAAACCTTTCATCT	2	f	Aradu.A01	9325655	A.duranensis	A
AX-147209475	AAAGTTTGTGGGTTGGAAAGCATACTTTGCATCAT[A/G]TTTGAGATAGCTGGATTTTGCATTAACTGGGCCAT	2	r	Aradu.A01	9388355	A.duranensis	A
AX-147209476	TTTGAAATAAATGGTTGCTGCATCTGCTCAAGATC[C/T]GGAAATCCCTCTCCAAATAGGTTATTGCCACCCAT	2	r	Aradu.A01	9389221	A.stenosperma	A
AX-147209477	GTATTGGAAGGTGTGAAGCCACGAACCAAATGGAT[G/T]GTGTGATCTGCCTCCAAGCCTACACAGATAAACAG	2	f	Aradu.A01	9389425	A.duranensis	A
AX-147209478	TCTTGTGATTTTTGTAGCAAGGATAATTGTGTACC[A/G]TGATTTTGGCAGATCCAGAGGATTTGGGTTTATTA	2	f	Aradu.A01	9407985	A.duranensis	A
AX-147209479	TTTGGCAGATCCAGAGGATTTGGGTTTATTACTTA[C/T]AGTTCGGTTGAGGAGGCGTCAAGTGCCATTCAGGC	2	f	Aradu.A01	9408025	A.duranensis	A
AX-147209480	GCGTGGTCTGCTTAGCCATCTGAAGAAAGATCTGC[A/G]CCGTGAGAAGATTGATTTCTATGTAGATGATGCTA	2	f	Aradu.A01	9422704	A.duranensis	A
AX-147209481	ATGCCTTCAATGAAAGCCAACCCAAAAGGGGATTC[A/G]AAGAGCTATCTAGAGAGGCAGTTGCTATTGCCAAG	2	r	Aradu.A01	9424341	A.duranensis	A
AX-147209482	AAAAGTTTTTGGTTCATATTTCCATTCTAAAAGTA[A/G]TGACATATGGAAATGTGCCCTAGAAAGATTCAAGA	2	f	Aradu.A01	9424429	A.duranensis	A
AX-147209483	TTTCTAGATATTGCATTCTTTTTCAAAGGAGAAGA[C/T]AAAGATTATGTCATAAGCCAGCTGGATGCTTGGAA	2	r	Aradu.A01	9424580	A.duranensis	A
AX-147209484	GCCGAGTGAATGATCCAGAGGAAGTGTATGACATA[C/T]TGAAGAATAACAAGGTAAGATAAAATTTACCATAA	2	r	Aradu.A01	9424797	A.duranensis	A
AX-147209485	AGGGAAGTGATTCAGTGGAAGGCATACTGTTAGAT[G/T]TATCTCAAATCGGAGAGGTAGCCTTGAATGTTGAC	2	r	Aradu.A01	9425060	A.duranensis	A
AX-147209486	ATCTAAGATTAATCAAGGTTTACTCTCCATTGCCT[A/G]TTGAGGTTCCTATGCAAATTAGATATTTTATACCA	2	r	Aradu.A01	9425150	A.duranensis	A
AX-147209487	TTACCCAACAATATGATATAAATTTCAGGGAACTC[A/G]AGTAGATGGCATAAAAATTCTTGACACTATTATAG	2	r	Aradu.A01	9427514	A.duranensis	A
AX-147209488	TTTATTTTTCATAGGATTTGGTAAAGGATACAAAG[A/G]GTATATCCACTCAGCCTCTGATGCTGTCGAAGTTG	2	r	Aradu.A01	9427989	A.duranensis	A
AX-147209489	TGTGTATATGGAACACCTGTCATTGCCTAGAAATT[C/T]ACAGCCTATAATGGAGTTTCCAACATCCATTCAAT	2	f	Aradu.A01	9428935	A.duranensis	A
AX-147209490	CGTTCAATCTTTGGAAATTTCCAACGGCATTATTT[C/T]AAAGAGTTTGTCTTCAAACTTCAAGTATCTTTTAC	2	f	Aradu.A01	9429133	A.duranensis	A
AX-147209491	TTGAAAAATTGTAGCAATCTTCGATCTATATCAGA[A/G]CTTCCATCATCCATTCAGTCCTTAAAAATTTTCAA	2	r	Aradu.A01	9429356	A.duranensis	A
AX-147209492	CTTCAAGTATCTTTCTAGTCTTAAAGATCTGACAT[G/T]GAGAGATTGTAGCAATCTTCGATCTATATTAGAGC	2	f	Aradu.A01	9429592	A.duranensis	A
AX-147209493	TCCACCATCTATTCAATCCTTGGAAATTTTCAACT[A/G]CATTATGATGGAAAGTTTGCCTTCGAGTTTCAAAT	2	f	Aradu.A01	9429799	A.duranensis	A
AX-147209494	AATAAGCAATTGTAGCGATCTAGAAGAATTTCTTC[A/C]TAGCTTTCACCATCCATTCAATACTTGAAAATTTT	2	r	Aradu.A01	9430165	A.duranensis	A
AX-147209495	TCATAGACAGATTCTTGGCCAAACAAACTGTGATA[A/C]GAAAGAAGCTTCAGCTGGTTGGTTTGGTTGCCATG	2	f	Aradu.A01	9435609	A.duranensis	A
AX-147209496	CTAACTATAGCTATACTGCAAAATGCGAACCGGCA[C/T]GTTTTCTTCTGGAGAACCAATTCTAGCAGGACCAT	2	f	Aradu.A01	9436419	A.duranensis	A
AX-147209497	GCGTGCGCTACACGGTACACTTGCAAAGAATGGTA[A/G]CCCTGCAATGAATCAAAGGAGAAAGGTTGAGGGAA	2	f	Aradu.A01	9438704	A.duranensis	A
AX-147209498	ATCATGTGACAAAATACTTGCATACATGAAGCTAC[G/T]CAAAATTGGTTCCCTTTCTGCCTGCACATACAATT	2	f	Aradu.A01	9439484	A.duranensis	A
AX-147209499	TCATTACTATGGTGTTCATGATCACCATCTTCAAC[A/G]TGCTGAGGCCTCATTTTTGTGTTGGTTCATTTAAC	2	r	Aradu.A01	9440123	A.duranensis	A
AX-147209500	ATAACGAAGTTCTGTTCGGAGAGAATAGCATCATA[C/T]GCATTCGAGTATGCGTATCTGAACAACAGAAAGAA	2	r	Aradu.A01	9451703	A.duranensis	A
AX-147209501	AACATTTTTCTTGTGGTAGGTAATGTTGGTGCTGA[A/G]CATGCTGTGTTTGAGCAAGGAGCTTCAGCTGGAAA	2	f	Aradu.A01	9453211	A.duranensis	A
AX-147209502	TCAATTGTTGCACAAAAAACAGCAAACCCAGTTGC[A/C]CTTCTTCTCTCTTCTGCAATGATGCTTAGGCATCT	2	r	Aradu.A01	9453295	A.duranensis	A
AX-147209503	ATCCACAACCATGAACCAACTTTTCAAGAACATGC[A/C]TTGGACAAGTTCTCTTAGGAATTCAAGAGCGACCC	2	r	Aradu.A01	9459410	A.duranensis	A
AX-147209504	TTCCAAAGATCATAAGGATCAAGGATCATGGGAAT[C/T]AATGGAGGGTCTATTCCACTGTTCTGCAAATCTTG	2	f	Aradu.A01	9459521	Arachis hypogaea	A
AX-147209505	TAAGGTTCTTGGAGAGAGCAGCAAGGTTTTGCAGA[A/G]AGAGAACATCACTTGTTTATGGTTCTTTGGAGTAT	2	f	Aradu.A01	9459607	A.duranensis	A
AX-147209506	ACCAACTCTCCAATATTCTCAGGAATTTCGCCAGA[C/T]AGATAATTTTTCGAGACGTCCAACTGACGAATAAA	2	f	Aradu.A01	9463229	A.cardenassii	A
AX-147209507	CAACCATAACCATTGAAGTTCTTTAAGAGAACCAA[G/T]CTCCATTGGTATTTTTCCACTAAGATTGTTCCCTT	2	f	Aradu.A01	9464311	A.duranensis	A
AX-147209508	GCCAATATGGGGTGACATGAACCCTTGCAATTGAT[A/G]TCCTTCTAAGTTCAACTCCAAAACTCTTTGCTCTC	2	f	Aradu.A01	9464836	A.duranensis	A
AX-147209509	GTAAGTAGCATCTGTGAAGTAAATAATTCCATCTT[G/T]TGCCACATCAACACCATCCGTTAATTTGAATTTCA	2	f	Aradu.A01	9468242	A.duranensis	A
AX-147209510	CTAATAGAATGTAAAACTTACTGAACACTTTCAAA[A/G]AAGATGACAAATTGCTGATCTGGTGAGACAGCAAC	2	f	Aradu.A01	9474746	A.duranensis	A
AX-147209511	GTTGGATCATAACTCATGAATCTACCATGAGGCTT[A/C]CCCTCCAACAAGTCTAAGAAGCGGTCCTTTAATAA	2	f	Aradu.A01	9474866	A.duranensis	A
AX-147209512	AGCATCGACTTCAGCTTGTCAGTTGAACAACCCAA[C/T]AGGTATGGTTGGCCTCTGATTGCAGAGTCAATACA	2	f	Aradu.A01	9476221	A.duranensis	A
AX-147209513	CTGATCAACAACTTGATATAATCTTTATCCACCAC[A/G]TGAATCTGTAAAAGCATATATTATAGCAATTAAAA	2	f	Aradu.A01	9477076	A.duranensis	A
AX-147209514	AAGACTGCCATATGGTTTTGGATGACTCCACAAGG[G/T]AAAAAGCCATCAAGCCATGATGTTATCACCGGAAG	2	f	Aradu.A01	9488362	A.duranensis	A
AX-147209515	TGGAATCTGAATTTGATATGATCTACTCATACCCA[G/T]CATTGGGTTTAGTAGGTATCACATTGGAGTTTAAT	2	f	Aradu.A01	9498476	A.duranensis	A
AX-147209516	GTGGTGATGAAGAAGGGATCGACGAGCTTGTGAGT[G/T]TGAATTAAGCGCAGTCCAAGGACGATGGTGAGGTC	2	r	Aradu.A01	9526929	A.duranensis	A
AX-147209517	GGAACTCCTGCTGGACTTAAACCAGTTAATCAAGG[A/G]TCGTTGACAATTCAGGGCCTGCATTTGACAATGCT	2	r	Aradu.A01	9529329	A.duranensis	A
AX-147209518	GGTGCAAAGAGTTTGGGACCACGCCATATATTGGC[C/T]AATTTGAGGGAGCTTTTTAGGACTATCCAGTCTAA	2	r	Aradu.A01	9530011	A.duranensis	A
AX-147209519	GCGGCGGCGATGTTGCAAACATAATTACTTCTTCC[A/G]TGTTTGATCAAATGCTTAAGTACCGGAATGATCCA	2	r	Aradu.A01	9562655	A.duranensis	A
AX-147209520	TTGAACAATCCTGATCTTGTAACTACAAATCCAAC[C/T]GTGTCATTCAAAACAGCCATATGGTTTTGGATGAC	2	f	Aradu.A01	9563982	A.duranensis	A
AX-147209521	ATTAGCTTGCCTTCTAGATTACACCCTTTATCCAA[C/T]GACATCGAAATCGAGCTCAAGAATTTCGAATTATT	2	f	Aradu.A01	9574375	A.duranensis	A
AX-147209522	TTAGCATCTTCCATGAATAATGCAGATTTATTAAC[A/C]AGGCTTGTGCATTTGTACAATTGTGTGAATGAACA	2	f	Aradu.A01	9574444	A.duranensis	A
AX-147209523	TGAAATTGATGTGTTTCCATGCACAATAATAGTTA[A/G]GAAAACCAATGGTTTTGTTAAGGATGATTTAGAAA	2	r	Aradu.A01	9575001	A.duranensis	A
AX-147209524	TTGATGAAATCAAGTGTTGAAGATCTTCAATCTTC[A/G]CTTAGGAGGAGAAAGATTGGAAATCTTGACATTGA	2	r	Aradu.A01	9586431	A.duranensis	A
AX-147209525	AGGAGGAGAAAGATTGGAAATCTTGACATTGAAGG[A/G]TACATCTCTTCATATTGGAGCCTTAGAAGAAACAT	2	r	Aradu.A01	9586470	A.duranensis	A
AX-147209526	TGATCACAAGCTCAATTTTCCAATCACTTTTTGTG[C/T]TCCTTTCTTCATCAATCTTGAAATCAAAGCCTACT	2	f	Aradu.A01	9586669	A.duranensis	A
AX-147209527	GCAGCTGCTGAATCAGCTAAGAAAGCAATTGCCGC[A/G]GCCGAAGTTGCTGCTTACATGGCTATGAAAGACCA	2	f	Aradu.A01	9591413	A.duranensis	A
AX-147209528	ATGCCATTTTATGGGATTGATTATTCTCCTTCTCA[A/C]TCCAAGCCTACTGGAAGGTTTAGCAATGGTTATAA	2	f	Aradu.A01	9595210	A.duranensis	A
AX-147209529	TCTTCGAATGAAATCAATGCTGTTGCTCAACTCTT[C/T]AACTATGGATTGTATTATATGCTGCTAGATTTGAA	2	f	Aradu.A01	9601661	A.duranensis	A
AX-147209530	TATTATATGCTGCTAGATTTGAACTCATCAAAGTT[C/T]CCTGAATTTAATTTCTCCTTTGGAAACACATATTC	2	r	Aradu.A01	9601709	A.duranensis	A
AX-147209531	GCGACAGTATGCGAATTCCGCCACAAATTCTTGTT[C/T]TGGGATAGGCACCATCCAACTGAATATGGCTCTCA	2	r	Aradu.A01	9602566	A.duranensis	A
AX-147209532	CACATTGCATTGCTATTCCTAATTTAATTTTTCCA[A/G]CTATGGCCAAGAGATTGATGGTTATGTTGATTCTC	2	f	Aradu.A01	9612113	A.duranensis	A
AX-147209533	ATGAAATTTTATGGAATTGATTTTCCTAACTCAGA[A/G]CCAACTGGCAGGTTTAGCAACGGTTTAAACACTGC	2	f	Aradu.A01	9612340	A.duranensis	A
AX-147209534	AAATTAAGAATAGATTGCTCTGATTTGAAGTACTC[A/C]ATTGCAAATGCTTATGACATTACTAATCTTACAAT	2	r	Aradu.A01	9615519	A.duranensis	A
AX-147209535	GCTGCCCTTGCTTTCTTCACTGCTGGACCTGAATT[C/T]GTTTCTCCCTTCAATTTTAGCACACTTGCTCAATT	2	r	Aradu.A01	9616542	A.duranensis	A
AX-147209536	TCAACTTTTGATGTTGGAACCAACAATTTTCTAAA[A/G]AGTATAGCAAAGGCTAACATCCTCTACAATGGGAT	2	f	Aradu.A01	9621253	A.duranensis	A
AX-147209537	GTAGATTTGTTTCAAATGCTTTGTTTCTAATTAGC[A/G]TTGGAAGCAATGATCTCTTTGATTTTGCACGTAAT	2	r	Aradu.A01	9622540	A.duranensis	A
AX-147209538	ACATCATTGTTTATTATTGATGTGAATTGCAGAAT[A/C]TATATTTTTTAGGAGCTAGAAAATTTGGGATACTA	2	r	Aradu.A01	9623444	Arachis hypogaea	A
AX-147209539	GAGCTAGAAAATTTGGGATACTAAGTATTCCACCC[A/G]TTGGATGTTGTCCGGCTGTTACTTCTCAGAATAAA	2	r	Aradu.A01	9623492	Arachis hypogaea	A
AX-147209540	GATGTTGTCCGGCTGTTACTTCTCAGAATAAAGGA[A/C]ACTGTTTGAAACCACTCAATGATTTAGCAACAGCC	2	f	Aradu.A01	9623531	Arachis hypogaea	A
AX-147209541	TTTTTTTTTTTTGTTTTGGGAAATTTATTTGTAGG[G/T]TTGAAGGAGACAAAATCAGCATGTTGTGGAATTGG	2	f	Aradu.A01	9624443	A.duranensis	A
AX-147209542	TCTGAAGATTCTCCAATGATTTGGAACCTTTTGAA[C/T]TATAGAGTCATTGAATTATGCAAATCCTACACCCT	2	f	Aradu.A01	9632158	A.duranensis	A
AX-147209543	CTCCCTTGTGTGGTTTTGGTAACAAGAAACATTTG[A/G]TCGAATCATGCGGGAGTCTCTATGTTGTTGATAGG	2	r	Aradu.A01	9632504	A.duranensis	A
AX-147209544	TTCACACAAACACAAAACTTCTCTCCCTGTTTAAT[C/T]TGTGTCTTTGGATCAACAAATGTCCAATCCAATCC	2	r	Aradu.A01	9636945	A.duranensis	A
AX-147209545	GGGAGTGCAAGAACTGATAAGGCATGTGCAGGCTT[C/T]GAGAAAGAAAGTACTTCATACCACACTTCATTCTT	2	f	Aradu.A01	9638935	A.duranensis	A
AX-147209546	GTTAAGTAAAAACCCATCTTTGGACAACCCTTCAT[C/T]TTGTTCAAGGGAAGACAATGATTTAGCAGTAGCCC	2	f	Aradu.A01	9639911	A.duranensis	A
AX-147209547	ACAGAAGGACTATTGACCTCAATTACAAAGACACA[A/G]CCTCAGTGGAAGCGTCTTCTATCAGCAGCTGATCA	2	f	Aradu.A01	9643403	A.duranensis	A
AX-147209548	CCTCTACTGCGTATGCAAGCAGATGTTAGACTCAA[G/T]TACTCTAGAAATTTTCTTGCTTTGTGCAACCTACA	2	r	Aradu.A01	9643598	A.duranensis	A
AX-147209549	GAATATCATGGCTGCATCTGATTGACCTGATGATA[G/T]CTTTCGATAAAAAGATCAAGTCTTTGGTGGAGCGT	2	r	Aradu.A01	9644046	A.duranensis	A
AX-147209550	TCCGTTGCCAAGAAGCTGAAGGACTAACTGCCTTA[A/G]CTGATGATGATGCTGTAATTAAAGTAGCAGTTTCC	2	f	Aradu.A01	9644475	A.duranensis	A
AX-147209551	TGGTCTGAGGATGTCTTTTTCCTTGAGATGGATCT[A/G]GATCTGGATGATAAAGCAGAGTTGCCAAGTAATGC	2	r	Aradu.A01	9644585	A.duranensis	A
AX-147209552	TGGGTTGAAAGGATATCTCTAGTTATTTTGAGAGG[C/T]TTTGATGCTCGATCTCGAGATTACATTAAGAACAA	2	r	Aradu.A01	9644732	A.duranensis	A
AX-147209553	ACTGTAACCGAAGCAGAAAAGGTTGTGAAGAATAG[A/G]GTGTTCTCAAATTGAAGCTTTTTTGCTTTGCTTTA	2	f	Aradu.A01	9645197	A.duranensis	A
AX-147209554	GAAGAAGATGATAATGAAGCCACCATAGGAAGCAA[C/T]AATGAAGAAGAAACCACCACCATAGCTAAGGAAGA	2	f	Aradu.A01	9668261	A.duranensis	A
AX-147209555	ATCTACCAATTCATTGGTGAGCTTCAAATCCGATC[C/T]GAGAATAATGAGGTATGCTCTTCTTAAAAATGGAT	2	r	Aradu.A01	9681711	A.duranensis	A
AX-147209556	AAAGAATCTTTCTATTACACAGACCTCTTGAACCT[C/T]TGTAAAACCACCAATTGCATAAAACAGACGCATGC	2	f	Aradu.A01	9682605	A.duranensis	A
AX-147209557	CACAACTAAGCTAGTAGACAGGTATACCCAATTAA[A/G]CTCCAACCTTGAATATGCACGCAAGGTGTTTGACA	2	f	Aradu.A01	9682715	A.duranensis	A
AX-147209558	GTTGAGGCCATAAAGGTTTATGATGAGATGCACAC[A/G]AGTGGCACCACCCCGAATCGCTATACTTATCCTTT	2	f	Aradu.A01	9682854	A.duranensis	A
AX-147209559	ATGGGCATGTTGTGAAGTGTGGGTTGGACTTGGAC[C/T]TGTTCGTTGCCAATGGCCTCATTGCGTTTTATGCG	2	r	Aradu.A01	9682978	A.duranensis	A
AX-147209560	GCTGCTATAGCTAGTGGTCTTATATCATTGTACTC[A/G]AATTGTGGCTACATTCGCATGGCAAGAGCAATCTT	2	r	Aradu.A01	9683322	A.duranensis	A
AX-147209561	CAGGTTTCTGATAGAAACGTCATTGTGTGGAATGC[C/T]ATAATTAGATGCTATGGAATGCATGGTCTTGCGGA	2	r	Aradu.A01	9683397	A.duranensis	A
AX-147209562	TCCATGGAAACCTATGGTGTCAAGAAAAGCGAGGC[A/G]CATTATGCTTGCATTGTGGATCTATTAGGCAGAGC	2	f	Aradu.A01	9683595	A.duranensis	A
AX-147209563	AACACCTTTTAGTAATTGTAACATCAAAATCTCTC[A/G]GTGACCCTCTACCACCTTTAAACTTCTTCATGGCA	2	f	Aradu.A01	9684562	A.duranensis	A
AX-147209564	TCATCATTCCTTTTGGTTATAATAGTCTCTTCAAC[A/C]CTTTTCTGTTTGAGGGCCATTCTCTTCTTCTTGCA	2	r	Aradu.A01	9684771	A.duranensis	A
AX-147209565	ACACTATTGTTGGGACTCATTGTTGGATTTTGAAG[G/T]GCCATTGAAGCTACTACAGGTTGTGTAAGAAAAAA	2	f	Aradu.A01	9684984	A.duranensis	A
AX-147209566	GCTGCCATTGGAGCCATTTCAGGAGCTGTTTTTTC[C/T]ATTGAAGTTTTTGAATCTTCTCTTGTTCTTTGGCA	2	r	Aradu.A01	9721694	A.duranensis	A
AX-147209567	GCAATAGTGACTAAAACTCCTCTTTATGAGGATGG[C/T]GAGCTTGTTGGTATTATCACTGTTTCTAGTGATGC	2	f	Aradu.A01	9729916	A.duranensis	A
AX-147209568	TCATCAGAGAAGTGAAAACAGAACTTTTAGGGAGG[C/T]GTCCGAGAAGGTTAAGTCTACTATTGTAAGTTAAT	2	f	Aradu.A01	9730462	A.duranensis	A
AX-147209569	ATTTTCCTTTCTATTTTACACAGGTCGGATGTGTA[C/T]AGTTTTGGTGTCATCCTCTGGGAACTAATGACTCA	2	r	Aradu.A01	9732844	A.duranensis	A
AX-147209570	CATATTGTTCTGCCTCTTTGGAACAAAGCTCATTG[A/C]ACTTTTCAAACAACATAGGACTTTGAAAGGTGAGC	2	r	Aradu.A01	9736007	A.duranensis	A
AX-147209571	ATCTGAATTTCTTTTGGTGCAGGTAAAGAGTACAA[A/C]AGCTTCAAAGATGAAACAATGCCTCTAAGGCGTTT	2	f	Aradu.A01	9736246	A.duranensis	A
AX-147209572	AGAAAGATTTGGGGCAAGAATTCTGGTATATGAAT[A/G]TGTACCAAATGGCTCTCTGCTTGAATATATGATTG	2	r	Aradu.A01	9736926	A.duranensis	A
AX-147209573	TGCTATGTCAAAGTGAGCCATGCAATATGAGAGTT[A/C]TGCTGAAGATGGGTCAACTTGCTTTAAGATGTGTG	2	r	Aradu.A01	9739024	A.duranensis	A
AX-147209574	TTCCATATTGATATGGATAGCTTATCATTTCAGAG[C/T]ACAAGGTTAATGTGCCTAGAAAATAATAGTATAAG	2	f	Aradu.A01	9739287	A.duranensis	A
AX-147209575	ACTCGCCATACGTTATGCTTCAAAACCACAATTTT[C/T]GAGTCATCCGGATGCAAAGAATGCATCTCTTGTCT	2	f	Aradu.A01	9744363	A.duranensis	A
AX-147209576	ACAGCCATAGAGAATTCACCAAACAGATGCTGCCC[A/G]CAATCCTTGTACCACAGCAAACCCTCCTTCCGCCC	2	f	Aradu.A01	9745194	A.duranensis	A
AX-147209577	ATCCCTCATTTCAAACCAAAACACCCACCAAGTTC[C/T]TCTTCACATCCAAAAAGTTGGATGCAAAAAATGAC	2	r	Aradu.A01	9745347	Arachis hypogaea	A
AX-147209578	GTTGCTGATTGCAGAAAACTTCATGACCGGCTACC[A/G]TGTTGTATTTGATCGGGAAAAGCTCATCCTAGGAT	2	f	Aradu.A01	9765801	A.duranensis	A
AX-147209579	CTTTCATCCATGGGTTCCTCTTCTAAGCTGTTGTT[G/T]TTGTCGATGACGATGCTGAGTTTGTTACTTTCTCG	2	r	Aradu.A01	9775101	A.duranensis	A
AX-147209580	TTTTCTTCTTGCAGATTGATTTTAACATCTATGAT[A/G]TTGATCAGTCTTCCACTAGCAAGAAAGTTCTATGC	2	r	Aradu.A01	9776325	A.duranensis	A
AX-147209581	AACAATGTTCTTCCTCTAGCAGCAGTTGTCAATAT[A/C]AAGTTGACTATCTTTCGGCTGATACTTCATCTAAA	2	r	Aradu.A01	9776421	Arachis hypogaea	A
AX-147209582	TATCCACAGATTGCAGAAATGATTTGTTTGGCGAT[C/T]GTGAAAAGCAACACTGTAAATATTATTGGACGTAA	2	r	Aradu.A01	9777622	A.duranensis	A
AX-147209583	CCCTTCGAGAAACTCTGGGAAGCTTTCGCCTAGTC[A/G]CTCGTCCAGGATCAAACCTATTTTTGCACTTATGA	2	r	Aradu.A01	9778083	Arachis hypogaea	A
AX-147209584	GTCTCTTTCGCAATTTTCCATCTTTCCTTGTCTTA[C/T]CATCTGAGGGCAATTTAACTTGCTTTGATTTCATC	2	r	Aradu.A01	9779173	A.duranensis	A
AX-147209585	ACAACTCGTGCTTATCTTTCTTTGTTCTCAAAACA[G/T]CTGATCCTTCTTCCTCACCCTTCTTCGCCATGCCA	2	r	Aradu.A01	9779266	A.duranensis	A
AX-147209586	GTACTGCTTGGTATTTTAGCCTCATCAATGGCATT[A/G]TCCTTCTTTTTGCCCTTTCCTTTTTTGAACTTGAG	2	f	Aradu.A01	9779874	A.duranensis	A
AX-147209587	GTTTTTGCCTTCTTCTTTACAGCAGGCTCCTCAAC[A/G]AAGAAATCATCTGCATCTTCAGCAGCTTCCTGATC	2	f	Aradu.A01	9780063	A.duranensis	A
AX-147209588	CTGGCCCTCTTTTTCTCACGCCTTTTCCTCAGATA[C/T]GCTTCCCAAACTGTTTCTGATTGTTTATCCTTCTT	2	f	Aradu.A01	9780183	A.duranensis	A
AX-147209589	CAAATACACATGTTATCTACCAAAAACATATTTTA[A/C]ATAATGTTTGTTGTTCCCCTTTCTGGAACTTACCC	2	r	Aradu.A01	9788245	A.duranensis	A
AX-147209590	CAATCCACCTGATTATGGCGCTTGCTCACTATTTG[A/G]TTGCAGTTCCCATTGAACCTTCCCCTAAATCCCCA	2	r	Aradu.A01	9788357	A.duranensis	A
AX-147209591	ATTTCATCAAACAGTTTAAACTTGTTTCCTTCTCT[A/C]CCTTCCAAACCTCATAAACAACACTCTCTATTCTC	2	f	Aradu.A01	9788458	A.duranensis	A
AX-147209592	AAATTGATTTGTTGCTTTCTCAATTTAGCTAAGGC[G/T]AAGGCACAAGAACCTGAAGTGAGTGCAGCTACTGA	2	f	Aradu.A01	9788734	A.duranensis	A
AX-147209593	GGGGAATTAAATAGTCAACTTCTGCCCTCCACCAG[C/T]GATGGTGGTCAAGCTGGGATTCAGGTTTCAAATCA	2	r	Aradu.A01	9795404	A.duranensis	A
AX-147209594	GGTGGTCAAGCTGGGATTCAGGTTTCAAATCACTC[A/G]ATTTCTGCGCAAAACTAGTTTCAGATGTTCTAAAA	2	r	Aradu.A01	9795443	A.duranensis	A
AX-147209595	GTCACCCTCCACCCTTCCAACGACCTCTTAATTCA[A/G]CCGCATCCTATTCACGATTTCGTCCGCTTCACCTC	2	f	Aradu.A01	9820566	A.duranensis	A
AX-147209596	AGTGATTCTGGGAAGGTTCATAGTCAAGTAAGGCA[A/G]AGGTGGCTTAATGGTGAAGAGTTCATTGTATCATC	2	f	Aradu.A01	9821068	A.duranensis	A
AX-147209597	CGCTCATAAGCCTCTGGAATGGTAACTCCTTGATA[C/T]CGCTGCCCATATGACAAGTCCAGTTCGCTTTGAAC	2	f	Aradu.A01	9845269	A.duranensis	A
AX-147209598	TCCAGTTCGCTTTGAACTGTGGACATCTCCAAACC[A/G]GGTTGCTTGACCTGCAAGAATAGCACATATCATGG	2	f	Aradu.A01	9845323	A.duranensis	A
AX-147209599	ATGCGCAGAATAACAGTTGCAAAAGTTGGAGTGTT[C/T]GACTCATCAGGTACGGTTGGGTCATCTCTATAGCC	2	f	Aradu.A01	9846236	A.duranensis	A
AX-147209600	CTCCTTCTCTCGGTTTCCAAGACAAAAGAAAGACA[A/G]ATATCTTTTAAGATCTTCCTCAGTTTTGTTCTCCC	2	r	Aradu.A01	9873259	A.duranensis	A
AX-147209601	TGGCCACATTGGAACCACAACATACACAGTGAAGT[C/T]TTGCTTAGCTTTAATCTTGCTAACAATTTTAAGTG	2	r	Aradu.A01	9873427	A.duranensis	A
AX-147209602	CTCCTTTGGAATGAGATTCAAACAATTCACGTGAT[C/T]AATTTTGTTGCCATCATCATCTTTCCAGTCAAAAC	2	f	Aradu.A01	9873502	A.duranensis	A
AX-147209603	TAGGCATCTTGAATGCTACGATCTATGATTCTACC[G/T]TTCCTTCTAACAAGACCAGCTCCGGCAACACCTTC	2	r	Aradu.A01	9873638	A.duranensis	A
AX-147209604	TTCTGGTGATGTGAGTATGTTGAGTAGAAAGGAGG[A/G]CGAGAGCATAAAACACAGTGAACACGAGTCTTCTT	2	r	Aradu.A01	9874160	A.duranensis	A
AX-147209605	GGTATTCAGATCTATTGATGACAAAGCTGTTCTCG[A/G]CTTCCCAAAGGCTCATCATAGAAACATTACCAAAG	2	f	Aradu.A01	9911184	A.duranensis	A
AX-147209606	CACAAGAAATTTAATGCTTCGAATCTAATCCCAAA[A/G]GAGATTTCACTCAAAATTGTTAGCAAGATTAAAGC	2	f	Aradu.A01	9911401	A.duranensis	A
AX-147209607	TCACTCAAAATTGTTAGCAAGATTAAAGCCAAGGA[A/G]AAGTTCGCTGTGTATGTTGTGATTCCAATGTGGCC	2	r	Aradu.A01	9911443	A.duranensis	A
AX-147209608	CAGGACATGTTGCTTTTGCAGAGGAAGACAATAGA[A/G]ATGATGTACAAGGACATTGTTGAAGCACTCAAACA	2	f	Aradu.A01	9911566	A.duranensis	A
AX-147209609	TATTCTAGGGAAACAAAGTCCTCTCATGCACAACA[C/T]GTAATCAACCATTACCATTCATATTAAATAATGTC	2	f	Aradu.A01	9912303	A.duranensis	A
AX-147209610	GTTGAATAAACTGACACCAAACAGAATAGTGCAGA[A/G]ACCGAGCCCTTTCACCCATATAAATTTATCATGAA	2	r	Aradu.A01	9960171	A.duranensis	A
AX-147209611	TGAGTGTTCCATCAGCAGAAATGTCAACAGGATAC[C/T]GAAGCAAGTGGCCAGGAAGGTTACTAGATCCAAGT	2	f	Aradu.A01	9972875	A.duranensis	A
AX-147209612	CATTAATGTATGCATCTTGAATGCTCCGATCTATC[A/G]TCTTGTTCTCCCCACTAACAAGCCCATGTTCAAAA	2	r	Aradu.A01	9974000	A.duranensis	A
AX-147209613	ATGATGAAATTCTTAAGCTTTTCTTCTGAAAGAAG[C/T]ATGCCCTGATCTGTGCCCTGTTTTCGAAATCTCTG	2	r	Aradu.A01	9974182	A.duranensis	A
AX-147209614	GAGTATCATATCTTCCATTACAAAGATCAATACCT[C/T]CAATGAAACTCACAATTCTTCTTTGATGATCTGAG	2	f	Aradu.A01	9974420	Arachis hypogaea	A
[truncated: 56,235 more rows]

## Sheet: Supplementary Table S3
Table S3: Summary of species-wise SNP distribution in Axiom_Arachis array and their level of polymorphism in 'Reference Set'
Species	Pseudomolecule	SNPs on the array	Polymorphic SNPs	Monomorphic SNPs	% polymorphism
A. magna	B01	267	139	128	52.0599
A. magna	B02	253	131	122	51.7787
A. magna	B03	266	133	133	50
A. magna	B04	277	147	130	53.0686
A. magna	B05	261	143	118	54.7893
A. magna	B06	252	140	112	55.5556
A. magna	B07	257	134	123	52.1401
A. magna	B08	259	147	112	56.7568
A. magna	B09	249	120	129	48.1928
A. magna	B10	264	133	131	50.3788
		2605	1367	1238	52.476
A.batizocoi	B01	272	228	44	83.8235
A.batizocoi	B02	283	224	59	79.1519
A.batizocoi	B03	252	221	31	87.6984
A.batizocoi	B04	270	244	26	90.3704
A.batizocoi	B05	256	199	57	77.7344
A.batizocoi	B06	272	223	49	81.9853
A.batizocoi	B07	281	225	56	80.0712
A.batizocoi	B08	278	222	56	79.8561
A.batizocoi	B09	277	215	62	77.6173
A.batizocoi	B10	268	222	46	82.8358
		2709	2223	486	82.0598
A.cardenasii	A01	65	46	19	70.7692
A.cardenasii	A02	213	154	59	72.3005
A.cardenasii	A03	230	162	68	70.4348
A.cardenasii	A04	222	161	61	72.5225
A.cardenasii	A05	257	199	58	77.4319
A.cardenasii	A06	224	171	53	76.3393
A.cardenasii	A07	251	193	58	76.8924
A.cardenasii	A08	241	180	61	74.6888
A.cardenasii	A09	233	175	58	75.1073
A.cardenasii	A10	259	202	57	77.9923
		2195	1643	552	74.8519
A.duranensis	A01	3834	2912	922	75.952
		3834	2912	922	75.952
A.stenosperma	A01	121	113	8	93.3884
A.stenosperma	A02	238	209	29	87.8151
A.stenosperma	A03	247	219	28	88.664
A.stenosperma	A04	260	226	34	86.9231
A.stenosperma	A05	253	223	30	88.1423
A.stenosperma	A06	252	215	37	85.3175
A.stenosperma	A07	244	209	35	85.6557
A.stenosperma	A08	243	225	18	92.5926
A.stenosperma	A09	264	226	38	85.6061
A.stenosperma	A10	267	231	36	86.5169
		2389	2096	293	87.7355
Arachis hypogaea	A01	689	560	129	81.2772
Arachis hypogaea	A02	2716	2079	637	76.5464
Arachis hypogaea	A03	3001	2398	603	79.9067
Arachis hypogaea	A04	2211	1757	454	79.4663
Arachis hypogaea	A05	2114	1646	468	77.8619
Arachis hypogaea	A06	2288	1770	518	77.3601
Arachis hypogaea	A07	1808	1420	388	78.5398
Arachis hypogaea	A08	2437	1910	527	78.3751
Arachis hypogaea	A09	2293	1802	491	78.587
Arachis hypogaea	A10	2003	1566	437	78.1827
Arachis hypogaea	B01	1866	1383	483	74.1158
Arachis hypogaea	B02	2576	1938	638	75.2329
Arachis hypogaea	B03	2925	2244	681	76.7179
Arachis hypogaea	B04	2041	1580	461	77.413
Arachis hypogaea	B05	2059	1534	525	74.5022
Arachis hypogaea	B06	2269	1738	531	76.5976
Arachis hypogaea	B07	2100	1574	526	74.9524
Arachis hypogaea	B08	2134	1611	523	75.492
Arachis hypogaea	B09	2626	1951	675	74.2955
Arachis hypogaea	B10	2345	1722	623	73.4328
		44501	34183	10318	76.814
Total		58233	44424	13809	76.2866

## Sheet: Supplementary Table S4
Table S4: Details of 300 genotypes of the Reference set developed by ICRISAT
S.NO.	Genotypes	Species	Sub Species	Botanical Variety	Form	Genome	Origin	Biological status	Origin	Province	Location	Latitude	Longitude	Elevation
1	ICG81	Arachis hypogaea	fastigiata	vulgaris	-	AABB	Unknown	Cultivated	Unknown	-	-	-	-	-
2	ICG5827	Arachis hypogaea	hypogaea	hypogaea	runner	AABB	NorthAmerica	Cultivated	USA	-	-	37.0902	-95.7129	-
3	ICGV02446	Arachis hypogaea	-	-	-	AABB	SouthAsia	Cultivated	India	Patancheru, Telangana	-	17.5287	78.2667	-
4	ICG76	Arachis hypogaea	hypogaea	hypogaea	runner	AABB	SouthAsia	Cultivated	India	India	-	20.5937	78.9629	-
5	ICG9449	Arachis hypogaea	-	-	-	AABB	WestAfrica	Cultivated	Burkina Faso	-	-	12.2383	-1.56159	-
6	ICG13099	Arachis hypogaea	hypogaea	hypogaea	runner	AABB	Unknown	Cultivated	Unknown	-	-	-	-	-
7	ICGL5	Arachis hypogaea	fastigiata	fastigiata	-	AABB	SouthAsia	Cultivated	India	Patancheru, Telangana	-	17.5287	78.2667	-
8	ICG6201	Arachis hypogaea	fastigiata	fastigiata	-	AABB	WestAfrica	Cultivated	Cuba	-	-	21.5218	-77.7812	-
9	ICG4598	Arachis hypogaea	hypogaea	hypogaea	bunch	AABB	SouthAsia	Cultivated	India	Telangana	Hyderabad	17.53	78.65	530
10	ICG1137	Arachis hypogaea	fastigiata	vulgaris	-	AABB	SouthAsia	Cultivated	India	Karnataka	Bijapur	16.82	75.72	590
11	ICG4543	Arachis hypogaea	fastigiata	vulgaris	-	AABB	Unknown	Cultivated	Unknown	-	-	-	-	-
12	ICG15232	Arachis hypogaea	-	-	-	AABB	East Asia	Cultivated	China	-	-	35.8617	104.195	-
13	ICGV02189	Arachis hypogaea	fastigiata	fastigiata	-	AABB	SouthAsia	Cultivated	India	Patancheru, Telangana	-	17.5287	78.2667	-
14	ICG10950	Arachis hypogaea	-	-	-	AABB	SouthAmerica	Cultivated	Peru	Loreto	Belem Mk; Iquitos	-3.77	-73.68	-
15	ICG6703	Arachis hypogaea	hypogaea	hypogaea	bunch	AABB	SouthAmerica	Cultivated	Paraguay	Asuncion	-	-23.4425	-58.4438	-
16	ICG12189	Arachis hypogaea	fastigiata	vulgaris	-	AABB	MiddleEast	Cultivated	Israel	-	-	31.0461	34.8516	-
17	ICG1142	Arachis hypogaea	fastigiata	fastigiata	-	AABB	WestAfrica	Cultivated	Benin	-	-	9.30769	2.31583	-
18	ICG7969	Arachis hypogaea	fastigiata	vulgaris	-	AABB	SouthAfrica	Cultivated	Zimbabwe	-	-	-19.0154	29.1549	-
19	ICG15415	Arachis hypogaea	-	-	-	AABB	SouthAsia	Cultivated	Indonesia	-	-	-0.789275	113.921	-
20	ICG13603	Arachis hypogaea	fastigiata	vulgaris	-	AABB	SouthEastAsia	Cultivated	Indonesia	E. Jawa	Munasik	-0.7	112.58	20
21	ICG10479	Arachis hypogaea	hypogaea	hypogaea	runner	AABB	SouthAmerica	Cultivated	Uruguay	-	-	-32.5228	-55.7658	-
22	ICG10920	Arachis hypogaea	fastigiata	peruviana	-	AABB	SouthAmerica	Cultivated	Peru	Huanuco	Tingo Maria	-9.28	-76	-
23	ICG10554	Arachis hypogaea	fastigiata	fastigiata	-	AABB	SouthAmerica	Cultivated	Argentina	-	-	-38.4161	-63.6167	-
24	ICG11515	Arachis hypogaea	fastigiata	vulgaris	-	AABB	EastAsia	Cultivated	China	-	-	35.8617	104.195	-
25	ICG4906	Arachis hypogaea	hypogaea	hypogaea	-	AABB	SouthAsia	Cultivated	Sri Lanka	-	-	7.87305	80.7718	-
26	ICG434	Arachis hypogaea	fastigiata	vulgaris	runner	AABB	SouthAsia	Cultivated	USA	-	-	37.0902	-95.7129	-
27	ICG14466	Arachis hypogaea	hypogaea	hypogaea	bunch	AABB	WestAfrica	Cultivated	Nigeria	Borno	Kayamari; Merembri	11.8	12.8	330
28	ICG3027	Arachis hypogaea	hypogaea	hypogaea	bunch	AABB	SouthAsia	Cultivated	India	India	-	20.5937	78.9629	-
29	ICG3102	Arachis hypogaea	fastigiata	vulgaris	-	AABB	SouthAsia	Cultivated	India	India	-	20.5937	78.9629	-
30	ICG3312	Arachis hypogaea	fastigiata	vulgaris	-	AABB	SouthAmerica	Cultivated	Argentina	-	-	-38.4161	-63.6167	-
31	ICG9507	Arachis hypogaea	fastigiata	vulgaris	-	AABB	SouthEastAsia	Cultivated	Philippines	Quezon	Lucena	13.94	121.61	0
32	ICG4111	Arachis hypogaea	fastigiata	vulgaris	-	AABB	NorthAmerica	Cultivated	USA	-	-	37.0902	-95.7129	-
33	ICG15309	Arachis hypogaea	fastigiata	fastigiata	-	AABB	SouthAmerica	Cultivated	Brazil	-	-	-14.235	-51.9253	-
34	ICG2019	Arachis hypogaea	fastigiata	vulgaris	-	AABB	SouthAsia	Cultivated	India	India	-	20.5937	78.9629	-
35	ICG10474	Arachis hypogaea	fastigiata	fastigiata	-	AABB	WestAfrica	Cultivated	Cuba	-	-	21.5218	-77.7812	-
36	ICG9418	Arachis hypogaea	fastigiata	vulgaris	-	AABB	WestAfrica	Cultivated	Martinique	-	-	14.6415	-61.0242	-
37	ICG8253	Arachis hypogaea	fastigiata	vulgaris	-	AABB	SouthAmerica	Cultivated	Bolivia	-	-	-16.2902	-63.5887	-
38	ICG513	Arachis hypogaea	hypogaea	hypogaea	bunch	AABB	SouthAsia	Cultivated	India	India	-	20.5937	78.9629	-
39	ICGV92234	Arachis hypogaea	fastigiata	fastigiata	-	AABB	SouthAsia	Cultivated	India	Patancheru, Telangana	-	17.5287	78.2667	-
40	ICG6643	Arachis hypogaea	fastigiata	fastigiata	-	AABB	Unknown	Cultivated	Unknown	-	-	-	-	-
41	ICG1668	Arachis hypogaea	hypogaea	hypogaea	bunch	AABB	NorthAmerica	Cultivated	USA	-	-	37.0902	-95.7129	-
42	ICG12921	Arachis hypogaea	fastigiata	vulgaris	-	AABB	SouthAfrica	Cultivated	Zimbabwe	Harare	Harare	-17.83	31.05	1500
43	ICG4343	Arachis hypogaea	hypogaea	hypogaea	runner	AABB	SouthAsia	Cultivated	India	India	-	20.5937	78.9629	-
44	ICG332	Arachis hypogaea	fastigiata	fastigiata	-	AABB	SouthAmerica	Cultivated	Brazil	-	-	-14.235	-51.9253	-
45	ICG11457	Arachis hypogaea	hypogaea	hypogaea	runner	AABB	SouthAsia	Cultivated	India	Telangana	Paravada	17.63	83.09	170
46	ICG12235	Arachis hypogaea	hypogaea	hypogaea	bunch	AABB	SouthAmerica	Cultivated	Bolivia	Cochabamba	Mesa Rancha	-18.2	-65.2	-
47	ICGV02286	Arachis hypogaea	fastigiata	fastigiata	-	AABB	SouthAsia	Cultivated	India	Patancheru, Telangana	-	17.5287	78.2667	-
48	ICG6375	Arachis hypogaea	fastigiata	vulgaris	-	AABB	Unknown	Cultivated	Unknown	-	-	-	-	-
49	ICG4998	Arachis hypogaea	hypogaea	hypogaea	runner	AABB	EastAsia	Cultivated	China	-	-	35.8617	104.195	-
50	ICG11651	Arachis hypogaea	fastigiata	vulgaris	-	AABB	EastAsia	Cultivated	China	-	-	35.8617	104.195	-
51	ICGL3	Arachis hypogaea	hypogaea	hypogaea	-	AABB	SouthAsia	Cultivated	India	Patancheru, Telangana	-	17.5287	78.2667	-
52	ICG3584	Arachis hypogaea	fastigiata	vulgaris	-	AABB	SouthAsia	Cultivated	India	India	-	20.5937	78.9629	-
53	ICG11322	Arachis hypogaea	hypogaea	hypogaea	bunch	AABB	SouthAsia	Cultivated	India	India	-	20.5937	78.9629	-
54	ICGV87160	Arachis hypogaea	fastigiata	fastigiata	-	AABB	SouthAsia	Cultivated	India	Patancheru, Telangana	-	17.5287	78.2667	-
55	ICG721	Arachis hypogaea	hypogaea	hypogaea	bunch	AABB	NorthAmerica	Cultivated	USA	-	-	37.0902	-95.7129	-
56	ICG12665	Arachis hypogaea	fastigiata	fastigiata	-	AABB	SouthAmerica	Cultivated	Peru	Cusco	Maracana, Quillabamba	-12.83	-72.7	-
57	ICG15042	Arachis hypogaea	fastigiata	fastigiata	-	AABB	Unknown	Cultivated	Unknown	-	-	-	-	-
58	ICGV91116	Arachis hypogaea	fastigiata	fastigiata	-	AABB	SouthAsia	Cultivated	India	Patancheru, Telangana	-	17.5287	78.2667	-
59	ICG12276	Arachis hypogaea	hypogaea	hypogaea	bunch	AABB	SouthAmerica	Cultivated	Bolivia	Santa Cruz	Monteagudo	-18.12	-63.95	-
60	ICG9037	Arachis hypogaea	hypogaea	hypogaea	runner	AABB	WestAfrica	Cultivated	Cote d'lvoire	-	-	7.53999	-5.54708	-
61	ICG10010	Arachis hypogaea	-	-	-	AABB	SouthAmerica	Cultivated	Peru	Lima	-	-12.03	-77.01	-
62	ICGV99001	Arachis hypogaea	fastigiata	fastigiata	-	AABB	SouthAsia	Cultivated	India	Patancheru, Telangana	-	17.5287	78.2667	-
63	ICG14482	Arachis hypogaea	hypogaea	hypogaea	bunch	AABB	WestAfrica	Cultivated	Nigeria	Adamawa	Konkul	9.61	13.08	230
64	ICG9842	Arachis hypogaea	hypogaea	hypogaea	bunch	AABB	EastAfrica	Cultivated	Tanzania	Iringa	Ngogo	-7.78	35.69	-
65	ICG4764	Arachis hypogaea	-	-	-	AABB	SouthAmerica	Cultivated	Brazil	-	-	-14.235	-51.9253	-
66	ICG2381	Arachis hypogaea	hypogaea	hypogaea	runner	AABB	SouthAmerica	Cultivated	Brazil	-	-	-14.235	-51.9253	-
67	ICG862	Arachis hypogaea	hypogaea	hypogaea	runner	AABB	SouthAsia	Cultivated	India	India	-	20.5937	78.9629	-
68	ICG10185	Arachis hypogaea	hypogaea	hypogaea	bunch	AABB	NorthAmerica	Cultivated	USA	-	-	37.0902	-95.7129	-
69	ICG5745	Arachis hypogaea	hypogaea	hypogaea	bunch	AABB	Caribbean	Cultivated	Puerto Rico	-	-	18.2208	-66.5901	-
70	ICG14475	Arachis hypogaea	hypogaea	hypogaea	bunch	AABB	WestAfrica	Cultivated	Nigeria	Adamawa	Maipa	10.33	12.33	580
71	ICG4729	Arachis hypogaea	fastigiata	vulgaris	-	AABB	EastAsia	Cultivated	China	-	-	35.8617	104.195	-
72	ICG13491	Arachis hypogaea	fastigiata	vulgaris	-	AABB	CentralAfrica	Cultivated	Central African Republic	-	-	5.26	17.65	730
73	ICG4798	Arachis hypogaea	hypogaea	hypogaea	-	AABB	SouthAsia	Cultivated	India	India	-	20.5937	78.9629	-
74	ICGV02022	Arachis hypogaea	fastigiata	fastigiata	-	AABB	SouthAsia	Cultivated	India	Patancheru, Telangana	-	17.5287	78.2667	-
75	ICGV94361	Arachis hypogaea	fastigiata	-	-	AABB	SouthAsia	Cultivated	India	Patancheru, Telangana	-	17.5287	78.2667	-
76	ICGV93470	Arachis hypogaea	fastigiata	fastigiata	-	AABB	SouthAsia	Cultivated	India	Patancheru, Telangana	-	17.5287	78.2667	-
77	ICG5891	Arachis hypogaea	hypogaea	hypogaea	bunch	AABB	SouthAsia	Cultivated	India	Andhra Pradesh	Eruvapalem	14.5	78.75	-
78	ICG11219	Arachis hypogaea	hypogaea	hypogaea	runner	AABB	NorthAmerica	Cultivated	Mexico	-	-	23.6345	-102.553	-
79	ICG5475	Arachis hypogaea	fastigiata	fastigiata	-	AABB	EastAfrica	Cultivated	Kenya	-	-	-0.023559	37.9062	-
80	ICG11426	Arachis hypogaea	hypogaea	hypogaea	bunch	AABB	SouthAsia	Cultivated	India	India	-	20.5937	78.9629	-
81	ICG12697	Arachis hypogaea	fastigiata	vulgaris	-	AABB	SouthAsia	Cultivated	India	Tamil Nadu	Nachipallu	12.14	79.08	190
82	ICG2031	Arachis hypogaea	fastigiata	vulgaris	-	AABB	SouthAsia	Cultivated	India	India	-	20.5937	78.9629	-
83	ICG2857	Arachis hypogaea	hypogaea	hypogaea	runner	AABB	SouthAmerica	Cultivated	Argentina	-	-	-38.4161	-63.6167	-
84	ICG14985	Arachis hypogaea	fastigiata	vulgaris	-	AABB	Unknown	Cultivated	Unknown	-	-	-	-	-
85	ICG11542	Arachis hypogaea	fastigiata	vulgaris	-	AABB	EastAfrica	Cultivated	Tanzania	Tabora	Mwanhala	-5.01	32.82	1160
86	ICG12000	Arachis hypogaea	hypogaea	hypogaea	bunch	AABB	WestAfrica	Cultivated	Mali	Sikasso	Balena	11.16	-7.9	380
87	ICG15233	Arachis hypogaea	fastigiata	fastigiata	-	AABB	SouthAsia	Cultivated	India	Patancheru, Telangana	-	17.5287	78.2667	-
88	ICGV01276	Arachis hypogaea	fastigiata	fastigiata	-	AABB	SouthAsia	Cultivated	India	Patancheru, Telangana	-	17.5287	78.2667	-
89	ICG13723	Arachis hypogaea	hypogaea	hypogaea	runner	AABB	WestAfrica	Cultivated	Niger	-	-	17.6078	8.08167	-
90	ICG6646	Arachis hypogaea	fastigiata	fastigiata	-	AABB	Unknown	Cultivated	Unknown	-	-	-	-	-
91	ICG36	Arachis hypogaea	fastigiata	vulgaris	vulgaris	AABB	SouthAsia	Cultivated	India	India	-	20.5937	78.9629	-
92	ICG14630	Arachis hypogaea	fastigiata	fastigiata	-	AABB	SouthAmerica	Cultivated	Brazil	-	-	-14.235	-51.9253	-
93	ICG4670	Arachis hypogaea	fastigiata	fastigiata	-	AABB	EastAfrica	Cultivated	Sudan	-	-	12.8628	30.2176	-
94	ICG928	Arachis hypogaea	hypogaea	hypogaea	runner	AABB	Unknown	Cultivated	Unknown	-	-	-	-	-
95	ICG2286	Arachis hypogaea	hypogaea	hypogaea	bunch	AABB	NorthAmerica	Cultivated	USA	-	-	37.0902	-95.7129	-
96	ICG14106	Arachis hypogaea	fastigiata	fastigiata	-	AABB	MiddleEast	Cultivated	Zaire	-	-	-4.03833	21.7587	-
97	ICG5286	Arachis hypogaea	hypogaea	hypogaea	bunch	AABB	SouthAfrica	Cultivated	Zambia	-	-	-13.1339	27.8493	-
98	ICG7897	Arachis hypogaea	fastigiata	fastigiata	-	AABB	SouthAmerica	Cultivated	Venezuela	-	-	6.42375	-66.5897	-
99	ICG9249	Arachis hypogaea	fastigiata	vulgaris	-	AABB	SouthAfrica	Cultivated	Mauritius	-	-	-20.3484	57.5522	-
100	ICG6394	Arachis hypogaea	hypogaea	hypogaea	bunch	AABB	Unknown	Cultivated	Unknown	-	-	-	-	-
101	ICG1699	Arachis hypogaea	fastigiata	vulgaris	-	AABB	SouthAmerica	Cultivated	Brazil	Minas Gerais	Sete Lagoas	-19.45	-44.23	-
102	ICG442	Arachis hypogaea	fastigiata	vulgaris	-	AABB	NorthAmerica	Cultivated	USA	-	-	37.0902	-95.7129	-
103	ICG10036	Arachis hypogaea	fastigiata	peruviana	-	AABB	SouthAmerica	Cultivated	Peru	San Martin	Tarapoto	-6.5	-76.37	-
104	ICGV88145	Arachis hypogaea	fastigiata	fastigiata	-	AABB	SouthAsia	Cultivated	India	Patancheru, Telangana	-	17.5287	78.2667	-
105	ICG8751	Arachis hypogaea	fastigiata	peruviana	-	AABB	SouthAmerica	Cultivated	Peru	-	-	-9.18997	-75.0152	-
106	ICGV02266	Arachis hypogaea	fastigiata	-	-	AABB	SouthAsia	Cultivated	India	Patancheru, Telangana	-	17.5287	78.2667	-
107	ICG2511	Arachis hypogaea	hypogaea	hypogaea	runner	AABB	SouthAsia	Cultivated	India	India	-	20.5937	78.9629	-
108	ICGV91278	Arachis hypogaea	fastigiata	fastigiata	-	AABB	SouthAsia	Cultivated	India	Patancheru, Telangana	-	17.5287	78.2667	-
109	ICG1534	Arachis hypogaea	fastigiata	vulgaris	-	AABB	Unknown	Cultivated	Unknown	-	-	-	-	-
110	ICG5051	Arachis hypogaea	hypogaea	hypogaea	bunch	AABB	NorthAmerica	Cultivated	USA	-	-	37.0902	-95.7129	-
111	ICG5779	Arachis hypogaea	fastigiata	vulgaris	-	AABB	SouthAsia	Cultivated	India	Karnataka	Tumkur	13.35	77.08	860
112	ICG1274	Arachis hypogaea	fastigiata	fastigiata	-	AABB	SouthEastAsia	Cultivated	Indonesia	-	-	-0.789275	113.921	-
113	ICG5236	Arachis hypogaea	fastigiata	vulgaris	-	AABB	SouthAmerica	Cultivated	Chile	-	-	-35.6751	-71.543	-
114	ICG4527	Arachis hypogaea	hypogaea	hypogaea	bunch	AABB	EastAfrica	Cultivated	Uganda	-	-	1.37333	32.2903	-
115	ICG9905	Arachis hypogaea	hypogaea	hypogaea	runner	AABB	SouthAfrica	Cultivated	Zambia	-	-	-13.1339	27.8493	-
116	ICG13856	Arachis hypogaea	fastigiata	fastigiata	-	AABB	EastAfrica	Cultivated	Uganda	Lira	Ngeta	2.25	32.92	1170
117	ICG13982	Arachis hypogaea	hypogaea	hypogaea	bunch	AABB	NorthAmerica	Cultivated	USA	-	-	37.0902	-95.7129	-
118	ICG6766	Arachis hypogaea	hypogaea	hypogaea	bunch	AABB	NorthAmerica	Cultivated	USA	-	-	37.0902	-95.7129	-
119	ICGV97182	Arachis hypogaea	fastigiata	fastigiata	-	AABB	SouthAsia	Cultivated	India	Patancheru, Telangana	-	17.5287	78.2667	-
120	ICGV01328	Arachis hypogaea	fastigiata	fastigiata	-	AABB	SouthAsia	Cultivated	India	Patancheru, Telangana	-	17.5287	78.2667	-
121	ICG12672	Arachis hypogaea	hypogaea	hypogaea	bunch	AABB	SouthAmerica	Cultivated	Bolivia	Tarija	Entre Rios	-21.53	-64.2	-
122	ICGV92267	Arachis hypogaea	fastigiata	fastigiata	-	AABB	SouthAsia	Cultivated	India	Patancheru, Telangana	-	17.5287	78.2667	-
123	ICG12625	Arachis hypogaea	fastigiata	aequatoriana	-	AABB	SouthAmerica	Cultivated	Ecuador	Boliche Experiment Station. Originally from Amazonas	-	-2.17	-79.58	-
124	ICG14118	Arachis hypogaea	fastigiata	vulgaris	-	AABB	MiddleEast	Cultivated	Zaire	-	-	-4.03833	21.7587	-
125	ICG2773	Arachis hypogaea	hypogaea	hypogaea	runner	AABB	EastAfrica	Cultivated	Tanzania	-	-	-6.36903	34.8888	-
126	ICG3673	Arachis hypogaea	fastigiata	fastigiata	-	AABB	EastAsia	Cultivated	Korea, Republic of	-	-	37.664	127.978	-
127	ICG1399	Arachis hypogaea	fastigiata	fastigiata	-	AABB	SouthAfrica	Cultivated	Malawi	-	-	-13.2543	34.3015	-
128	ICG3053	Arachis hypogaea	hypogaea	hypogaea	bunch	AABB	SouthAsia	Cultivated	India	India	-	20.5937	78.9629	-
129	ICG8760	Arachis hypogaea	hypogaea	hypogaea	runner	AABB	SouthAfrica	Cultivated	Zambia	Eastern	-	-13.1339	27.8493	-
130	ICG163	Arachis hypogaea	hypogaea	hypogaea	runner	AABB	Unknown	Cultivated	Unknown	-	-	-	-	-
131	ICG3140	Arachis hypogaea	-	-	-	AABB	-	Cultivated	Unknown	-	-	-	-	-
132	ICG4389	Arachis hypogaea	hypogaea	hypogaea	runner	AABB	SouthAsia	Cultivated	India	Madhya Pradesh	Raigarh; Bilaspur	21.9	83.4	220
133	ICG12991	Arachis hypogaea	-	-	-	AABB	SouthAsia	Cultivated	India	Madhya Pradesh	-	22.9734	78.6569	-
134	ICGV87378	Arachis hypogaea	fastigiata	fastigiata	-	AABB	SouthAsia	Cultivated	India	Patancheru, Telangana	-	17.5287	78.2667	-
135	ICG1823	Arachis hypogaea	fastigiata	vulgaris	-	AABB	SouthAmerica	Cultivated	Argentina	-	-	-38.4161	-63.6167	-
136	ICG14523	Arachis hypogaea	hypogaea	hypogaea	bunch	AABB	Unknown	Cultivated	Unknown	-	-	-	-	-
137	ICG8285	Arachis hypogaea	hypogaea	hypogaea	bunch	AABB	NorthAmerica	Cultivated	USA	-	-	37.0902	-95.7129	-
138	ICG7867	Arachis hypogaea	hypogaea	hypogaea	-	AABB	SouthAsia	Cultivated	India	India	-	20.5937	78.9629	-
139	ICG4746	Arachis hypogaea	hypogaea	hypogaea	bunch	AABB	MiddleEast	Cultivated	Israel	-	-	31.0461	34.8516	-
140	ICG12509	Arachis hypogaea	-	-	-	AABB	SouthAmerica	Cultivated	Bolivia	Santa Cruz	-	-17.78	-63.18	-
141	ICGV02290	Arachis hypogaea	hypogaea	hypogaea	-	AABB	SouthAsia	Cultivated	India	Patancheru, Telangana	-	17.5287	78.2667	-
142	ICG1973	Arachis hypogaea	fastigiata	vulgaris	-	AABB	SouthAsia	Cultivated	India	India	-	20.5937	78.9629	-
143	ICG311	Arachis hypogaea	fastigiata	vulgaris	-	AABB	NorthAmerica	Cultivated	USA	-	-	37.0902	-95.7129	-
144	ICG15234	Arachis hypogaea	fastigiata	vulgaris	-	AABB	SouthAsia	Cultivated	India	Patancheru, Telangana	-	17.5287	78.2667	-
145	ICG9666	Arachis hypogaea	hypogaea	hypogaea	bunch	AABB	SouthAsia	Cultivated	India	Maharashtra	Karanwadi; Sangli	16.84	74.54	500
146	ICG1834	Arachis hypogaea	fastigiata	vulgaris	-	AABB	EastAfrica	Cultivated	Tanzania	-	-	-6.36903	34.8888	-
147	ICG11109	Arachis hypogaea	hypogaea	hypogaea	runner	AABB	EastAsia	Cultivated	Taiwan, Province of China	-	-	22.6158	120.712	-
148	ICG11088	Arachis hypogaea	fastigiata	peruviana	-	AABB	SouthAmerica	Cultivated	Peru	Loreto	Central Mk; Iquitos	-3.77	-73.68	-
149	ICG5662	Arachis hypogaea	hypogaea	hypogaea	bunch	AABB	EastAsia	Cultivated	China	-	-	35.8617	104.195	-
150	ICG875	Arachis hypogaea	hypogaea	hypogaea	runner	AABB	SouthAsia	Cultivated	India	India	-	20.5937	78.9629	-
151	ICG6407	Arachis hypogaea	fastigiata	vulgaris	-	AABB	SouthAfrica	Cultivated	Zimbabwe	-	-	-19.0154	29.1549	-
152	ICG6888	Arachis hypogaea	fastigiata	fastigiata	-	AABB	SouthAmerica	Cultivated	Brazil	-	-	-14.235	-51.9253	-
153	ICG9777	Arachis hypogaea	hypogaea	hypogaea	bunch	AABB	SouthAfrica	Cultivated	Mozambique	Nampula	Quixaxe-Monapo	-15.29	40.11	100
154	ICG2777	Arachis hypogaea	hypogaea	hypogaea	runner	AABB	SouthAsia	Cultivated	India	India	-	20.5937	78.9629	-
155	ICG4955	Arachis hypogaea	fastigiata	vulgaris	-	AABB	SouthAsia	Cultivated	India	India	-	20.5937	78.9629	-
156	ICG13858	Arachis hypogaea	fastigiata	fastigiata	-	AABB	EastAfrica	Cultivated	Uganda	Apach	Adyeda Loro	2.23	32.47	1180
157	ICG118	Arachis hypogaea	fastigiata	vulgaris	-	AABB	SouthAsia	Cultivated	India	India	-	20.5937	78.9629	-
158	ICG7181	Arachis hypogaea	fastigiata	fastigiata	-	AABB	SouthAsia	Cultivated	India	Maharashtra	Otur	19.62	73.98	-
159	ICGV98294	Arachis hypogaea	fastigiata	fastigiata	-	AABB	SouthAsia	Cultivated	India	Patancheru, Telangana	-	17.5287	78.2667	-
160	ICG3746	Arachis hypogaea	fastigiata	vulgaris	-	AABB	SouthAmerica	Cultivated	Argentina	-	-	-38.4161	-63.6167	-
161	CSMG-84-1	Arachis hypogaea	hypogaea	hypogaea	-	AABB	SouthAsia	Cultivated	India	Patancheru, Telangana	-	17.5287	78.2667	-
162	ICG334	Arachis hypogaea	fastigiata	vulgaris	-	AABB	EastAsia	Cultivated	China	-	Jiangxi, Phonowmun, Chiuchiang	35.8617	104.195	-
163	ICG2925	Arachis hypogaea	hypogaea	hypogaea	runner	AABB	SouthAsia	Cultivated	India	India	-	20.5937	78.9629	-
164	ICGV01232	Arachis hypogaea	fastigiata	fastigiata	-	AABB	SouthAsia	Cultivated	India	Patancheru, Telangana	-	17.5287	78.2667	-
165	ICGV02038	Arachis hypogaea	fastigiata	fastigiata	-	AABB	SouthAsia	Cultivated	India	Patancheru, Telangana	-	17.5287	78.2667	-
166	ICG6057	Arachis hypogaea	hypogaea	hypogaea	bunch	AABB	NorthAmerica	Cultivated	USA	-	-	37.0902	-95.7129	-
167	ICG10890	Arachis hypogaea	fastigiata	fastigiata	-	AABB	SouthAmerica	Cultivated	Peru	Lima	-	-12.03	-77.01	-
168	ICG1711	Arachis hypogaea	fastigiata	vulgaris	-	AABB	SouthAmerica	Cultivated	Bolivia	-	-	-16.2902	-63.5887	-
169	ICG14710	Arachis hypogaea	hypogaea	fastigiata	-	AABB	CentralAfrica	Cultivated	Cameroon	-	-	7.36972	12.3547	-
170	ICG6654	Arachis hypogaea	fastigiata	vulgaris	-	AABB	Unknown	Cultivated	Unknown	-	-	-	-	-
171	ICG188	Arachis hypogaea	hypogaea	hypogaea	bunch	AABB	SouthAsia	Cultivated	India	India	-	20.5937	78.9629	-
172	ICG397	Arachis hypogaea	fastigiata	fastigiata	-	AABB	NorthAmerica	Cultivated	USA	-	-	37.0902	-95.7129	-
173	ICG297	Arachis hypogaea	fastigiata	fastigiata	-	AABB	NorthAmerica	Cultivated	Mauritius	-	-	-20.3484	57.5522	-
174	ICG2106	Arachis hypogaea	fastigiata	vulgaris	-	AABB	SouthAsia	Cultivated	India	India	-	20.5937	78.9629	-
175	ICG14705	Arachis hypogaea	hypogaea	hypogaea	bunch	AABB	CentralAfrica	Cultivated	Cameroon	-	-	7.36972	12.3547	-
176	ICG10053	Arachis hypogaea	-	-	-	AABB	SouthAmerica	Cultivated	Peru	Loreto	Belem Mk; Iquitos	-3.77	-73.23	-
177	ICG15287	Arachis hypogaea	fastigiata	vulgaris	-	AABB	SouthAmerica	Cultivated	Brazil	-	-	-14.235	-51.9253	-
178	ICG12879	Arachis hypogaea	fastigiata	vulgaris	-	AABB	SouthEastAsia	Cultivated	Myanmar	-	-	21.914	95.9562	-
179	ICG9987	Arachis hypogaea	fastigiata	fastigiata	-	AABB	SouthAmerica	Cultivated	Bolivia	Beni	San Borja	-14.83	-66.85	240
180	ICG9961	Arachis hypogaea	hypogaea	hypogaea	bunch	AABB	Unknown	Cultivated	Unknown	-	-	-	-	-
181	ICG4412	Arachis hypogaea	hypogaea	hypogaea	runner	AABB	NorthAmerica	Cultivated	USA	-	-	37.0902	-95.7129	-
182	ICG4156	Arachis hypogaea	hypogaea	hypogaea	runner	AABB	Unknown	Cultivated	Unknown	-	-	-	-	-
183	ICG5016	Arachis hypogaea	hypogaea	hypogaea	runner	AABB	NorthAmerica	Cultivated	USA	-	-	37.0902	-95.7129	-
184	ICGV86325	Arachis hypogaea	hypogaea	-	-	AABB	SouthAsia	Cultivated	India	Patancheru, Telangana	-	17.5287	78.2667	-
185	ICG4911	Arachis hypogaea	fastigiata	vulgaris	-	AABB	SouthAfrica	Cultivated	Malawi	-	-	-13.2543	34.3015	-
186	ICG111	Arachis hypogaea	hypogaea	hypogaea	bunch	AABB	Unknown	Cultivated	Unknown	-	-	-	-	-
187	ICG4750	Arachis hypogaea	fastigiata	vulgaris	-	AABB	SouthAmerica	Cultivated	Paraguay	-	Yaguaron	-23.4425	-58.4438	-
188	ICG1519	Arachis hypogaea	fastigiata	vulgaris	-	AABB	SouthAsia	Cultivated	India	India	-	20.5937	78.9629	-
189	ICG11855	Arachis hypogaea	hypogaea	hypogaea	bunch	AABB	EastAsia	Cultivated	Korea, Republic of	-	-	37.664	127.978	-
190	ICG15405	Arachis hypogaea	hypogaea	hirsuta	-	AABB	SouthAmerica	Cultivated	Peru	Ancash	Chimbote	-9.08	-78.6	50
191	ICG9315	Arachis hypogaea	fastigiata	fastigiata	-	AABB	NorthAmerica	Cultivated	USA	-	-	37.0902	-95.7129	-
192	ICG12682	Arachis hypogaea	fastigiata	vulgaris	-	AABB	SouthAsia	Cultivated	India	Tamil Nadu	Srirangapatti; Madurai	9.9	77.78	-
193	ICG8083	Arachis hypogaea	fastigiata	vulgaris	-	AABB	CentralAsia	Cultivated	Russian Federation	-	-	61.524	105.319	-
194	ICG3992	Arachis hypogaea	hypogaea	hypogaea	runner	AABB	SouthAsia	Cultivated	India	India	-	20.5937	78.9629	-
195	ICG5494	Arachis hypogaea	fastigiata	vulgaris	-	AABB	SouthEastAsia	Cultivated	Malaysia	-	-	4.21048	101.976	-
196	ICG6667	Arachis hypogaea	hypogaea	hypogaea	bunch	AABB	NorthAmerica	Cultivated	USA	-	-	37.0902	-95.7129	-
197	ICG7883	Arachis hypogaea	hypogaea	hypogaea	bunch	AABB	MiddleEast	Cultivated	Israel	-	-	31.0461	34.8516	-
198	ICG5663	Arachis hypogaea	hypogaea	hypogaea	bunch	AABB	EastAsia	Cultivated	China	-	-	35.8617	104.195	-
199	ICG7906	Arachis hypogaea	fastigiata	vulgaris	-	AABB	SouthAfrica	Cultivated	Zimbabwe	-	-	-19.0154	29.1549	-
200	ICG8567	Arachis hypogaea	fastigiata	vulgaris	-	AABB	SouthAmerica	Cultivated	Uruguay	-	-	-32.5228	-55.7658	-
201	ICGV92206	Arachis hypogaea	fastigiata	fastigiata	-	AABB	SouthAsia	Cultivated	India	Patancheru, Telangana	-	17.5287	78.2667	-
202	ICGV96466	Arachis hypogaea	-	-	-	AABB	SouthAsia	Cultivated	India	Patancheru, Telangana	-	17.5287	78.2667	-
203	ICGV97183	Arachis hypogaea	fastigiata	fastigiata	-	AABB	SouthAsia	Cultivated	India	Patancheru, Telangana	-	17.5287	78.2667	-
204	ICG11144	Arachis hypogaea	fastigiata	fastigiata	-	AABB	SouthAmerica	Cultivated	Argentina	-	-	-38.4161	-63.6167	-
205	ICG11249	Arachis hypogaea	fastigiata	vulgaris	-	AABB	EastAfrica	Cultivated	Tanzania	Dodoma	Vilundilo	-6.17	35.73	-
206	ICG5221	Arachis hypogaea	fastigiata	fastigiata	-	AABB	SouthAmerica	Cultivated	Argentina	-	-	-38.4161	-63.6167	-
207	ICG9809	Arachis hypogaea	fastigiata	vulgaris	-	AABB	SouthAfrica	Cultivated	Mozambique	Nampula	Nametil 15E	-15.08	39.35	150
208	ICG3681	Arachis hypogaea	fastigiata	fastigiata	-	AABB	NorthAmerica	Cultivated	USA	-	-	37.0902	-95.7129	-
209	ICG11862	Arachis hypogaea	hypogaea	hypogaea	bunch	AABB	EastAsia	Cultivated	Korea, Republic of	-	-	37.664	127.978	-
210	ICGV96468	Arachis hypogaea	fastigiata	fastigiata	-	AABB	SouthAsia	Cultivated	India	Patancheru, Telangana	-	17.5287	78.2667	-
211	ICG115	Arachis hypogaea	fastigiata	fastigiata	-	AABB	SouthAsia	Cultivated	India	India	-	20.5937	78.9629	-
212	ICG3343	Arachis hypogaea	fastigiata	vulgaris	-	AABB	SouthAsia	Cultivated	India	India	-	20.5937	78.9629	-
213	ICG10092	Arachis hypogaea	fastigiata	fastigiata	-	AABB	SouthAfrica	Cultivated	Zimbabwe	-	-	-19.0154	29.1549	-
214	ICGV87921	Arachis hypogaea	fastigiata	fastigiata	-	AABB	SouthAsia	Cultivated	India	Patancheru, Telangana	-	17.5287	78.2667	-
215	ICG7243	Arachis hypogaea	hypogaea	hypogaea	runner	AABB	NorthAmerica	Cultivated	USA	-	-	37.0902	-95.7129	-
216	ICG3775	Arachis hypogaea	fastigiata	vulgaris	-	AABB	SouthAmerica	Cultivated	Brazil	Rio Grande Do Sul	Rio Grande Do Sul	-30.03	-51.2	54
217	ICG6813	Arachis hypogaea	hypogaea	hypogaea	runner	AABB	WestAfrica	Cultivated	Senegal	-	-	14.4974	-14.4524	-
218	ICGV02194	Arachis hypogaea	fastigiata	fastigiata	-	AABB	SouthAsia	Cultivated	India	Patancheru, Telangana	-	17.5287	78.2667	-
219	ICGV02148	Arachis hypogaea	fastigiata	fastigiata	-	AABB	SouthAsia	Cultivated	India	Patancheru, Telangana	-	17.5287	78.2667	-
220	ICG9362	Arachis hypogaea	hypogaea	hypogaea	bunch	AABB	EastAsia	Cultivated	Taiwan, Province of China	-	-	22.6158	120.712	-
221	ICG8517	Arachis hypogaea	fastigiata	fastigiata	-	AABB	SouthAmerica	Cultivated	Bolivia	-	-	-16.2902	-63.5887	-
222	ICG13895	Arachis hypogaea	hypogaea	hypogaea	-	AABB	SouthAsia	Cultivated	India	Uttar Pradesh	Pahasaman	26.8467	80.9462	-
223	ICG4538	Arachis hypogaea	hypogaea	hypogaea	bunch	AABB	SouthAsia	Cultivated	India	India	-	20.5937	78.9629	-
224	ICG15419	Arachis hypogaea	hypogaea	hirsuta	-	AABB	SouthAmerica	Cultivated	Ecuador	Pichincha	Canton Quito; Parroquia San Antonio	0.04	-78.44	2560
225	ICG8106	Arachis hypogaea	fastigiata	fastigiata	-	AABB	SouthAmerica	Cultivated	Peru	Lima	-	-12.0464	-77.0428	-
226	ICG12988	Arachis hypogaea	fastigiata	vulgaris	-	AABB	SouthAsia	Cultivated	India	Madhya Pradesh	-	22.9734	78.6569	-
227	ICG7190	Arachis hypogaea	fastigiata	vulgaris	-	AABB	SouthAmerica	Cultivated	Brazil	-	-	-14.235	-51.9253	-
228	ICG6022	Arachis hypogaea	fastigiata	fastigiata	-	AABB	EastAfrica	Cultivated	Sudan	-	-	12.8628	30.2176	-
229	ICG15190	Arachis hypogaea	hypogaea	hypogaea	bunch	AABB	WestAfrica	Cultivated	Costa Rica	-	-	9.74892	-83.7534	-
230	ICG3240	Arachis hypogaea	fastigiata	vulgaris	-	AABB	EastAfrica	Cultivated	Uganda	-	-	1.37333	32.2903	-
231	ICG11687	Arachis hypogaea	fastigiata	vulgaris	-	AABB	SouthAsia	Cultivated	India	Karnataka	Jagalur; Dharwad	14.52	76.34	560
232	ICG1415	Arachis hypogaea	fastigiata	vulgaris	-	AABB	WestAfrica	Cultivated	Senegal	-	-	14.4974	-14.4524	-
233	ICG3421	Arachis hypogaea	fastigiata	vulgaris	-	AABB	SouthAsia	Cultivated	India	India	-	20.5937	78.9629	-
234	ICG2772	Arachis hypogaea	hypogaea	hypogaea	bunch	AABB	WestAfrica	Cultivated	Nigeria	-	-	9.082	8.67528	-
235	ICG12370	Arachis hypogaea	hypogaea	hypogaea	runner	AABB	SouthAsia	Cultivated	India	Madhya Pradesh	Pratapgarh; Sarguja	22.55	86.44	550
236	ICG10384	Arachis hypogaea	fastigiata	vulgaris	-	AABB	WestAfrica	Cultivated	Nigeria	Gongola	Michika	10.66	13.39	430
237	ICG14834	Arachis hypogaea	hypogaea	hypogaea	-	AABB	SouthAsia	Cultivated	Pakistan	-	-	30.3753	69.3451	-
238	ICG14127	Arachis hypogaea	fastigiata	fastigiata	-	AABB	MiddleEast	Cultivated	Zaire	-	-	-4.03833	21.7587	-
239	ICG5195	Arachis hypogaea	fastigiata	vulgaris	-	AABB	EastAfrica	Cultivated	Sudan	-	-	12.8628	30.2176	-
240	ICGV86590	Arachis hypogaea	fastigiata	fastigiata	-	AABB	SouthAsia	Cultivated	India	Patancheru; Telangana	-	17.53	78.65	-
241	ICGV86326	Arachis hypogaea	-	-	-	AABB	SouthAsia	Cultivated	India	Patancheru, Telangana	-	17.5287	78.2667	-
242	ICG7153	Arachis hypogaea	hypogaea	hypogaea	runner	AABB	SouthAsia	Cultivated	India	Karnataka	Sirvar	16.17	77.02	-
243	ICG4684	Arachis hypogaea	fastigiata	vulgaris	-	AABB	NorthAmerica	Cultivated	USA	-	-	37.0902	-95.7129	-
244	ICG1703	Arachis hypogaea	fastigiata	peruviana	-	AABB	SouthAmerica	Cultivated	Peru	Huanuco	Tournavista; Pucallpa	-8.92993	-74.7059	-
245	ICG15236	Arachis hypogaea	fastigiata	vulgaris	-	AABB	SouthAsia	Cultivated	India	Patancheru, Telangana	-	17.5287	78.2667	-
246	ICG10701	Arachis hypogaea	fastigiata	fastigiata	-	AABB	EastAsia	Cultivated	China	-	-	35.8617	104.195	-
247	ICG405	Arachis hypogaea	fastigiata	fastigiata	-	AABB	SouthAmerica	Cultivated	Paraguay	-	-	-23.4425	-58.4438	-
248	ICG10566	Arachis hypogaea	fastigiata	fastigiata	-	AABB	CentralAfrica	Cultivated	Congo	-	-	-0.228021	15.8277	-
249	ICG532	Arachis hypogaea	hypogaea	hypogaea	bunch	AABB	Unknown	Cultivated	Unknown	-	-	-	-	-
250	ICG1569	Arachis hypogaea	fastigiata	vulgaris	-	AABB	SouthAsia	Cultivated	India	India	-	20.5937	78.9629	-
251	ICG7963	Arachis hypogaea	hypogaea	hypogaea	bunch	AABB	NorthAmerica	Cultivated	USA	-	-	37.0902	-95.7129	-
252	ICG11386	Arachis hypogaea	fastigiata	vulgaris	-	AABB	SouthAsia	Cultivated	India	India	-	20.5937	78.9629	-
253	ICGV87354	Arachis hypogaea	fastigiata	fastigiata	-	AABB	SouthAsia	Cultivated	India	Patancheru, Telangana	-	17.5287	78.2667	-
254	ICG5327	Arachis hypogaea	hypogaea	hypogaea	bunch	AABB	NorthAmerica	Cultivated	USA	-	-	37.0902	-95.7129	-
255	ICG1487	Arachis hypogaea	fastigiata	vulgaris	-	AABB	Unknown	Cultivated	Unknown	-	-	-	-	-
256	ICG13177	Arachis monticola	-	-	-	AABB	SouthAmerica	Wild	Argentina	Jujuy	Apedero Reyes, Yala 5S at edge of rail road	-24.09	-65.22	1261
257	ICG5609	Arachis hypogaea	fastigiata	fastigiata	-	AABB	SouthAsia	Cultivated	Sri Lanka	-	-	7.87305	80.7718	-
258	ICGV95377	Arachis hypogaea	fastigiata	fastigiata	-	AABB	SouthAsia	Cultivated	India	Patancheru, Telangana	-	17.5287	78.2667	-
259	ICGV02271	Arachis hypogaea	-	-	-	AABB	SouthAsia	Cultivated	India	Patancheru, Telangana	-	17.5287	78.2667	-
260	ICG8490	Arachis hypogaea	hypogaea	hypogaea	runner	AABB	EastAfrica	Cultivated	Somalia	-	-	5.15215	46.1996	-
261	ICG13787	Arachis hypogaea	hypogaea	hypogaea	bunch	AABB	WestAfrica	Cultivated	Niger	-	-	17.6078	8.08167	-
262	ICGV94169	Arachis hypogaea	fastigiata	fastigiata	-	AABB	SouthAsia	Cultivated	India	Patancheru, Telangana	-	17.5287	78.2667	-
263	ICGV86011	Arachis hypogaea	-	-	-	AABB	SouthAsia	Cultivated	India	Patancheru, Telangana	-	17.5287	78.2667	-
264	ICG11550	Arachis duranensis	-	-	-	AA	SouthAmerica	Wild	Argentina	Salta	A. Quijarro 14SW, San Martin, Rio Seco branch	-22.51	-63.56	350
265	ICG13192	Arachis duranensis	-	-	-	AA	SouthAmerica	Wild	Argentina	Salta	N bank of Rio del Valle, Las Lajitas 4N	-24.41	-64.16	450
266	ICG8123	Arachis duranensis	-	-	-	AA	SouthAmerica	Wild	Argentina	Salta	Campo Duran	-22.19	-63.43	500
267	ICG8195	Arachis duranensis	-	-	-	AA	SouthAmerica	Wild	Argentina	Jujuy	Rio Perico Bridge 1N, highway to Jujuy airport	-24.22	-65.07	940
268	ICG8216	Arachis cardenasii	-	-	-	AA	SouthAmerica	Wild	Bolivia	Santa Cruz	Robore; Chiquitos	-18.2	-59.46	200
269	ICG11555	Arachis duranensis	-	-	-	AA	SouthAmerica	Wild	Argentina	Salta	Airport, W of Route 9	-24.47	-65.32	1250
270	ICG13202	Arachis duranensis	-	-	-	AA	SouthAmerica	Wild	Argentina	Salta	E of oil refinery, Rio Itijuro, Campo Durán	-22.12	-63.14	500
271	ICG8124	Arachis batizocoi	-	-	-	BB	SouthAmerica	Wild	Bolivia	Santa Cruz	Parapeti/pr.Est.Ferrov	-20.05	-63.14	700
272	ICG8200	Arachis duranensis	-	-	-	AA	SouthAmerica	Wild	Argentina	Salta	Sends Hachada; NE bridge of highway 34	-23.03	-63.56	380
273	ICG8956	Arachis duranensis	-	-	-	AA	SouthAmerica	Wild	Argentina	Salta	Senda Hachad 3SE, banks of Rio Seco at Highway 81 bridge	-23.04	-63.53	375
274	ICG11560	Arachis chiquitana	-	-	-	PP	SouthAmerica	Wild	Bolivia	Santa Cruz	Est. El Cinco; San Jose de Chiquitos 5N	-17.5	-60.43	340
275	ICG13206	Arachis duranensis	-	-	-	AA	SouthAmerica	Wild	Argentina	Jujuy	Near cemetery, 2.5 Km SSE Fraile Pintado	-23.58	-64.47	450
276	ICG8125	Arachis stenosperma	-	-	-	AA	SouthAmerica	Wild	Brazil	Parana	Ponta de Pita, 6 Km from mid-Antonina	-25.24	-48.44	3
277	ICG8201	Arachis duranensis	-	-	-	AA	SouthAmerica	Wild	Bolivia	Tarija	Yacuiba 30N; Campo de la Tapia	-21.48	-63.33	575
278	ICG8959	Arachis kempff-mercadoi	-	-	-	AA	SouthAmerica	Wild	Bolivia	Santa Cruz	Portachuelo 10SW; Gutierrez	-17.23	-63.28	325
279	ICG11561	Arachis cardenasii	-	-	-	AA	SouthAmerica	Wild	Bolivia	Santa Cruz	Road to Natividad; San Jose de Chiquitos 15S	-17.58	-60.47	370
280	ICG13210	Arachis stenosperma	-	-	-	AA	SouthAmerica	Wild	Brazil	Mato Grosso	Araguaiana, 38 km on BR-158 between Barra do Garças and Xavantina	-15.71	-51.9	350
281	ICG8203	Arachis duranensis	-	-	-	AA	SouthAmerica	Wild	Bolivia	Tarija	Carapari 14N; junction Rio Campo, Large/rio Carapari	-21.41	-63.44	935
282	ICG8973	Arachis paraguariensis	-	-	-	EE	SouthAmerica	Wild	Brazil	Mato Grosso Do Sul	Rio Capivara, Porto Murtinho 46NE, road to Jardim	-21.43	-57.26	180
283	ICG13164	Arachis cardenasii	-	-	-	AA	SouthAmerica	Wild	Bolivia	Santa Cruz	El Central 2SE, 300m from Vrasibiqui, Rabore, Chiquitos	-18.21	-59.45	300
284	ICG13218	Arachis duranensis	-	-	-	AA	SouthAmerica	Wild	Argentina	Salta	Salta 3W, Road to San Lorenzo	-24.47	-65.32	1250
285	ICG8138	Arachis duranensis	-	-	-	AA	SouthAmerica	Wild	Argentina	Salta	12 Km from Salta, Edge of rio Arenales; San Martin	-24.47	-65.32	1250
286	ICG8205	Arachis duranensis	-	-	-	AA	SouthAmerica	Wild	Bolivia	Tarija	Villamontes 5S; Road from Yacuiba, 23 Km of Palmer Grande	-21.18	-63.5	450
287	ICG13166	Arachis cardenasii	-	-	-	AA	SouthAmerica	Wild	Bolivia	Santa Cruz	Roboré 6E; Road to Santiago at small river	-18.21	-59.44	650
288	ICG13232	Arachis hoehnei	-	-	-	BB	SouthAmerica	Wild	Paraguay	Amambay	Ruta 3, Arroyo Negla, Bella Vista 35S (near Paraguay border)	-22.38	-56.24	200
289	ICG8144	Arachis villosa	-	-	-	AA	SouthAmerica	Wild	Argentina	-	-	-38.4161	-63.6167	-
290	ICG8206	Arachis ipaensis	-	-	-	BB	SouthAmerica	Wild	Bolivia	Tarija	Villamontes 30N on road to Santa Cruz	-21	-63.5	575
291	ICG13168	Arachis villosa	-	-	-	AA	SouthAmerica	Wild	Argentina	Corrientes	Pasa de los Libres;500m S Intl. bridge, Hotel De Turisma	-29.44	-57.07	63
292	ICG13260	Arachis villosulicarpa	-	-	-	EX	Unknown	Wild	Unknown	-	-	-	-	-
293	ICG8164	Arachis kempff-mercadoi	-	-	-	AA	SouthAmerica	Wild	Bolivia	Santa Cruz	Santa Cruz Botanical Garden	-17.78	-63.18	-
294	ICG8211	Arachis batizocoi	-	-	-	BB	SouthAmerica	Wild	Bolivia	Santa Cruz	Road to Santa Cruz; Gutirrez 22N, Cordillera	-19.13	-63.31	900
295	ICG4983	Arachis diagoi (chacoensis)	-	-	-	AA	SouthAmerica	Wild	Paraguay	Alta Parana	Puerto Casado	-22.17	-57.59	100
296	ICG8190	Arachis hoehnei	-	-	-	BB	SouthAmerica	Wild	Brazil	Mato Grosso Do Sul	Faz. Sta. Tereza, Baia Vermelhq, Corumba	-18.08	-57.3	90
297	ICG8215	Arachis stenophylla	-	-	-	EE	SouthAmerica	Wild	Brazil	Mato Grosso Do Sul	7 Km from Bella Vista on road from Bela Vista to Ponta Pora	-22.04	-56.27	210
298	ICG8135	Arachis monticola	-	-	-	AABB	SouthAmerica	Wild	Argentina	Jujuy	Yala	-24.12	-65.38	1445
299	ICG6263	Arachis hypogaea	fastigiata	vulgaris	-	AABB	WestAfrica	Cultivated	Zambia	-	-	-13.1339	27.8493	-
300	ICG6402	Arachis hypogaea	hypogaea	hypogaea	bunch	AABB	Unknown	Cultivated	Unknown	-	-	-	-	-

## Sheet: Supplementary Table S5
Table S5: Detailed information on allele frequency heterozygosity and polymorphic information content in Reference set
S.NO.	Chromosome_position	SNP_ID	Major Allele	Major Allele Frequency	Minor Allele	Minor Allele Frequency	Heterozygosity	PIC
1	A01_102918	AX-147207619	T	0.96429	C	0.03571	0.0238	0.068
2	A01_105739	AX-147265616	C	0.95101	G	0.04899	0.0304	0.093
3	A01_105794	AX-147207622	G	0.97804	A	0.02196	0.0101	0.042
4	A01_106775	AX-147207623	G	0.90986	T	0.09014	0.0034	0.164
5	A01_111099	AX-147207624	G	0.93074	T	0.06926	0.0101	0.128
6	A01_112322	AX-147207625	T	0.92517	C	0.07483	0.0272	0.138
7	A01_123462	AX-147207626	A	0.9697	G	0.0303	0.0202	0.058
8	A01_123546	AX-147207627	T	0.77163	C	0.22837	0.0276	0.352
9	A01_123599	AX-147207628	T	0.98986	C	0.01014	0.0202	0.02
10	A01_124183	AX-147207629	A	0.9697	G	0.0303	0.0202	0.058
11	A01_127013	AX-147265617	A	0.97109	T	0.02891	0.0102	0.056
12	A01_157325	AX-147265618	T	0.90709	A	0.09291	0.0236	0.168
13	A01_157511	AX-147207631	G	0.97804	T	0.02196	0.0033	0.042
14	A01_230496	AX-147207636	G	0.54882	A	0.45118	0	0.495
15	A01_230616	AX-147207637	T	0.60274	C	0.39726	0.0547	0.478
16	A01_231463	AX-147207638	T	0.53136	C	0.46864	0.0243	0.498
17	A01_231562	AX-147207639	C	0.9899	T	0.0101	0.0202	0.019
18	A01_253683	AX-147207640	G	0.58733	A	0.41267	0.0239	0.484
19	A01_280183	AX-147207641	C	0.97288	T	0.02712	0.0135	0.052
20	A01_287481	AX-147207642	T	0.99663	C	0.00337	0.0067	0.006
21	A01_287615	AX-147207643	T	0.97109	G	0.02891	0.0102	0.056
22	A01_298343	AX-147207646	C	0.98822	T	0.01178	0.0033	0.023
23	A01_327021	AX-147207649	A	0.92456	G	0.07544	0.0175	0.139
24	A01_328478	AX-147207651	T	0.98485	C	0.01515	0.0101	0.029
25	A01_328544	AX-147207652	T	0.9596	C	0.0404	0.0202	0.077
26	A01_328589	AX-147207653	G	0.99663	A	0.00337	0.0067	0.006
27	A01_342201	AX-147207654	C	0.96416	T	0.03584	0.0102	0.069
28	A01_343971	AX-147207655	T	0.93051	G	0.06949	0.0237	0.129
29	A01_351755	AX-147207657	C	0.97527	A	0.02473	0	0.048
30	A01_354250	AX-147207658	C	0.99324	A	0.00676	0	0.013
31	A01_373029	AX-147207660	A	0.95623	C	0.04377	0	0.083
32	A01_390660	AX-147207661	C	0.98635	T	0.01365	0.0273	0.026
33	A01_397391	AX-147207662	C	0.96453	T	0.03547	0.0101	0.068
34	A01_405426	AX-147207663	T	0.96791	C	0.03209	0.0101	0.062
35	A01_406282	AX-147207664	T	0.90541	C	0.09459	0.0135	0.171
36	A01_413617	AX-147265620	A	0.99158	T	0.00842	0.0033	0.016
37	A01_413869	AX-147207665	T	0.52881	G	0.47119	0.0203	0.498
38	A01_419247	AX-147265621	G	0.5404	C	0.4596	0.0235	0.496
39	A01_419944	AX-147265622	G	0.91892	C	0.08108	0.0135	0.149
40	A01_425836	AX-147265623	A	0.96296	T	0.03704	0.0134	0.071
41	A01_426003	AX-147207666	G	0.98983	T	0.01017	0	0.02
42	A01_426097	AX-147207667	A	0.9697	G	0.0303	0.0067	0.058
43	A01_426180	AX-147207668	C	0.92662	T	0.07338	0.0238	0.135
44	A01_426230	AX-147207669	T	0.94276	C	0.05724	0.0134	0.107
45	A01_426505	AX-147265624	A	0.94388	T	0.05612	0.0102	0.105
46	A01_427357	AX-147207670	A	0.94781	G	0.05219	0.0101	0.098
47	A01_427451	AX-147265625	A	0.95932	T	0.04068	0.0067	0.078
48	A01_428069	AX-147207671	T	0.90372	C	0.09628	0.0101	0.174
49	A01_428104	AX-147207672	A	0.97475	G	0.02525	0.0235	0.049
50	A01_459988	AX-147207673	G	0.9527	T	0.0473	0	0.09
51	A01_460301	AX-147265626	C	0.92568	G	0.07432	0.0067	0.137
52	A01_460348	AX-147207675	G	0.9881	A	0.0119	0.017	0.023
53	A01_461328	AX-147207676	C	0.78028	T	0.21972	0.0311	0.342
54	A01_462357	AX-147207677	G	0.99495	A	0.00505	0.0033	0.01
55	A01_462441	AX-147265627	A	0.96075	T	0.03925	0.0034	0.075
56	A01_462504	AX-147207678	C	0.99158	A	0.00842	0.0033	0.016
57	A01_463535	AX-147207679	C	0.99493	A	0.00507	0.0033	0.01
58	A01_463788	AX-147207680	C	0.92177	T	0.07823	0.0136	0.144
59	A01_468457	AX-147207681	C	0.95439	T	0.04561	0.0236	0.087
60	A01_491796	AX-147207682	A	0.96949	G	0.03051	0.0135	0.059
61	A01_492230	AX-147207684	A	0.78261	G	0.21739	0.0289	0.34
62	A01_494189	AX-147207686	T	0.96599	C	0.03401	0	0.065
63	A01_495814	AX-147207687	C	0.97128	T	0.02872	0.0101	0.055
64	A01_495975	AX-147207688	C	0.97128	T	0.02872	0.0101	0.055
65	A01_510521	AX-147265628	A	0.98316	T	0.01684	0	0.033
66	A01_511520	AX-147207689	C	0.98299	T	0.01701	0	0.033
67	A01_524684	AX-147265629	A	0.99495	T	0.00505	0.0101	0.01
68	A01_527440	AX-147207693	A	0.99661	G	0.00339	0.0067	0.006
69	A01_527515	AX-147207694	A	0.90847	C	0.09153	0.0067	0.166
70	A01_527530	AX-147207695	A	0.99663	G	0.00337	0.0067	0.006
71	A01_547598	AX-147265631	G	0.96758	C	0.03242	0.0034	0.062
72	A01_565567	AX-147265632	C	0.95932	G	0.04068	0	0.078
73	A01_567530	AX-147207696	C	0.97804	A	0.02196	0.0101	0.042
74	A01_575587	AX-147265633	C	0.93027	G	0.06973	0.0034	0.129
75	A01_578188	AX-147207697	G	0.95455	A	0.04545	0.0168	0.086
76	A01_578246	AX-147207698	T	0.95719	C	0.04281	0.0034	0.081
77	A01_595640	AX-147265635	C	0.9678	G	0.0322	0.0033	0.062
78	A01_600429	AX-147207699	G	0.98485	A	0.01515	0.0168	0.029
79	A01_603168	AX-147207701	C	0.99158	T	0.00842	0.0033	0.016
80	A01_605490	AX-147265636	T	0.9244	A	0.0756	0.0274	0.139
81	A01_605698	AX-147207703	G	0.93074	A	0.06926	0.0236	0.128
82	A01_605830	AX-147207704	G	0.98142	A	0.01858	0.0033	0.036
83	A01_605967	AX-147207705	T	0.99155	G	0.00845	0.0033	0.016
84	A01_606191	AX-147265637	G	0.97619	C	0.02381	0	0.046
85	A01_606256	AX-147265638	G	0.99327	C	0.00673	0	0.013
86	A01_607242	AX-147207706	G	0.99662	A	0.00338	0	0.006
87	A01_610614	AX-147207707	C	0.91864	T	0.08136	0.0203	0.149
88	A01_624576	AX-147207708	A	0.98653	C	0.01347	0.0134	0.026
89	A01_637041	AX-147207709	T	0.96259	C	0.03741	0.0204	0.072
90	A01_637087	AX-147265639	A	0.95254	T	0.04746	0.0067	0.09
91	A01_637518	AX-147207710	T	0.99327	C	0.00673	0	0.013
92	A01_638389	AX-147207712	A	0.9661	G	0.0339	0.0271	0.065
93	A01_638453	AX-147207713	C	0.99327	A	0.00673	0	0.013
94	A01_638492	AX-147207714	T	0.98653	C	0.01347	0.0067	0.026
95	A01_639847	AX-147207715	C	0.99324	T	0.00676	0.0067	0.013
96	A01_640362	AX-147207716	C	0.99324	T	0.00676	0	0.013
97	A01_643492	AX-147207717	A	0.98316	G	0.01684	0	0.033
98	A01_646231	AX-147207719	C	0.99327	T	0.00673	0	0.013
99	A01_646540	AX-147207720	A	0.93919	G	0.06081	0.0067	0.114
100	A01_647307	AX-147207721	G	0.94915	T	0.05085	0.0135	0.096
101	A01_647489	AX-147207722	C	0.96284	T	0.03716	0.0135	0.071
102	A01_664280	AX-147207723	A	0.99493	G	0.00507	0.0101	0.01
103	A01_666094	AX-147207724	A	0.99663	C	0.00337	0.0067	0.006
104	A01_666799	AX-147265640	C	0.94218	G	0.05782	0	0.108
105	A01_685455	AX-147207726	G	0.99324	T	0.00676	0.0135	0.013
106	A01_696110	AX-147207729	A	0.98653	G	0.01347	0.0134	0.026
107	A01_696173	AX-147207730	T	0.92761	C	0.07239	0.0235	0.134
108	A01_700978	AX-147207731	C	0.99493	T	0.00507	0.0101	0.01
109	A01_701042	AX-147207732	A	0.9678	G	0.0322	0.0169	0.062
110	A01_732683	AX-147207734	C	0.98148	T	0.01852	0.0033	0.036
111	A01_733029	AX-147207735	A	0.9223	G	0.0777	0.0135	0.143
112	A01_733698	AX-147265641	C	0.98316	G	0.01684	0	0.033
113	A01_733743	AX-147207736	C	0.8902	T	0.1098	0.0101	0.195
114	A01_735024	AX-147207737	G	0.93448	A	0.06552	0.0413	0.122
115	A01_735428	AX-147207738	A	0.98983	C	0.01017	0.0135	0.02
116	A01_738171	AX-147207739	T	0.98316	C	0.01684	0.0067	0.033
117	A01_740734	AX-147265642	T	0.99493	A	0.00507	0.0101	0.01
118	A01_748457	AX-147207741	C	0.98485	T	0.01515	0.0033	0.029
119	A01_748884	AX-147207742	C	0.94048	A	0.05952	0.0034	0.111
120	A01_768694	AX-147265643	G	0.99495	C	0.00505	0.0101	0.01
121	A01_772587	AX-147265644	A	0.92568	T	0.07432	0.0067	0.137
122	A01_772732	AX-147207743	A	0.98311	G	0.01689	0.0135	0.033
123	A01_772775	AX-147265645	T	0.99324	A	0.00676	0.0067	0.013
124	A01_773107	AX-147207744	C	0.96465	T	0.03535	0.0168	0.068
125	A01_776205	AX-147207745	G	0.96918	A	0.03082	0.0137	0.059
126	A01_784799	AX-147207746	C	0.96791	T	0.03209	0.0236	0.062
127	A01_784896	AX-147207747	T	0.97306	C	0.02694	0	0.052
128	A01_785234	AX-147207748	A	0.95946	G	0.04054	0.0202	0.077
129	A01_785293	AX-147207749	C	0.94426	T	0.05574	0.0033	0.105
130	A01_785346	AX-147207750	G	0.98485	A	0.01515	0.0101	0.029
131	A01_795710	AX-147207751	G	0.9899	A	0.0101	0	0.019
132	A01_795965	AX-147207752	C	0.9596	T	0.0404	0.0067	0.077
133	A01_821055	AX-147207753	T	0.97643	C	0.02357	0.0067	0.046
134	A01_832348	AX-147207754	G	0.97804	A	0.02196	0.0371	0.042
135	A01_833671	AX-147207755	T	0.99488	C	0.00512	0.0102	0.01
136	A01_833709	AX-147207756	T	0.97432	C	0.02568	0.0102	0.05
137	A01_873824	AX-147207758	G	0.92905	A	0.07095	0.0067	0.131
138	A01_877697	AX-147207759	T	0.99153	C	0.00847	0.0033	0.016
139	A01_878257	AX-147207760	G	0.95345	A	0.04655	0.0103	0.088
140	A01_889701	AX-147207761	A	0.7646	G	0.2354	0.0171	0.359
141	A01_901883	AX-147207762	C	0.91892	A	0.08108	0.0337	0.149
142	A01_901940	AX-147265646	A	0.8986	T	0.1014	0	0.182
143	A01_902190	AX-147207763	C	0.94764	T	0.05236	0.0168	0.099
144	A01_902432	AX-147207764	T	0.94764	C	0.05236	0.0168	0.099
145	A01_902498	AX-147265647	A	0.97643	T	0.02357	0	0.046
146	A01_902534	AX-147265648	T	0.97128	A	0.02872	0.0033	0.055
147	A01_902778	AX-147207765	T	0.98644	C	0.01356	0	0.026
148	A01_919975	AX-147207767	G	0.94218	A	0.05782	0.0204	0.108
149	A01_920781	AX-147265650	C	0.97945	G	0.02055	0	0.04
150	A01_922352	AX-147207768	A	0.81004	G	0.18996	0.0501	0.307
151	A01_923426	AX-147207769	C	0.97458	T	0.02542	0.0033	0.049
152	A01_923968	AX-147207770	T	0.93266	C	0.06734	0.0134	0.125
153	A01_924121	AX-147207771	T	0.9697	C	0.0303	0.0202	0.058
154	A01_941059	AX-147207773	A	0.99324	C	0.00676	0.0135	0.013
155	A01_941551	AX-147207774	G	0.94027	A	0.05973	0.0102	0.112
156	A01_977371	AX-147265651	C	0.52113	G	0.47887	0.014	0.499
157	A01_989580	AX-147207775	T	0.90541	C	0.09459	0.0202	0.171
158	A01_992328	AX-147207777	T	0.90067	C	0.09933	0.0168	0.178
159	A01_992680	AX-147207778	C	0.98311	A	0.01689	0.0067	0.033
160	A01_1005814	AX-147207779	G	0.91864	A	0.08136	0.0203	0.149
161	A01_1006156	AX-147207781	G	0.91837	T	0.08163	0	0.149
162	A01_1006721	AX-147207782	A	0.98316	G	0.01684	0	0.033
163	A01_1006868	AX-147207783	A	0.9375	G	0.0625	0.0236	0.117
164	A01_1016728	AX-147207784	G	0.97458	T	0.02542	0.0033	0.049
165	A01_1018500	AX-147207785	A	0.96284	G	0.03716	0	0.071
166	A01_1020364	AX-147207786	G	0.98305	A	0.01695	0.0067	0.033
167	A01_1020416	AX-147207787	T	0.98785	C	0.01215	0.0243	0.024
168	A01_1020727	AX-147207788	A	0.95424	C	0.04576	0.0033	0.087
169	A01_1034923	AX-147207789	T	0.95593	C	0.04407	0	0.084
170	A01_1040768	AX-147207792	C	0.98485	T	0.01515	0.0101	0.029
171	A01_1041870	AX-147207793	A	0.99663	C	0.00337	0.0067	0.006
172	A01_1042092	AX-147207794	G	0.95578	T	0.04422	0.0204	0.084
173	A01_1042345	AX-147207795	T	0.99662	C	0.00338	0.0067	0.006
174	A01_1042548	AX-147265652	G	0.96791	C	0.03209	0.0168	0.062
175	A01_1043415	AX-147207796	G	0.98305	A	0.01695	0.0135	0.033
176	A01_1043649	AX-147207798	C	0.95101	T	0.04899	0.0101	0.093
177	A01_1046318	AX-147207799	A	0.90278	G	0.09722	0.1319	0.175
178	A01_1046426	AX-147207800	C	0.96939	T	0.03061	0.0068	0.059
179	A01_1046851	AX-147265653	G	0.93412	C	0.06588	0.0033	0.123
180	A01_1047025	AX-147207801	A	0.90845	G	0.09155	0.1408	0.166
181	A01_1047223	AX-147265654	T	0.9661	A	0.0339	0.0067	0.065
182	A01_1085521	AX-147207803	G	0.98311	T	0.01689	0	0.033
183	A01_1085557	AX-147207804	G	0.92399	A	0.07601	0.0101	0.14
184	A01_1086604	AX-147265655	T	0.99493	A	0.00507	0.0101	0.01
185	A01_1086776	AX-147207805	T	0.98822	C	0.01178	0.0033	0.023
186	A01_1087039	AX-147207806	C	0.96801	T	0.03199	0.0168	0.061
187	A01_1089390	AX-147207808	C	0.96599	T	0.03401	0	0.065
188	A01_1089450	AX-147207809	G	0.98653	A	0.01347	0	0.026
189	A01_1117391	AX-147207810	A	0.9798	C	0.0202	0.0067	0.039
190	A01_1117549	AX-147207811	T	0.98142	C	0.01858	0.0033	0.036
191	A01_1117751	AX-147207812	T	0.96769	C	0.03231	0.0102	0.062
192	A01_1118612	AX-147207814	T	0.90306	C	0.09694	0.0034	0.175
193	A01_1136560	AX-147207816	A	0.97643	G	0.02357	0	0.046
194	A01_1160249	AX-147207820	A	0.97619	G	0.02381	0	0.046
195	A01_1160522	AX-147207821	C	0.99661	T	0.00339	0	0.006
196	A01_1185064	AX-147265656	T	0.94845	A	0.05155	0.0068	0.097
197	A01_1187296	AX-147207822	A	0.94932	G	0.05068	0.0202	0.096
198	A01_1189171	AX-147207823	T	0.94746	G	0.05254	0.0101	0.099
199	A01_1190222	AX-147207824	G	0.95424	A	0.04576	0.0101	0.087
200	A01_1193638	AX-147207826	G	0.98129	A	0.01871	0.0102	0.036
201	A01_1196854	AX-147207828	C	0.60843	T	0.39157	0.4578	0.476
202	A01_1209470	AX-147207829	C	0.99662	T	0.00338	0.0067	0.006
203	A01_1214823	AX-147207830	C	0.95392	T	0.04608	0.017	0.087
204	A01_1226026	AX-147207831	G	0.99661	A	0.00339	0.0067	0.006
205	A01_1229630	AX-147207832	C	0.93345	T	0.06655	0.0034	0.124
206	A01_1231537	AX-147207833	G	0.99324	A	0.00676	0	0.013
207	A01_1249441	AX-147265658	G	0.94781	C	0.05219	0.0235	0.098
208	A01_1251325	AX-147265660	G	0.99324	C	0.00676	0	0.013
209	A01_1256545	AX-147207837	G	0.9899	A	0.0101	0	0.019
210	A01_1257745	AX-147207838	C	0.91126	T	0.08874	0	0.161
211	A01_1299501	AX-147207839	C	0.99662	T	0.00338	0.0067	0.006
212	A01_1302135	AX-147207840	G	0.51695	A	0.48305	0.0101	0.499
213	A01_1310952	AX-147207842	A	0.94674	G	0.05326	0.024	0.1
214	A01_1316381	AX-147207843	T	0.95118	G	0.04882	0.0101	0.092
215	A01_1316929	AX-147207844	T	0.50845	C	0.49155	0.0101	0.499
216	A01_1318390	AX-147207845	A	0.94218	G	0.05782	0	0.108
217	A01_1320296	AX-147207846	G	0.97973	A	0.02027	0.0067	0.039
218	A01_1320491	AX-147207847	G	0.98485	A	0.01515	0.0033	0.029
219	A01_1327470	AX-147207848	T	0.96102	C	0.03898	0.0101	0.074
220	A01_1328958	AX-147207849	G	0.96115	A	0.03885	0.0101	0.074
221	A01_1354695	AX-147207851	C	0.51045	T	0.48955	0.0453	0.499
222	A01_1354731	AX-147207852	C	0.96465	T	0.03535	0.0101	0.068
223	A01_1377284	AX-147265661	C	0.99158	G	0.00842	0.0033	0.016
224	A01_1377519	AX-147207854	G	0.95946	A	0.04054	0.0135	0.077
225	A01_1379247	AX-147265662	T	0.53276	A	0.46724	0.0241	0.497
226	A01_1379413	AX-147207855	C	0.93771	A	0.06229	0.0033	0.116
227	A01_1381591	AX-147207856	C	0.93898	T	0.06102	0.0067	0.114
228	A01_1381774	AX-147265663	C	0.54223	G	0.45777	0.0236	0.496
229	A01_1381834	AX-147207857	A	0.52041	C	0.47959	0.0204	0.499
230	A01_1385296	AX-147207858	G	0.50853	T	0.49147	0.0136	0.499
231	A01_1397197	AX-147207859	G	0.97128	T	0.02872	0.0033	0.055
232	A01_1397540	AX-147207860	T	0.50346	C	0.49654	0.0311	0.499
233	A01_1397606	AX-147207861	T	0.96088	C	0.03912	0.0034	0.075
234	A01_1397780	AX-147265664	C	0.96284	G	0.03716	0.0067	0.071
235	A01_1398141	AX-147207862	A	0.50514	G	0.49486	0.0376	0.499
236	A01_1398650	AX-147207863	A	0.98649	G	0.01351	0	0.026
237	A01_1399041	AX-147207864	A	0.98148	G	0.01852	0.0033	0.036
238	A01_1399658	AX-147207865	T	0.98316	C	0.01684	0	0.033
239	A01_1409180	AX-147207866	G	0.98635	T	0.01365	0.0204	0.026
240	A01_1426308	AX-147265665	C	0.98822	G	0.01178	0.0033	0.023
241	A01_1427181	AX-147207867	A	0.9899	G	0.0101	0	0.019
242	A01_1427413	AX-147207868	C	0.51211	T	0.48789	0.0346	0.499
243	A01_1448059	AX-147207869	C	0.99495	A	0.00505	0.0033	0.01
244	A01_1448958	AX-147207870	C	0.5411	T	0.4589	0.0274	0.496
245	A01_1449788	AX-147207871	A	0.99493	G	0.00507	0.0101	0.01
246	A01_1449893	AX-147207872	T	0.53401	C	0.46599	0.0204	0.497
247	A01_1450611	AX-147207873	T	0.99495	C	0.00505	0.0033	0.01
248	A01_1450824	AX-147207874	T	0.95085	C	0.04915	0.0237	0.093
249	A01_1453066	AX-147207876	C	0.98316	T	0.01684	0.0067	0.033
250	A01_1455124	AX-147207877	G	0.51027	A	0.48973	0.0205	0.499
251	A01_1470321	AX-147207879	C	0.98986	T	0.01014	0.0067	0.02
252	A01_1471531	AX-147207880	A	0.90404	G	0.09596	0.0101	0.173
253	A01_1472252	AX-147207881	C	0.9915	T	0.0085	0.0034	0.016
254	A01_1474174	AX-147207882	T	0.70906	C	0.29094	0.0104	0.412
255	A01_1476053	AX-147207883	T	0.94915	C	0.05085	0	0.096
256	A01_1476247	AX-147207884	A	0.90476	G	0.09524	0.1465	0.172
257	A01_1476677	AX-147265667	G	0.88305	C	0.11695	0.0101	0.206
258	A01_1503733	AX-147207885	G	0.98316	A	0.01684	0.0067	0.033
259	A01_1503891	AX-147207886	C	0.99158	T	0.00842	0.0168	0.016
260	A01_1504689	AX-147207887	C	0.98142	T	0.01858	0.0033	0.036
261	A01_1504815	AX-147207888	T	0.93197	C	0.06803	0	0.126
262	A01_1504995	AX-147207889	T	0.9881	C	0.0119	0.017	0.023
263	A01_1505072	AX-147265668	C	0.96907	G	0.03093	0	0.059
264	A01_1507811	AX-147265669	A	0.98485	T	0.01515	0.0303	0.029
265	A01_1511549	AX-147207890	A	0.96791	G	0.03209	0.0168	0.062
266	A01_1514221	AX-147207891	G	0.99495	A	0.00505	0.0033	0.01
267	A01_1515411	AX-147207892	C	0.98475	T	0.01525	0.0101	0.03
268	A01_1521877	AX-147207893	A	0.9899	G	0.0101	0.0067	0.019
269	A01_1522072	AX-147265670	C	0.98649	G	0.01351	0.0067	0.026
270	A01_1522171	AX-147207894	G	0.99155	A	0.00845	0.0033	0.016
271	A01_1522435	AX-147207895	T	0.95455	C	0.04545	0.0168	0.086
272	A01_1527238	AX-147207897	G	0.97804	A	0.02196	0.0033	0.042
273	A01_1529822	AX-147207898	T	0.99158	G	0.00842	0.0168	0.016
274	A01_1530144	AX-147207899	C	0.9589	A	0.0411	0.0068	0.078
275	A01_1530424	AX-147207900	A	0.93771	G	0.06229	0.0168	0.116
276	A01_1530480	AX-147207901	C	0.99322	T	0.00678	0.0135	0.013
277	A01_1530617	AX-147207902	T	0.9899	C	0.0101	0.0134	0.019
278	A01_1530822	AX-147207903	C	0.99663	T	0.00337	0.0067	0.006
279	A01_1531145	AX-147207904	C	0.97797	T	0.02203	0.0169	0.043
280	A01_1531860	AX-147207905	A	0.99662	G	0.00338	0.0067	0.006
281	A01_1531902	AX-147207906	T	0.97973	C	0.02027	0	0.039
282	A01_1537439	AX-147207908	C	0.98822	T	0.01178	0.0033	0.023
283	A01_1543081	AX-147207909	T	0.99158	G	0.00842	0.0168	0.016
284	A01_1560192	AX-147207912	C	0.94218	T	0.05782	0.0068	0.108
285	A01_1569789	AX-147207913	T	0.91497	G	0.08503	0.0068	0.155
286	A01_1570489	AX-147207914	A	0.98644	C	0.01356	0	0.026
287	A01_1570580	AX-147265672	T	0.93878	A	0.06122	0.0068	0.114
288	A01_1590937	AX-147207916	G	0.98822	T	0.01178	0.0101	0.023
289	A01_1591056	AX-147207917	C	0.98485	A	0.01515	0.0033	0.029
290	A01_1591213	AX-147207918	G	0.86312	A	0.13688	0.038	0.236
291	A01_1607224	AX-147207919	G	0.93243	A	0.06757	0.0135	0.126
292	A01_1617026	AX-147207920	G	0.92736	T	0.07264	0.0168	0.134
293	A01_1617400	AX-147207921	T	0.95439	C	0.04561	0.0168	0.087
294	A01_1617593	AX-147207922	C	0.97635	T	0.02365	0	0.046
295	A01_1618383	AX-147207924	C	0.99662	T	0.00338	0	0.006
296	A01_1618806	AX-147207925	C	0.97973	A	0.02027	0.0135	0.039
297	A01_1630979	AX-147207927	C	0.99158	T	0.00842	0.0101	0.016
298	A01_1631155	AX-147265673	G	0.93729	C	0.06271	0.0033	0.117
299	A01_1650565	AX-147207928	C	0.99324	T	0.00676	0	0.013
300	A01_1650601	AX-147207929	C	0.98305	T	0.01695	0.0203	0.033
301	A01_1650691	AX-147207930	C	0.99327	T	0.00673	0	0.013
302	A01_1651483	AX-147207931	C	0.97138	T	0.02862	0.0033	0.055
303	A01_1651558	AX-147207932	G	0.96102	A	0.03898	0.0169	0.074
304	A01_1651789	AX-147207934	A	0.96296	G	0.03704	0.0067	0.071
305	A01_1663874	AX-147207935	G	0.98653	A	0.01347	0.0067	0.026
306	A01_1664191	AX-147207936	T	0.93266	G	0.06734	0.0202	0.125
307	A01_1665161	AX-147265675	C	0.95254	G	0.04746	0	0.09
308	A01_1665611	AX-147207937	G	0.96939	A	0.03061	0.0068	0.059
309	A01_1665696	AX-147265676	G	0.98485	C	0.01515	0.0101	0.029
310	A01_1665846	AX-147207938	T	0.99493	C	0.00507	0.0101	0.01
311	A01_1665979	AX-147207939	G	0.92361	A	0.07639	0.1458	0.141
312	A01_1666009	AX-147207940	C	0.9848	T	0.0152	0.0304	0.029
313	A01_1703942	AX-147265677	G	0.97973	C	0.02027	0.0202	0.039
314	A01_1703978	AX-147207941	G	0.98818	A	0.01182	0.0033	0.023
315	A01_1705064	AX-147207942	A	0.95439	G	0.04561	0.0033	0.087
316	A01_1705235	AX-147207943	G	0.99324	T	0.00676	0	0.013
317	A01_1705883	AX-147207944	G	0.98485	A	0.01515	0.0033	0.029
318	A01_1708106	AX-147265678	T	0.94576	A	0.05424	0.0067	0.102
319	A01_1715866	AX-147207945	A	0.99493	G	0.00507	0.0101	0.01
320	A01_1716526	AX-147207946	A	0.9899	G	0.0101	0.0134	0.019
321	A01_1724537	AX-147207948	C	0.92807	T	0.07193	0.0315	0.133
322	A01_1724608	AX-147207949	G	0.96115	A	0.03885	0.0101	0.074
323	A01_1727089	AX-147207950	G	0.97297	A	0.02703	0.054	0.052
324	A01_1730087	AX-147265679	A	0.97119	T	0.02881	0.0033	0.055
325	A01_1734212	AX-147207952	A	0.98983	G	0.01017	0	0.02
326	A01_1734569	AX-147207953	G	0.96271	T	0.03729	0.0203	0.071
327	A01_1739782	AX-147207954	A	0.99493	G	0.00507	0.0033	0.01
328	A01_1753213	AX-147207956	G	0.99492	A	0.00508	0.0101	0.01
329	A01_1767519	AX-147207957	G	0.98986	A	0.01014	0.0067	0.02
330	A01_1773637	AX-147207958	G	0.96949	A	0.03051	0.0135	0.059
331	A01_1776649	AX-147207959	G	0.98148	A	0.01852	0.0033	0.036
332	A01_1777026	AX-147207960	A	0.9899	G	0.0101	0	0.019
333	A01_1783230	AX-147207964	C	0.96128	T	0.03872	0.0168	0.074
334	A01_1783307	AX-147265681	G	0.9375	C	0.0625	0.0168	0.117
335	A01_1783428	AX-147207965	G	0.98986	A	0.01014	0	0.02
336	A01_1783736	AX-147207966	A	0.93939	G	0.06061	0.0202	0.113
337	A01_1784470	AX-147207967	A	0.9899	G	0.0101	0	0.019
338	A01_1786591	AX-147207969	A	0.98485	C	0.01515	0.0101	0.029
339	A01_1788069	AX-147207970	C	0.98311	A	0.01689	0	0.033
340	A01_1788137	AX-147207971	C	0.98136	T	0.01864	0.0033	0.036
341	A01_1789093	AX-147265682	C	0.91385	G	0.08615	0.0168	0.157
342	A01_1789317	AX-147207972	T	0.91695	C	0.08305	0.0237	0.152
343	A01_1789567	AX-147207973	T	0.98649	G	0.01351	0.0067	0.026
344	A01_1789681	AX-147207974	T	0.99661	C	0.00339	0.0067	0.006
345	A01_1789831	AX-147207976	T	0.86332	C	0.13668	0.2179	0.235
346	A01_1790005	AX-147207977	G	0.9899	T	0.0101	0	0.019
347	A01_1790131	AX-147265684	C	0.97635	G	0.02365	0.0202	0.046
348	A01_1790397	AX-147207978	T	0.98136	G	0.01864	0.0101	0.036
349	A01_1810597	AX-147207979	A	0.99327	C	0.00673	0	0.013
350	A01_1824085	AX-147207983	T	0.92177	G	0.07823	0.0204	0.144
351	A01_1842454	AX-147207988	A	0.9697	C	0.0303	0.0269	0.058
352	A01_1845128	AX-147207989	C	0.98822	T	0.01178	0.0033	0.023
353	A01_1846184	AX-147207990	T	0.9912	C	0.0088	0.0105	0.017
354	A01_1846850	AX-147207991	T	0.96128	G	0.03872	0.0168	0.074
355	A01_1847186	AX-147207993	A	0.98649	G	0.01351	0	0.026
356	A01_1849506	AX-147207994	T	0.92399	C	0.07601	0.0168	0.14
357	A01_1852292	AX-147207995	T	0.97458	C	0.02542	0.0169	0.049
358	A01_1853037	AX-147265686	A	0.94949	T	0.05051	0.0202	0.095
359	A01_1864683	AX-147207996	T	0.91077	C	0.08923	0.0235	0.162
360	A01_1870192	AX-147207997	T	0.69613	C	0.30387	0.4751	0.423
361	A01_1872803	AX-147207998	T	0.90541	G	0.09459	0.0135	0.171
362	A01_1873370	AX-147265687	G	0.9848	C	0.0152	0.0033	0.029
363	A01_1874194	AX-147207999	T	0.98986	C	0.01014	0.0067	0.02
364	A01_1874404	AX-147208000	A	0.91751	G	0.08249	0.0168	0.151
365	A01_1879424	AX-147208001	G	0.89831	A	0.10169	0.0135	0.182
366	A01_1882022	AX-147208003	C	0.99327	T	0.00673	0.0134	0.013
367	A01_1883933	AX-147208004	A	0.92177	G	0.07823	0.0204	0.144
368	A01_1891431	AX-147208005	A	0.99153	G	0.00847	0.0033	0.016
369	A01_1900625	AX-147208006	A	0.99662	G	0.00338	0	0.006
370	A01_1901295	AX-147208007	T	0.95623	C	0.04377	0.0134	0.083
371	A01_1902035	AX-147208008	A	0.95593	C	0.04407	0.0135	0.084
372	A01_1902634	AX-147208009	T	0.9596	C	0.0404	0	0.077
373	A01_1902688	AX-147208010	T	0.9898	G	0.0102	0	0.02
374	A01_1916852	AX-147208012	C	0.96791	T	0.03209	0.0101	0.062
375	A01_1917820	AX-147208013	T	0.95748	C	0.04252	0.0034	0.081
376	A01_1917955	AX-147265689	C	0.95377	G	0.04623	0.0239	0.088
377	A01_1949729	AX-147208014	C	0.99153	T	0.00847	0.0169	0.016
378	A01_1949916	AX-147208015	G	0.9899	A	0.0101	0.0134	0.019
379	A01_1950993	AX-147208016	G	0.98653	T	0.01347	0	0.026
380	A01_1951906	AX-147208018	C	0.99327	T	0.00673	0.0134	0.013
381	A01_1953797	AX-147208019	C	0.98653	T	0.01347	0.0067	0.026
382	A01_1953848	AX-147208020	A	0.97804	G	0.02196	0.0168	0.042
383	A01_1958926	AX-147208021	T	0.97288	C	0.02712	0.0135	0.052
384	A01_1969765	AX-147265690	C	0.99158	G	0.00842	0.0033	0.016
385	A01_1971142	AX-147265691	T	0.9899	A	0.0101	0.0067	0.019
386	A01_1975980	AX-147208023	C	0.98818	T	0.01182	0.0101	0.023
387	A01_1976298	AX-147265692	T	0.98475	A	0.01525	0.0169	0.03
388	A01_1978750	AX-147208025	C	0.98649	T	0.01351	0.0135	0.026
389	A01_1979279	AX-147208026	C	0.53241	T	0.46759	0.7407	0.497
390	A01_1979329	AX-147208027	G	0.98649	A	0.01351	0.0067	0.026
391	A01_1979519	AX-147208028	A	0.97973	G	0.02027	0.0202	0.039
392	A01_1979630	AX-147208029	A	0.98043	G	0.01957	0.0177	0.038
393	A01_1979782	AX-147208030	T	0.91047	G	0.08953	0.0168	0.163
394	A01_1980218	AX-147208031	T	0.92593	C	0.07407	0.0202	0.137
395	A01_1980812	AX-147208032	C	0.93322	T	0.06678	0.0171	0.124
396	A01_1981158	AX-147208033	T	0.93919	C	0.06081	0.0202	0.114
397	A01_1981348	AX-147265693	G	0.98288	C	0.01712	0.0068	0.033
398	A01_1981414	AX-147208034	C	0.99158	T	0.00842	0.0033	0.016
399	A01_1982399	AX-147208035	A	0.96115	G	0.03885	0.0168	0.074
400	A01_1983458	AX-147208036	G	0.99155	A	0.00845	0.0101	0.016
401	A01_1983694	AX-147208037	T	0.99153	G	0.00847	0.0101	0.016
402	A01_1984099	AX-147208038	T	0.98639	C	0.01361	0.0068	0.026
403	A01_1984291	AX-147208039	A	0.98653	G	0.01347	0.0067	0.026
404	A01_1984827	AX-147208040	C	0.94764	A	0.05236	0.0101	0.099
405	A01_1984932	AX-147208042	A	0.98822	G	0.01178	0.0033	0.023
406	A01_1986614	AX-147208043	G	0.9654	A	0.0346	0	0.066
407	A01_1987816	AX-147208044	C	0.97804	T	0.02196	0.0101	0.042
408	A01_1988620	AX-147208045	A	0.99322	G	0.00678	0	0.013
409	A01_2001140	AX-147208046	A	0.95101	G	0.04899	0.0168	0.093
410	A01_2004225	AX-147208047	G	0.98797	T	0.01203	0.0103	0.023
411	A01_2004363	AX-147208048	G	0.96599	A	0.03401	0	0.065
412	A01_2006100	AX-147208049	G	0.9966	A	0.0034	0.0068	0.006
413	A01_2009443	AX-147208050	T	0.93367	G	0.06633	0.0102	0.123
414	A01_2010272	AX-147208052	G	0.97966	A	0.02034	0	0.039
415	A01_2010635	AX-147208053	A	0.99322	G	0.00678	0.0067	0.013
416	A01_2010714	AX-147208054	T	0.97432	C	0.02568	0.0102	0.05
417	A01_2010809	AX-147208055	C	0.98475	T	0.01525	0.0101	0.03
418	A01_2015543	AX-147265696	C	0.96271	G	0.03729	0.0067	0.071
419	A01_2019032	AX-147265697	C	0.95791	G	0.04209	0.0033	0.08
420	A01_2020611	AX-147265698	G	0.55219	C	0.44781	0.0336	0.494
421	A01_2040283	AX-147208056	G	0.89358	A	0.10642	0.0101	0.19
422	A01_2041274	AX-147208058	T	0.97128	C	0.02872	0.0168	0.055
423	A01_2042217	AX-147208059	T	0.99153	C	0.00847	0.0033	0.016
424	A01_2042479	AX-147208060	C	0.98142	T	0.01858	0.0168	0.036
425	A01_2056775	AX-147208061	G	0.9798	A	0.0202	0.0134	0.039
426	A01_2073844	AX-147208062	C	0.9899	T	0.0101	0	0.019
427	A01_2075714	AX-147208063	T	0.98311	C	0.01689	0	0.033
428	A01_2076828	AX-147208065	T	0.96115	G	0.03885	0.0168	0.074
429	A01_2099698	AX-147208067	G	0.89003	A	0.10997	0.0206	0.195
430	A01_2110707	AX-147208069	T	0.97635	G	0.02365	0.0067	0.046
431	A01_2111052	AX-147208071	G	0.99324	T	0.00676	0.0135	0.013
432	A01_2130251	AX-147208072	C	0.91065	T	0.08935	0.0206	0.162
433	A01_2143028	AX-147208073	T	0.92881	C	0.07119	0.0135	0.132
434	A01_2144477	AX-147208074	C	0.96115	T	0.03885	0.0101	0.074
435	A01_2144585	AX-147208075	G	0.94088	T	0.05912	0.0168	0.111
436	A01_2144684	AX-147208076	G	0.92761	A	0.07239	0.0101	0.134
437	A01_2154944	AX-147265699	G	0.92881	C	0.07119	0.0271	0.132
438	A01_2155909	AX-147208077	A	0.9932	G	0.0068	0	0.013
439	A01_2156008	AX-147208078	G	0.92761	A	0.07239	0.0033	0.134
440	A01_2156764	AX-147208079	G	0.9661	A	0.0339	0.0135	0.065
441	A01_2156939	AX-147208080	C	0.95424	T	0.04576	0.0033	0.087
442	A01_2163880	AX-147208081	A	0.99661	G	0.00339	0.0067	0.006
443	A01_2165172	AX-147208082	A	0.96441	G	0.03559	0.0169	0.068
444	A01_2171339	AX-147208083	G	0.99155	A	0.00845	0.0101	0.016
445	A01_2172401	AX-147208084	T	0.96296	C	0.03704	0.0067	0.071
446	A01_2172632	AX-147208085	C	0.98485	T	0.01515	0.0101	0.029
447	A01_2172789	AX-147265701	A	0.97297	T	0.02703	0	0.052
448	A01_2173301	AX-147208086	C	0.94218	T	0.05782	0.0204	0.108
449	A01_2188292	AX-147208087	G	0.99158	A	0.00842	0.0033	0.016
450	A01_2241635	AX-147208089	T	0.92034	C	0.07966	0.0237	0.146
451	A01_2242799	AX-147208090	T	0.96897	C	0.03103	0	0.06
452	A01_2243502	AX-147208091	T	0.97924	C	0.02076	0.0069	0.04
453	A01_2243561	AX-147208092	C	0.92321	T	0.07679	0.017	0.141
454	A01_2244427	AX-147208093	G	0.99322	T	0.00678	0.0135	0.013
455	A01_2252752	AX-147208096	A	0.99493	G	0.00507	0.0101	0.01
456	A01_2252816	AX-147208097	A	0.98801	G	0.01199	0.0239	0.023
457	A01_2252892	AX-147208098	T	0.88062	C	0.11938	0.1972	0.21
458	A01_2253648	AX-147208099	T	0.99495	C	0.00505	0.0033	0.01
459	A01_2272833	AX-147208100	A	0.98986	G	0.01014	0.0067	0.02
460	A01_2278223	AX-147208101	A	0.98653	G	0.01347	0.0067	0.026
461	A01_2295685	AX-147265703	A	0.99324	T	0.00676	0.0135	0.013
462	A01_2297152	AX-147208102	C	0.96088	A	0.03912	0.017	0.075
463	A01_2299427	AX-147208103	G	0.9949	A	0.0051	0.0102	0.01
464	A01_2299474	AX-147208104	A	0.9949	C	0.0051	0.0102	0.01
465	A01_2302789	AX-147265704	C	0.92712	G	0.07288	0.0101	0.135
466	A01_2303667	AX-147265705	T	0.96404	A	0.03596	0.0034	0.069
467	A01_2303999	AX-147208105	C	0.96801	T	0.03199	0.0101	0.061
468	A01_2304266	AX-147208106	C	0.99327	T	0.00673	0	0.013
469	A01_2304575	AX-147208107	T	0.99158	C	0.00842	0.0168	0.016
470	A01_2305934	AX-147208110	A	0.95578	C	0.04422	0	0.084
471	A01_2312565	AX-147208111	G	0.97811	A	0.02189	0.0101	0.042
472	A01_2317022	AX-147265706	G	0.99663	C	0.00337	0.0067	0.006
473	A01_2317260	AX-147265707	C	0.96102	G	0.03898	0.0169	0.074
474	A01_2318120	AX-147208114	A	0.9678	G	0.0322	0.0169	0.062
475	A01_2329567	AX-147265708	A	0.92905	T	0.07095	0.0135	0.131
476	A01_2346158	AX-147208115	C	0.96429	T	0.03571	0.017	0.068
477	A01_2354447	AX-147208116	G	0.95238	T	0.04762	0.0136	0.09
478	A01_2360665	AX-147265709	C	0.90709	G	0.09291	0.0168	0.168
479	A01_2361365	AX-147208118	C	0.99327	T	0.00673	0	0.013
480	A01_2364250	AX-147208119	A	0.98316	G	0.01684	0.0134	0.033
481	A01_2365785	AX-147208120	A	0.9899	G	0.0101	0.0067	0.019
482	A01_2371511	AX-147208121	G	0.90909	A	0.09091	0.0202	0.165
483	A01_2373615	AX-147265710	C	0.99662	G	0.00338	0.0067	0.006
484	A01_2388342	AX-147208122	T	0.92256	C	0.07744	0.0134	0.142
485	A01_2389223	AX-147208123	T	0.99158	C	0.00842	0.0033	0.016
486	A01_2390023	AX-147208124	A	0.95777	G	0.04223	0.0101	0.08
487	A01_2414291	AX-147208126	G	0.65827	A	0.34173	0.0359	0.449
488	A01_2416270	AX-147265711	C	0.96918	G	0.03082	0.0137	0.059
489	A01_2434150	AX-147208130	T	0.97635	C	0.02365	0.0067	0.046
490	A01_2439513	AX-147208131	G	0.98142	T	0.01858	0.0033	0.036
491	A01_2503863	AX-147265712	G	0.94108	C	0.05892	0.0572	0.11
492	A01_2504595	AX-147265713	C	0.99663	G	0.00337	0	0.006
493	A01_2519773	AX-147265715	G	0.96115	C	0.03885	0.0168	0.074
494	A01_2519832	AX-147208132	G	0.95068	T	0.04932	0.017	0.093
495	A01_2520160	AX-147208133	G	0.95763	A	0.04237	0.0169	0.081
496	A01_2597396	AX-147208136	C	0.96774	T	0.03226	0	0.062
497	A01_2598031	AX-147208137	G	0.99327	T	0.00673	0	0.013
498	A01_2663834	AX-147265717	G	0.96959	C	0.03041	0.0135	0.058
499	A01_2680587	AX-147208140	G	0.97804	A	0.02196	0.0033	0.042
500	A01_2681234	AX-147208142	T	0.97128	C	0.02872	0.0168	0.055
501	A01_2683156	AX-147208144	A	0.98305	G	0.01695	0	0.033
502	A01_2684125	AX-147208145	G	0.98316	A	0.01684	0.0067	0.033
503	A01_2693599	AX-147208146	T	0.99322	C	0.00678	0.0135	0.013
504	A01_2706823	AX-147265719	C	0.88776	G	0.11224	0.034	0.199
505	A01_2706879	AX-147208147	T	0.99662	G	0.00338	0.0067	0.006
506	A01_2717463	AX-147208149	A	0.97279	G	0.02721	0.0136	0.052
507	A01_2733097	AX-147208150	C	0.90034	A	0.09966	0.0033	0.179
508	A01_2760762	AX-147265721	G	0.98644	C	0.01356	0.0135	0.026
509	A01_2781754	AX-147208151	C	0.93266	A	0.06734	0.0202	0.125
510	A01_2784538	AX-147208152	T	0.92517	C	0.07483	0	0.138
511	A01_2784796	AX-147208153	G	0.98485	A	0.01515	0.0033	0.029
512	A01_2792987	AX-147265723	C	0.97279	G	0.02721	0.0136	0.052
513	A01_2799133	AX-147208154	A	0.91919	C	0.08081	0.0336	0.148
514	A01_2802305	AX-147208155	G	0.96622	A	0.03378	0.0067	0.065
515	A01_2802991	AX-147208156	C	0.98649	A	0.01351	0	0.026
516	A01_2813279	AX-147208157	T	0.92881	C	0.07119	0.0135	0.132
517	A01_2813846	AX-147208159	T	0.94237	C	0.05763	0	0.108
518	A01_2813886	AX-147208160	A	0.92568	G	0.07432	0.0202	0.137
519	A01_2813930	AX-147208161	A	0.9899	G	0.0101	0.0067	0.019
520	A01_2813969	AX-147208162	C	0.9899	T	0.0101	0	0.019
521	A01_2814025	AX-147208163	A	0.99324	G	0.00676	0	0.013
522	A01_2815452	AX-147265724	A	0.97449	T	0.02551	0.0034	0.049
523	A01_2817702	AX-147208166	G	0.99662	A	0.00338	0	0.006
524	A01_2823558	AX-147208167	G	0.9798	A	0.0202	0	0.039
525	A01_2851860	AX-147208168	G	0.98316	A	0.01684	0.0134	0.033
526	A01_2857346	AX-147208170	T	0.99662	G	0.00338	0	0.006
527	A01_2857770	AX-147265725	G	0.99327	C	0.00673	0	0.013
528	A01_2860463	AX-147208171	T	0.97619	C	0.02381	0	0.046
529	A01_2860541	AX-147208172	C	0.96599	A	0.03401	0.0136	0.065
530	A01_2863591	AX-147208173	A	0.83264	G	0.16736	0.0251	0.278
531	A01_2864951	AX-147208174	G	0.99663	T	0.00337	0.0067	0.006
532	A01_2865510	AX-147208175	T	0.9899	G	0.0101	0	0.019
533	A01_2872517	AX-147208178	A	0.98142	G	0.01858	0.0033	0.036
534	A01_2873291	AX-147208179	T	0.97811	C	0.02189	0.0101	0.042
535	A01_2874822	AX-147208180	A	0.97128	G	0.02872	0.0236	0.055
536	A01_2885350	AX-147265726	C	0.93707	G	0.06293	0.0034	0.117
537	A01_2891227	AX-147208181	T	0.99493	C	0.00507	0.0101	0.01
538	A01_2896637	AX-147265727	T	0.92712	A	0.07288	0.0169	0.135
539	A01_2897162	AX-147208182	T	0.98311	C	0.01689	0.0135	0.033
540	A01_2897855	AX-147208184	C	0.98986	T	0.01014	0	0.02
541	A01_2900186	AX-147208185	T	0.98649	C	0.01351	0.0067	0.026
542	A01_2904306	AX-147208186	A	0.98148	C	0.01852	0.0168	0.036
543	A01_2908644	AX-147208187	C	0.9596	A	0.0404	0.0067	0.077
544	A01_2908699	AX-147208188	C	0.94276	T	0.05724	0.0134	0.107
545	A01_2908993	AX-147208189	C	0.91723	A	0.08277	0.0101	0.151
546	A01_2916416	AX-147208190	C	0.92881	T	0.07119	0.0203	0.132
547	A01_2916651	AX-147208191	G	0.99492	T	0.00508	0.0101	0.01
548	A01_2918962	AX-147208192	G	0.91246	A	0.08754	0.0202	0.159
549	A01_2919094	AX-147265729	C	0.96453	G	0.03547	0.0101	0.068
550	A01_2919167	AX-147208193	C	0.98148	A	0.01852	0.0033	0.036
551	A01_2919364	AX-147208194	T	0.97811	C	0.02189	0.0168	0.042
552	A01_2980333	AX-147265730	G	0.9596	C	0.0404	0.0134	0.077
553	A01_2981087	AX-147208196	T	0.99324	C	0.00676	0.0135	0.013
554	A01_2983579	AX-147208197	G	0.99155	A	0.00845	0.0168	0.016
555	A01_2983652	AX-147208198	T	0.9734	C	0.0266	0.0531	0.051
556	A01_2986676	AX-147208200	A	0.90986	G	0.09014	0.0034	0.164
557	A01_2987131	AX-147265731	C	0.9661	G	0.0339	0.0067	0.065
558	A01_2987267	AX-147208202	T	0.99663	C	0.00337	0.0067	0.006
559	A01_2987417	AX-147208203	G	0.99495	A	0.00505	0.0101	0.01
560	A01_2999479	AX-147208206	T	0.97966	C	0.02034	0	0.039
561	A01_3000209	AX-147208207	C	0.99662	T	0.00338	0	0.006
562	A01_3009264	AX-147208208	T	0.99327	C	0.00673	0.0134	0.013
563	A01_3009366	AX-147265732	G	0.93051	C	0.06949	0.0101	0.129
564	A01_3019488	AX-147208209	G	0.9215	A	0.0785	0.0204	0.144
565	A01_3028069	AX-147208210	T	0.9898	C	0.0102	0	0.02
566	A01_3028472	AX-147208211	C	0.99495	T	0.00505	0.0101	0.01
567	A01_3032436	AX-147208212	T	0.9375	C	0.0625	0.0236	0.117
568	A01_3033014	AX-147208214	A	0.95932	G	0.04068	0.0135	0.078
569	A01_3034529	AX-147208215	G	0.99327	A	0.00673	0.0134	0.013
570	A01_3034571	AX-147208216	T	0.99155	C	0.00845	0.0033	0.016
571	A01_3034640	AX-147208217	C	0.9798	T	0.0202	0.0134	0.039
572	A01_3034922	AX-147208218	G	0.9848	A	0.0152	0.0168	0.029
573	A01_3035072	AX-147208219	G	0.97811	A	0.02189	0.0033	0.042
574	A01_3035616	AX-147208220	G	0.96062	A	0.03938	0.0034	0.075
575	A01_3050197	AX-147208222	G	0.98305	A	0.01695	0.0339	0.033
576	A01_3067542	AX-147208223	G	0.97458	T	0.02542	0.0033	0.049
577	A01_3069430	AX-147208224	G	0.9848	T	0.0152	0.0033	0.029
578	A01_3071017	AX-147208225	T	0.98316	G	0.01684	0	0.033
579	A01_3072477	AX-147265733	G	0.92808	C	0.07192	0.0137	0.133
580	A01_3072506	AX-147208228	A	0.96102	G	0.03898	0.0101	0.074
581	A01_3095780	AX-147208229	A	0.92612	G	0.07388	0.0034	0.136
582	A01_3097304	AX-147208230	A	0.99493	G	0.00507	0.0101	0.01
583	A01_3097371	AX-147208231	A	0.99492	G	0.00508	0.0101	0.01
584	A01_3102076	AX-147208232	A	0.98822	G	0.01178	0.0033	0.023
585	A01_3102205	AX-147208233	T	0.92712	C	0.07288	0.0101	0.135
586	A01_3102412	AX-147208234	C	0.97089	T	0.02911	0.0171	0.056
587	A01_3102466	AX-147208235	T	0.99327	C	0.00673	0	0.013
588	A01_3105729	AX-147208236	G	0.94746	A	0.05254	0.0033	0.099
589	A01_3107557	AX-147208238	T	0.95424	C	0.04576	0.0101	0.087
590	A01_3108752	AX-147208240	T	0.99663	C	0.00337	0.0067	0.006
591	A01_3108888	AX-147208241	C	0.9744	T	0.0256	0.0238	0.049
592	A01_3116014	AX-147208242	G	0.97128	A	0.02872	0.0236	0.055
593	A01_3117095	AX-147208243	T	0.92007	C	0.07993	0.0238	0.147
594	A01_3119898	AX-147208244	C	0.99322	T	0.00678	0	0.013
595	A01_3120188	AX-147265734	C	0.97959	G	0.02041	0.0068	0.039
596	A01_3120434	AX-147208245	G	0.98311	A	0.01689	0	0.033
597	A01_3120706	AX-147208246	G	0.93412	T	0.06588	0.0168	0.123
598	A01_3121116	AX-147208247	T	0.99155	C	0.00845	0.0033	0.016
599	A01_3121444	AX-147208248	G	0.96102	T	0.03898	0.0169	0.074
600	A01_3121733	AX-147208249	C	0.99662	T	0.00338	0	0.006
601	A01_3121987	AX-147208250	G	0.99322	A	0.00678	0	0.013
602	A01_3128327	AX-147208251	C	0.93581	T	0.06419	0.0135	0.12
603	A01_3128533	AX-147208252	G	0.99327	A	0.00673	0	0.013
604	A01_3128560	AX-147208253	C	0.92905	A	0.07095	0.027	0.131
605	A01_3129547	AX-147208256	G	0.95763	A	0.04237	0.0237	0.081
606	A01_3129700	AX-147265736	A	0.98136	T	0.01864	0.0237	0.036
607	A01_3129822	AX-147265737	T	0.99663	A	0.00337	0.0067	0.006
608	A01_3129862	AX-147208257	T	0.95763	G	0.04237	0.0237	0.081
609	A01_3130404	AX-147208258	T	0.99324	C	0.00676	0	0.013
610	A01_3167620	AX-147208260	A	0.99663	C	0.00337	0.0067	0.006
611	A01_3167780	AX-147208261	C	0.99158	T	0.00842	0.0033	0.016
612	A01_3167915	AX-147208262	T	0.99327	G	0.00673	0	0.013
613	A01_3168221	AX-147208263	T	0.9322	G	0.0678	0.0203	0.126
614	A01_3168312	AX-147208264	C	0.96416	A	0.03584	0.0102	0.069
615	A01_3168511	AX-147265738	G	0.97297	C	0.02703	0.0202	0.052
616	A01_3168581	AX-147265739	G	0.91207	C	0.08793	0.0103	0.16
617	A01_3170062	AX-147208265	A	0.9899	G	0.0101	0.0067	0.019
618	A01_3170530	AX-147208266	G	0.96622	A	0.03378	0	0.065
619	A01_3170578	AX-147208267	C	0.97297	T	0.02703	0	0.052
620	A01_3170683	AX-147208268	A	0.98299	G	0.01701	0.0136	0.033
621	A01_3170701	AX-147208269	G	0.98148	A	0.01852	0.0033	0.036
622	A01_3171315	AX-147208271	G	0.98818	A	0.01182	0.0033	0.023
623	A01_3171451	AX-147208273	C	0.96128	T	0.03872	0.0033	0.074
624	A01_3171488	AX-147208274	A	0.99324	G	0.00676	0	0.013
625	A01_3171603	AX-147208275	A	0.98814	G	0.01186	0.0101	0.023
626	A01_3171689	AX-147208276	A	0.95623	G	0.04377	0	0.083
627	A01_3171803	AX-147208277	T	0.99324	G	0.00676	0	0.013
628	A01_3172080	AX-147208278	G	0.99155	A	0.00845	0.0033	0.016
629	A01_3172175	AX-147208279	T	0.9375	C	0.0625	0.0168	0.117
630	A01_3173724	AX-147208281	C	0.99327	T	0.00673	0	0.013
631	A01_3174335	AX-147208282	A	0.99324	G	0.00676	0	0.013
632	A01_3174753	AX-147208283	T	0.9899	G	0.0101	0.0067	0.019
633	A01_3187952	AX-147208284	C	0.99327	T	0.00673	0	0.013
634	A01_3188853	AX-147208285	G	0.94613	A	0.05387	0	0.101
635	A01_3188943	AX-147208286	G	0.99493	A	0.00507	0.0033	0.01
636	A01_3189828	AX-147208287	C	0.96633	T	0.03367	0	0.065
637	A01_3197053	AX-147208288	C	0.98316	A	0.01684	0	0.033
638	A01_3235061	AX-147208290	G	0.94444	T	0.05556	0.0033	0.104
639	A01_3236273	AX-147208291	A	0.94237	G	0.05763	0	0.108
640	A01_3239311	AX-147208292	T	0.95222	G	0.04778	0.0068	0.09
641	A01_3241177	AX-147265742	C	0.96939	G	0.03061	0.0136	0.059
642	A01_3241420	AX-147208294	A	0.96416	G	0.03584	0.017	0.069
643	A01_3242008	AX-147208295	C	0.9932	T	0.0068	0.0136	0.013
644	A01_3242195	AX-147265743	C	0.98649	G	0.01351	0	0.026
645	A01_3258316	AX-147265744	G	0.9899	C	0.0101	0.0134	0.019
646	A01_3258372	AX-147208296	G	0.97466	A	0.02534	0.0168	0.049
647	A01_3259750	AX-147208297	T	0.78671	C	0.21329	0.0139	0.335
648	A01_3259862	AX-147208298	A	0.97635	G	0.02365	0.0202	0.046
649	A01_3263534	AX-147265746	G	0.99327	C	0.00673	0.0134	0.013
650	A01_3266391	AX-147265747	C	0.99663	G	0.00337	0	0.006
651	A01_3280783	AX-147208300	G	0.94257	A	0.05743	0.0135	0.108
652	A01_3281862	AX-147208301	T	0.91455	C	0.08545	0.069	0.156
653	A01_3290221	AX-147265748	C	0.95101	G	0.04899	0.0168	0.093
654	A01_3290700	AX-147265749	T	0.99324	A	0.00676	0	0.013
655	A01_3326187	AX-147208304	G	0.9848	A	0.0152	0.0101	0.029
656	A01_3326621	AX-147208306	T	0.88123	C	0.11877	0	0.209
657	A01_3326660	AX-147208307	G	0.99663	A	0.00337	0.0067	0.006
658	A01_3329865	AX-147208308	A	0.95254	G	0.04746	0.0203	0.09
659	A01_3329980	AX-147265750	G	0.97959	C	0.02041	0.0068	0.039
660	A01_3330057	AX-147208309	C	0.9339	T	0.0661	0.0169	0.123
661	A01_3331989	AX-147265751	T	0.97635	A	0.02365	0	0.046
662	A01_3332034	AX-147208310	T	0.94257	C	0.05743	0.0135	0.108
663	A01_3332434	AX-147265752	C	0.99493	G	0.00507	0.0101	0.01
664	A01_3332530	AX-147208311	A	0.98986	G	0.01014	0.0067	0.02
665	A01_3335170	AX-147208313	G	0.98116	A	0.01884	0.0034	0.036
666	A01_3335412	AX-147208315	T	0.98649	G	0.01351	0.0135	0.026
667	A01_3335472	AX-147265753	G	0.97279	C	0.02721	0	0.052
668	A01_3339800	AX-147208316	A	0.95791	G	0.04209	0.0101	0.08
669	A01_3340615	AX-147265754	G	0.98653	C	0.01347	0	0.026
670	A01_3362064	AX-147208318	C	0.96959	T	0.03041	0.0067	0.058
671	A01_3362240	AX-147208319	G	0.98311	A	0.01689	0	0.033
672	A01_3362317	AX-147208320	T	0.98986	C	0.01014	0	0.02
673	A01_3363559	AX-147265755	T	0.95932	A	0.04068	0	0.078
674	A01_3363883	AX-147208321	T	0.88552	C	0.11448	0.0202	0.202
675	A01_3374809	AX-147208323	A	0.93878	C	0.06122	0.0068	0.114
676	A01_3375936	AX-147208324	A	0.98649	C	0.01351	0	0.026
677	A01_3378282	AX-147208325	G	0.93581	A	0.06419	0	0.12
678	A01_3380267	AX-147208326	G	0.96949	A	0.03051	0.0135	0.059
679	A01_3380515	AX-147265757	A	0.99663	T	0.00337	0.0067	0.006
680	A01_3382035	AX-147208327	C	0.99327	T	0.00673	0.0067	0.013
681	A01_3382405	AX-147208329	C	0.95791	A	0.04209	0.0841	0.08
682	A01_3382726	AX-147208330	T	0.93919	C	0.06081	0.0135	0.114
683	A01_3383162	AX-147208331	T	0.95608	G	0.04392	0.0135	0.083
684	A01_3383423	AX-147208332	T	0.99663	C	0.00337	0	0.006
685	A01_3383460	AX-147265758	C	0.92808	G	0.07192	0.0137	0.133
686	A01_3383532	AX-147265759	T	0.92712	A	0.07288	0.0033	0.135
687	A01_3397429	AX-147265760	T	0.94138	A	0.05862	0.0137	0.11
688	A01_3407861	AX-147208333	G	0.99663	A	0.00337	0.0067	0.006
689	A01_3408805	AX-147265761	C	0.99495	G	0.00505	0.0033	0.01
690	A01_3409539	AX-147208335	T	0.98142	C	0.01858	0.0033	0.036
691	A01_3410597	AX-147265762	C	0.99315	G	0.00685	0.0137	0.013
692	A01_3410790	AX-147208336	G	0.9798	A	0.0202	0	0.039
693	A01_3416272	AX-147208337	G	0.98136	A	0.01864	0.0033	0.036
694	A01_3417153	AX-147208338	T	0.95608	C	0.04392	0.0337	0.083
695	A01_3433039	AX-147208341	G	0.97128	A	0.02872	0.0168	0.055
696	A01_3436202	AX-147208342	A	0.92347	G	0.07653	0.017	0.141
697	A01_3438230	AX-147208343	A	0.98485	G	0.01515	0.0303	0.029
698	A01_3438818	AX-147208344	G	0.9744	A	0.0256	0.0102	0.049
699	A01_3438883	AX-147208345	A	0.97119	G	0.02881	0.0033	0.055
700	A01_3441562	AX-147265765	G	0.99662	C	0.00338	0.0067	0.006
701	A01_3441680	AX-147208346	T	0.94595	C	0.05405	0	0.102
702	A01_3441731	AX-147208347	T	0.94915	C	0.05085	0	0.096
703	A01_3441866	AX-147208348	A	0.99663	G	0.00337	0.0067	0.006
704	A01_3441950	AX-147208349	A	0.95946	G	0.04054	0.0067	0.077
705	A01_3442022	AX-147208350	T	0.99661	C	0.00339	0.0067	0.006
706	A01_3443441	AX-147208352	G	0.98535	A	0.01465	0	0.028
707	A01_3445374	AX-147208353	G	0.97804	T	0.02196	0.0033	0.042
708	A01_3451358	AX-147208354	G	0.96959	A	0.03041	0	0.058
709	A01_3451436	AX-147208355	T	0.93412	C	0.06588	0.0033	0.123
710	A01_3451647	AX-147265766	C	0.95424	G	0.04576	0.0372	0.087
711	A01_3454654	AX-147208356	C	0.97128	T	0.02872	0.0101	0.055
712	A01_3454720	AX-147208357	C	0.98142	T	0.01858	0.0033	0.036
713	A01_3456842	AX-147208359	A	0.96959	G	0.03041	0.0135	0.058
714	A01_3456883	AX-147208360	C	0.96453	A	0.03547	0.0168	0.068
715	A01_3456978	AX-147265767	T	0.98311	A	0.01689	0	0.033
716	A01_3457073	AX-147208361	A	0.9338	C	0.0662	0.0069	0.123
717	A01_3460680	AX-147208362	G	0.97789	T	0.02211	0.0102	0.043
718	A01_3461937	AX-147208363	A	0.94108	C	0.05892	0.0101	0.11
719	A01_3461985	AX-147208364	T	0.96928	C	0.03072	0	0.059
720	A01_3462248	AX-147208366	T	0.97306	C	0.02694	0.0134	0.052
721	A01_3462773	AX-147208367	T	0.9527	C	0.0473	0.027	0.09
722	A01_3466095	AX-147208368	G	0.96465	T	0.03535	0.0033	0.068
723	A01_3468954	AX-147208370	T	0.96801	C	0.03199	0.0033	0.061
724	A01_3469722	AX-147265769	G	0.99488	C	0.00512	0.0102	0.01
725	A01_3469765	AX-147208372	T	0.94444	C	0.05556	0.0101	0.104
726	A01_3469990	AX-147208373	A	0.96959	G	0.03041	0.0067	0.058
727	A01_3478066	AX-147208374	A	0.98818	G	0.01182	0.0033	0.023
728	A01_3478519	AX-147208375	G	0.99493	T	0.00507	0.0033	0.01
729	A01_3480363	AX-147208376	A	0.9697	G	0.0303	0.0067	0.058
730	A01_3493539	AX-147208377	T	0.98129	C	0.01871	0.0102	0.036
731	A01_3493658	AX-147208378	C	0.99661	T	0.00339	0.0067	0.006
732	A01_3494770	AX-147265770	C	0.91497	G	0.08503	0	0.155
733	A01_3494869	AX-147208379	A	0.87669	G	0.12331	0.0506	0.216
734	A01_3505719	AX-147208381	G	0.98316	A	0.01684	0.0067	0.033
735	A01_3505849	AX-147208382	G	0.99495	A	0.00505	0.0101	0.01
736	A01_3505889	AX-147208383	C	0.99493	A	0.00507	0.0101	0.01
737	A01_3506440	AX-147208385	G	0.97627	A	0.02373	0.0135	0.046
738	A01_3515413	AX-147208386	G	0.96949	A	0.03051	0.0067	0.059
739	A01_3524995	AX-147265771	T	0.99662	A	0.00338	0.0067	0.006
740	A01_3525579	AX-147208387	C	0.94576	T	0.05424	0.0271	0.102
741	A01_3536825	AX-147208388	A	0.99495	G	0.00505	0.0033	0.01
742	A01_3546878	AX-147208389	T	0.98142	C	0.01858	0.0168	0.036
743	A01_3547461	AX-147208390	G	0.91864	A	0.08136	0.0203	0.149
744	A01_3547634	AX-147265772	G	0.94257	C	0.05743	0.0067	0.108
745	A01_3547746	AX-147208391	G	0.9899	A	0.0101	0.0067	0.019
746	A01_3574490	AX-147208393	A	0.96088	G	0.03912	0.0034	0.075
747	A01_3574583	AX-147208394	C	0.98639	T	0.01361	0.0068	0.026
748	A01_3575633	AX-147208395	A	0.92424	G	0.07576	0.0303	0.14
749	A01_3575674	AX-147208396	C	0.97627	T	0.02373	0.0271	0.046
750	A01_3575731	AX-147208397	C	0.99327	A	0.00673	0	0.013
751	A01_3579919	AX-147208398	G	0.95439	A	0.04561	0.0168	0.087
752	A01_3579967	AX-147265773	T	0.98962	A	0.01038	0.0069	0.02
753	A01_3580360	AX-147208399	A	0.95748	G	0.04252	0.0102	0.081
754	A01_3580540	AX-147208400	C	0.98818	A	0.01182	0.0101	0.023
755	A01_3580606	AX-147265774	T	0.9	A	0.1	0.2	0.18
756	A01_3581379	AX-147265775	C	0.95748	G	0.04252	0.017	0.081
757	A01_3584402	AX-147208402	T	0.9661	C	0.0339	0.0135	0.065
758	A01_3584834	AX-147208403	A	0.93266	G	0.06734	0.0134	0.125
759	A01_3586212	AX-147208404	C	0.99663	T	0.00337	0	0.006
760	A01_3593801	AX-147208405	T	0.97306	C	0.02694	0.0202	0.052
761	A01_3593931	AX-147265776	T	0.98136	A	0.01864	0.0033	0.036
762	A01_3594096	AX-147265777	G	0.99324	C	0.00676	0	0.013
763	A01_3594170	AX-147208406	G	0.95791	A	0.04209	0.0168	0.08
764	A01_3594354	AX-147208407	T	0.96115	C	0.03885	0.0168	0.074
765	A01_3602086	AX-147208409	T	0.9899	G	0.0101	0	0.019
766	A01_3611395	AX-147208411	C	0.96633	T	0.03367	0	0.065
767	A01_3611598	AX-147208412	T	0.9678	C	0.0322	0.0169	0.062
768	A01_3626508	AX-147208413	A	0.94595	G	0.05405	0	0.102
769	A01_3626679	AX-147208414	T	0.96949	C	0.03051	0.0203	0.059
770	A01_3626801	AX-147208415	G	0.92905	A	0.07095	0	0.131
771	A01_3626949	AX-147208416	A	0.98316	G	0.01684	0	0.033
772	A01_3628218	AX-147265778	T	0.97475	A	0.02525	0.0101	0.049
773	A01_3628598	AX-147208417	G	0.9697	A	0.0303	0.0134	0.058
774	A01_3629714	AX-147265779	A	0.98311	T	0.01689	0	0.033
775	A01_3647671	AX-147208418	A	0.97811	G	0.02189	0.0235	0.042
776	A01_3648316	AX-147208419	G	0.98142	A	0.01858	0.0033	0.036
777	A01_3649096	AX-147208420	G	0.95408	A	0.04592	0.0034	0.087
778	A01_3664800	AX-147208421	C	0.9899	T	0.0101	0.0134	0.019
779	A01_3665567	AX-147208422	T	0.87716	C	0.12284	0.1972	0.215
780	A01_3665858	AX-147208423	C	0.96758	T	0.03242	0.0034	0.062
781	A01_3690030	AX-147265780	G	0.99327	C	0.00673	0	0.013
782	A01_3690223	AX-147208424	G	0.98822	A	0.01178	0.0033	0.023
783	A01_3690413	AX-147208425	A	0.94237	G	0.05763	0.0135	0.108
784	A01_3695314	AX-147265781	G	0.99662	C	0.00338	0.0067	0.006
785	A01_3701464	AX-147208427	C	0.99158	T	0.00842	0.0033	0.016
786	A01_3715622	AX-147208428	T	0.90273	G	0.09727	0.1877	0.175
787	A01_3715884	AX-147265782	G	0.98986	C	0.01014	0	0.02
788	A01_3715953	AX-147208429	T	0.99661	C	0.00339	0.0067	0.006
789	A01_3717294	AX-147208430	T	0.9898	C	0.0102	0	0.02
790	A01_3724436	AX-147208431	T	0.90709	C	0.09291	0.0101	0.168
791	A01_3724480	AX-147208432	C	0.99158	T	0.00842	0.0033	0.016
792	A01_3724614	AX-147208433	T	0.92881	C	0.07119	0.0203	0.132
793	A01_3749655	AX-147208436	G	0.95254	A	0.04746	0.0067	0.09
794	A01_3755275	AX-147265784	G	0.9881	C	0.0119	0.0034	0.023
795	A01_3757691	AX-147208438	A	0.94915	G	0.05085	0	0.096
796	A01_3787192	AX-147265785	C	0.98649	G	0.01351	0.0135	0.026
797	A01_3802139	AX-147208439	A	0.95254	G	0.04746	0.0135	0.09
798	A01_3802320	AX-147208440	A	0.94388	G	0.05612	0.017	0.105
799	A01_3802711	AX-147208441	C	0.99663	T	0.00337	0.0067	0.006
800	A01_3807764	AX-147208442	G	0.98986	A	0.01014	0.0067	0.02
801	A01_3808034	AX-147208444	A	0.94444	G	0.05556	0.0235	0.104
802	A01_3808090	AX-147208445	T	0.93412	C	0.06588	0.0304	0.123
803	A01_3808190	AX-147265787	G	0.98475	C	0.01525	0.0101	0.03
804	A01_3808238	AX-147265788	T	0.99153	A	0.00847	0.0033	0.016
805	A01_3809137	AX-147208446	A	0.98129	G	0.01871	0.017	0.036
806	A01_3809521	AX-147208447	G	0.99327	T	0.00673	0	0.013
807	A01_3810313	AX-147208448	C	0.93919	T	0.06081	0.0202	0.114
808	A01_3832297	AX-147208449	A	0.94613	G	0.05387	0.0202	0.101
809	A01_3833121	AX-147208450	A	0.98644	G	0.01356	0	0.026
810	A01_3833312	AX-147208451	T	0.91723	G	0.08277	0.0033	0.151
811	A01_3839241	AX-147208452	A	0.95085	G	0.04915	0.0101	0.093
812	A01_3841412	AX-147208453	G	0.97973	T	0.02027	0	0.039
813	A01_3844147	AX-147208454	G	0.98311	T	0.01689	0.0135	0.033
814	A01_3844288	AX-147208455	G	0.96587	A	0.03413	0.0068	0.065
815	A01_3845309	AX-147208456	T	0.87966	C	0.12034	0.1932	0.211
816	A01_3857470	AX-147208459	C	0.98148	A	0.01852	0.0101	0.036
817	A01_3860950	AX-147265791	G	0.97635	C	0.02365	0	0.046
818	A01_3861018	AX-147208460	T	0.88676	C	0.11324	0.1846	0.2
819	A01_3864763	AX-147208462	G	0.97635	T	0.02365	0	0.046
820	A01_3907226	AX-147208463	G	0.50697	T	0.49303	0.0313	0.499
821	A01_3910739	AX-147208465	C	0.51186	T	0.48814	0.0203	0.499
822	A01_3910768	AX-147208466	C	0.55226	T	0.44774	0.0174	0.494
823	A01_3910799	AX-147208467	A	0.99495	G	0.00505	0.0101	0.01
824	A01_3911583	AX-147265793	G	0.99663	C	0.00337	0.0067	0.006
825	A01_3915849	AX-147208468	G	0.95424	A	0.04576	0.0169	0.087
826	A01_3915984	AX-147208469	A	0.89322	C	0.10678	0.0169	0.19
827	A01_3916004	AX-147208470	C	0.99324	T	0.00676	0.0067	0.013
828	A01_3916745	AX-147208471	A	0.95424	G	0.04576	0.0237	0.087
829	A01_3917470	AX-147265794	T	0.97627	A	0.02373	0.0067	0.046
830	A01_3937313	AX-147265795	G	0.97128	C	0.02872	0.0168	0.055
831	A01_3946283	AX-147208473	A	0.92708	C	0.07292	0.0416	0.135
832	A01_3946524	AX-147208474	C	0.99661	A	0.00339	0	0.006
833	A01_3946928	AX-147208475	T	0.98148	C	0.01852	0.0033	0.036
834	A01_3947660	AX-147208477	C	0.98822	T	0.01178	0.0033	0.023
835	A01_3969902	AX-147208478	G	0.97449	A	0.02551	0.0102	0.049
836	A01_3970252	AX-147208479	A	0.96259	C	0.03741	0	0.072
837	A01_3973125	AX-147208480	A	0.90816	G	0.09184	0	0.166
838	A01_3986510	AX-147208481	G	0.97643	A	0.02357	0	0.046
839	A01_3990799	AX-147208482	C	0.93537	T	0.06463	0	0.12
840	A01_4014127	AX-147265797	T	0.96259	A	0.03741	0	0.072
841	A01_4014751	AX-147208485	G	0.99662	T	0.00338	0.0067	0.006
842	A01_4015112	AX-147208486	G	0.98299	A	0.01701	0.0068	0.033
843	A01_4017363	AX-147208487	G	0.93345	A	0.06655	0.0102	0.124
844	A01_4017783	AX-147208488	C	0.97306	T	0.02694	0.0067	0.052
845	A01_4021209	AX-147208490	G	0.96128	A	0.03872	0.0033	0.074
846	A01_4021572	AX-147208491	T	0.99158	C	0.00842	0.0033	0.016
847	A01_4022049	AX-147265798	C	0.92784	G	0.07216	0.0206	0.133
848	A01_4022103	AX-147208492	A	0.94426	G	0.05574	0.0236	0.105
849	A01_4023619	AX-147208494	G	0.92662	A	0.07338	0.0034	0.135
850	A01_4042724	AX-147208497	A	0.79123	G	0.20877	0.0035	0.33
851	A01_4043372	AX-147208498	T	0.91077	C	0.08923	0.0101	0.162
852	A01_4043663	AX-147208499	G	0.93266	A	0.06734	0	0.125
853	A01_4043717	AX-147208500	T	0.93434	C	0.06566	0.0033	0.122
854	A01_4044050	AX-147208501	G	0.98986	A	0.01014	0	0.02
855	A01_4045408	AX-147208502	G	0.96939	T	0.03061	0.034	0.059
856	A01_4047379	AX-147208503	C	0.96296	T	0.03704	0.0067	0.071
857	A01_4047415	AX-147265799	T	0.95593	A	0.04407	0.0135	0.084
858	A01_4050068	AX-147208504	A	0.98822	G	0.01178	0.0033	0.023
859	A01_4052801	AX-147208505	C	0.95439	A	0.04561	0.0168	0.087
860	A01_4053019	AX-147208506	C	0.95623	T	0.04377	0.0067	0.083
861	A01_4056372	AX-147208507	C	0.9899	T	0.0101	0	0.019
862	A01_4057115	AX-147208508	A	0.99158	G	0.00842	0.0033	0.016
863	A01_4090997	AX-147208509	T	0.98639	G	0.01361	0.0068	0.026
864	A01_4092317	AX-147208512	T	0.96633	C	0.03367	0.0067	0.065
865	A01_4092963	AX-147208513	A	0.99155	G	0.00845	0.0033	0.016
866	A01_4100478	AX-147265800	G	0.95791	C	0.04209	0.0235	0.08
867	A01_4100925	AX-147208515	C	0.93434	T	0.06566	0.0235	0.122
868	A01_4101878	AX-147208516	A	0.93898	G	0.06102	0.0135	0.114
869	A01_4102361	AX-147208517	A	0.98142	G	0.01858	0.0033	0.036
870	A01_4102764	AX-147208518	G	0.91414	A	0.08586	0.0168	0.156
871	A01_4106089	AX-147208519	G	0.97973	A	0.02027	0	0.039
872	A01_4107337	AX-147265801	C	0.98136	G	0.01864	0.0101	0.036
873	A01_4111824	AX-147265802	C	0.96271	G	0.03729	0	0.071
874	A01_4141418	AX-147208522	T	0.77966	C	0.22034	0	0.343
875	A01_4143724	AX-147208523	A	0.98986	G	0.01014	0	0.02
876	A01_4144562	AX-147208524	C	0.92373	T	0.07627	0.0101	0.14
877	A01_4147095	AX-147265803	A	0.89899	T	0.10101	0.0134	0.181
878	A01_4147252	AX-147208526	C	0.97635	T	0.02365	0.0135	0.046
879	A01_4147264	AX-147208527	G	0.98316	A	0.01684	0.0067	0.033
880	A01_4149317	AX-147208528	T	0.99495	G	0.00505	0.0033	0.01
881	A01_4149376	AX-147265804	C	0.98644	G	0.01356	0	0.026
882	A01_4149434	AX-147208529	G	0.98814	A	0.01186	0.0033	0.023
883	A01_4149752	AX-147208530	A	0.96284	G	0.03716	0.0067	0.071
884	A01_4160100	AX-147208532	A	0.93729	C	0.06271	0.0237	0.117
885	A01_4160140	AX-147265805	C	0.99663	G	0.00337	0	0.006
886	A01_4160384	AX-147208533	A	0.9798	G	0.0202	0.0067	0.039
887	A01_4160893	AX-147208534	A	0.97128	G	0.02872	0.0101	0.055
888	A01_4162021	AX-147208535	G	0.94088	A	0.05912	0.0101	0.111
889	A01_4171640	AX-147208536	G	0.95763	A	0.04237	0.0169	0.081
890	A01_4179859	AX-147208537	G	0.92034	A	0.07966	0.0237	0.146
891	A01_4181472	AX-147208538	T	0.94746	G	0.05254	0.0372	0.099
892	A01_4181787	AX-147208539	T	0.95932	C	0.04068	0.0067	0.078
893	A01_4181926	AX-147208540	G	0.99155	A	0.00845	0.0033	0.016
894	A01_4243004	AX-147208542	G	0.99483	A	0.00517	0.0103	0.01
895	A01_4269685	AX-147208543	C	0.98475	T	0.01525	0.0101	0.03
896	A01_4270413	AX-147208544	T	0.9614	C	0.0386	0.0771	0.074
897	A01_4271187	AX-147208545	G	0.98649	A	0.01351	0.0067	0.026
898	A01_4292000	AX-147208546	C	0.98485	T	0.01515	0.0033	0.029
899	A01_4294850	AX-147208548	C	0.99158	T	0.00842	0.0033	0.016
900	A01_4295051	AX-147208549	A	0.95439	G	0.04561	0.0101	0.087
901	A01_4297401	AX-147208550	G	0.97804	A	0.02196	0.0101	0.042
902	A01_4305608	AX-147208551	G	0.96284	A	0.03716	0.0135	0.071
903	A01_4310084	AX-147208553	C	0.93729	A	0.06271	0.0576	0.117
904	A01_4326639	AX-147208555	G	0.96939	T	0.03061	0	0.059
905	A01_4339810	AX-147208556	A	0.92203	G	0.07797	0.0203	0.143
906	A01_4339846	AX-147265806	T	0.98475	A	0.01525	0.0237	0.03
907	A01_4390268	AX-147265807	T	0.98305	A	0.01695	0	0.033
908	A01_4392432	AX-147208557	C	0.99327	T	0.00673	0.0067	0.013
909	A01_4393579	AX-147208558	T	0.98316	C	0.01684	0	0.033
910	A01_4417332	AX-147208559	C	0.96959	A	0.03041	0.0067	0.058
911	A01_4418563	AX-147208560	T	0.99663	G	0.00337	0	0.006
912	A01_4431917	AX-147265808	G	0.95238	C	0.04762	0.0068	0.09
913	A01_4432480	AX-147208562	A	0.97611	G	0.02389	0.0068	0.046
914	A01_4432769	AX-147208563	G	0.93243	T	0.06757	0.0067	0.126
915	A01_4456527	AX-147208564	C	0.92256	T	0.07744	0.0067	0.142
916	A01_4464605	AX-147208568	A	0.94276	G	0.05724	0.0134	0.107
917	A01_4468236	AX-147208569	C	0.99324	T	0.00676	0	0.013
918	A01_4472019	AX-147208570	C	0.96791	T	0.03209	0.0033	0.062
919	A01_4472047	AX-147208571	A	0.99327	G	0.00673	0	0.013
920	A01_4475710	AX-147208572	A	0.72355	G	0.27645	0	0.4
921	A01_4520000	AX-147208574	G	0.94881	A	0.05119	0.0068	0.097
922	A01_4520075	AX-147208575	C	0.57538	A	0.42462	0.6482	0.488
923	A01_4520804	AX-147208577	C	0.95918	T	0.04082	0.0068	0.078
924	A01_4521901	AX-147208579	G	0.94781	A	0.05219	0.0101	0.098
925	A01_4522013	AX-147208580	T	0.9697	C	0.0303	0.0067	0.058
926	A01_4522391	AX-147208581	A	0.94407	G	0.05593	0.0101	0.105
927	A01_4538252	AX-147208582	C	0.98818	T	0.01182	0.0033	0.023
928	A01_4559989	AX-147208584	T	0.96271	C	0.03729	0.0135	0.071
929	A01_4563746	AX-147265812	C	0.99663	G	0.00337	0	0.006
930	A01_4567713	AX-147208586	C	0.92399	T	0.07601	0.0033	0.14
931	A01_4567825	AX-147208587	C	0.98976	A	0.01024	0.0068	0.02
932	A01_4567953	AX-147208588	G	0.97973	T	0.02027	0.0067	0.039
933	A01_4568169	AX-147208589	G	0.9811	T	0.0189	0.0103	0.037
934	A01_4568308	AX-147208590	C	0.94764	T	0.05236	0.0236	0.099
935	A01_4568466	AX-147208591	G	0.99662	T	0.00338	0.0067	0.006
936	A01_4568812	AX-147208592	G	0.97306	T	0.02694	0.0134	0.052
937	A01_4569339	AX-147208595	A	0.90541	G	0.09459	0.0135	0.171
938	A01_4569872	AX-147208596	C	0.99327	T	0.00673	0	0.013
939	A01_4570447	AX-147265813	T	0.90785	A	0.09215	0.0136	0.167
940	A01_4570570	AX-147208597	G	0.97635	T	0.02365	0.0202	0.046
941	A01_4571037	AX-147208598	C	0.93559	T	0.06441	0.0135	0.12
942	A01_4572755	AX-147208599	T	0.93559	C	0.06441	0.0203	0.12
943	A01_4572923	AX-147208600	C	0.98653	T	0.01347	0.0134	0.026
944	A01_4573027	AX-147208601	T	0.96284	G	0.03716	0.0135	0.071
945	A01_4576929	AX-147208603	C	0.92177	T	0.07823	0.0204	0.144
946	A01_4580345	AX-147208604	C	0.9848	T	0.0152	0.0033	0.029
947	A01_4581225	AX-147208605	T	0.97789	C	0.02211	0.0034	0.043
948	A01_4581276	AX-147208606	A	0.91047	C	0.08953	0.0101	0.163
949	A01_4582115	AX-147208607	C	0.98148	T	0.01852	0.0033	0.036
950	A01_4582480	AX-147208608	A	0.98485	C	0.01515	0.0033	0.029
951	A01_4586253	AX-147265815	T	0.90878	A	0.09122	0.0135	0.165
952	A01_4586330	AX-147208609	C	0.98316	A	0.01684	0	0.033
953	A01_4645186	AX-147208611	G	0.99327	A	0.00673	0.0067	0.013
954	A01_4645354	AX-147208612	G	0.98822	A	0.01178	0.0101	0.023
955	A01_4650316	AX-147265816	G	0.99663	C	0.00337	0.0067	0.006
956	A01_4678382	AX-147208614	T	0.97475	C	0.02525	0.0033	0.049
957	A01_4679210	AX-147208616	G	0.90847	A	0.09153	0.0203	0.166
958	A01_4679744	AX-147208617	C	0.9966	T	0.0034	0.0068	0.006
959	A01_4679934	AX-147208618	G	0.60309	A	0.39691	0.024	0.478
960	A01_4681661	AX-147208620	T	0.92061	G	0.07939	0.0101	0.146
961	A01_4691529	AX-147208621	A	0.97797	G	0.02203	0.0101	0.043
962	A01_4693318	AX-147265818	C	0.96959	G	0.03041	0.0067	0.058
963	A01_4693550	AX-147208622	A	0.90136	G	0.09864	0.0272	0.177
964	A01_4694272	AX-147208623	G	0.95578	A	0.04422	0	0.084
965	A01_4694626	AX-147208625	T	0.89899	C	0.10101	0	0.181
966	A01_4696415	AX-147208628	A	0.98653	G	0.01347	0.0202	0.026
967	A01_4698643	AX-147208630	T	0.91186	C	0.08814	0.0135	0.16
968	A01_4701343	AX-147208631	G	0.95101	T	0.04899	0.0101	0.093
969	A01_4703238	AX-147265819	C	0.98288	G	0.01712	0.0068	0.033
970	A01_4704121	AX-147208632	C	0.99322	T	0.00678	0.0067	0.013
971	A01_4704626	AX-147265820	C	0.95254	G	0.04746	0	0.09
972	A01_4756511	AX-147265821	A	0.97966	T	0.02034	0	0.039
973	A01_4791807	AX-147208634	T	0.94158	C	0.05842	0	0.11
974	A01_4792440	AX-147265822	A	0.9949	T	0.0051	0.0102	0.01
975	A01_4819879	AX-147208636	G	0.97804	A	0.02196	0.0304	0.042
976	A01_4820018	AX-147208637	G	0.99662	T	0.00338	0.0067	0.006
977	A01_4857070	AX-147208640	T	0.97396	C	0.02604	0.0034	0.05
978	A01_4861426	AX-147208641	G	0.9798	T	0.0202	0	0.039
979	A01_4863348	AX-147208642	A	0.91327	C	0.08673	0.0238	0.158
980	A01_4864440	AX-147208643	G	0.76207	A	0.23793	0.0069	0.362
981	A01_4864985	AX-147208644	G	0.99488	A	0.00512	0.0102	0.01
982	A01_4877833	AX-147208645	T	0.99663	C	0.00337	0	0.006
983	A01_4878001	AX-147208646	G	0.96622	A	0.03378	0.0135	0.065
984	A01_4878234	AX-147208647	T	0.99662	C	0.00338	0	0.006
985	A01_4901792	AX-147208649	G	0.9881	A	0.0119	0.0102	0.023
986	A01_4901872	AX-147208650	C	0.97635	T	0.02365	0	0.046
987	A01_4902008	AX-147208651	C	0.96801	A	0.03199	0.0235	0.061
988	A01_4906895	AX-147208652	G	0.9223	A	0.0777	0	0.143
989	A01_4911396	AX-147265823	A	0.80479	T	0.19521	0.1917	0.314
990	A01_4911470	AX-147265824	G	0.98393	C	0.01607	0.0035	0.031
991	A01_4911536	AX-147208653	C	0.96587	T	0.03413	0.0204	0.065
992	A01_4913429	AX-147208656	G	0.9527	T	0.0473	0	0.09
993	A01_4913670	AX-147208658	T	0.99493	C	0.00507	0.0101	0.01
994	A01_4913733	AX-147265825	C	0.9431	G	0.0569	0.0103	0.107
995	A01_4917596	AX-147208659	T	0.96939	C	0.03061	0.0136	0.059
996	A01_4917698	AX-147208660	A	0.97279	G	0.02721	0	0.052
997	A01_4917793	AX-147208661	G	0.97279	A	0.02721	0	0.052
998	A01_4918030	AX-147208662	G	0.9932	T	0.0068	0	0.013
999	A01_4918607	AX-147208663	G	0.99327	A	0.00673	0.0067	0.013
1000	A01_4918866	AX-147208664	T	0.91349	C	0.08651	0.1384	0.158
1001	A01_4919452	AX-147265826	C	0.9726	G	0.0274	0.0068	0.053
1002	A01_4921892	AX-147208666	A	0.9798	G	0.0202	0.0067	0.039
1003	A01_4922783	AX-147208667	G	0.90034	A	0.09966	0.0236	0.179
1004	A01_4923876	AX-147208668	A	0.99158	G	0.00842	0.0101	0.016
1005	A01_4928229	AX-147208670	G	0.95238	A	0.04762	0.0068	0.09
1006	A01_4938082	AX-147208672	A	0.99662	G	0.00338	0	0.006
1007	A01_4942445	AX-147208676	A	0.84574	G	0.15426	0.039	0.26
1008	A01_4948539	AX-147208678	G	0.95946	T	0.04054	0.027	0.077
1009	A01_4954359	AX-147265827	C	0.95932	G	0.04068	0.0135	0.078
1010	A01_4956444	AX-147208681	A	0.98986	C	0.01014	0	0.02
1011	A01_4957790	AX-147208682	C	0.95439	T	0.04561	0.0101	0.087
1012	A01_4959130	AX-147208683	C	0.95238	T	0.04762	0.0204	0.09
1013	A01_4959218	AX-147208684	G	0.95439	A	0.04561	0.0168	0.087
1014	A01_4970162	AX-147265828	C	0.94257	G	0.05743	0.0202	0.108
1015	A01_4970845	AX-147208685	A	0.99158	C	0.00842	0.0033	0.016
1016	A01_4971720	AX-147208686	G	0.97306	A	0.02694	0.0067	0.052
1017	A01_4971756	AX-147208687	C	0.97297	T	0.02703	0.0067	0.052
1018	A01_4971835	AX-147208688	A	0.97297	G	0.02703	0.0135	0.052
1019	A01_4975149	AX-147208689	G	0.98649	A	0.01351	0	0.026
1020	A01_4979072	AX-147208691	G	0.96949	A	0.03051	0	0.059
1021	A01_4980099	AX-147208692	A	0.98485	G	0.01515	0.0033	0.029
1022	A01_4980167	AX-147208693	T	0.94558	C	0.05442	0	0.102
1023	A01_4981762	AX-147208694	T	0.98814	C	0.01186	0.0033	0.023
1024	A01_4986996	AX-147208695	T	0.97938	C	0.02062	0.0274	0.04
1025	A01_4987206	AX-147208696	T	0.95502	C	0.04498	0	0.085
1026	A01_4987390	AX-147208697	C	0.99662	T	0.00338	0	0.006
1027	A01_4988188	AX-147208698	A	0.96552	G	0.03448	0	0.066
1028	A01_4988689	AX-147208699	G	0.98288	A	0.01712	0.0068	0.033
1029	A01_5009512	AX-147208701	C	0.99155	T	0.00845	0.0168	0.016
1030	A01_5010848	AX-147208702	G	0.99153	A	0.00847	0.0033	0.016
1031	A01_5010965	AX-147208703	T	0.99327	G	0.00673	0.0067	0.013
1032	A01_5035512	AX-147208705	G	0.95777	A	0.04223	0.0101	0.08
1033	A01_5044708	AX-147208708	G	0.98142	A	0.01858	0.0101	0.036
1034	A01_5044864	AX-147208709	G	0.99327	A	0.00673	0.0134	0.013
1035	A01_5045017	AX-147208710	G	0.99324	A	0.00676	0	0.013
1036	A01_5045095	AX-147208711	G	0.98822	A	0.01178	0.0033	0.023
1037	A01_5046962	AX-147208713	G	0.9322	A	0.0678	0.0067	0.126
1038	A01_5047025	AX-147208714	C	0.9949	T	0.0051	0.0034	0.01
1039	A01_5047674	AX-147208715	G	0.99663	A	0.00337	0.0067	0.006
1040	A01_5048578	AX-147208716	C	0.90709	T	0.09291	0.0101	0.168
1041	A01_5049728	AX-147265830	C	0.97973	G	0.02027	0.0067	0.039
1042	A01_5049900	AX-147208717	C	0.97475	T	0.02525	0.0101	0.049
1043	A01_5062540	AX-147208718	T	0.99153	C	0.00847	0.0033	0.016
1044	A01_5062739	AX-147265831	G	0.97475	C	0.02525	0.0033	0.049
1045	A01_5063102	AX-147265832	C	0.95932	G	0.04068	0	0.078
1046	A01_5066402	AX-147265833	A	0.98822	T	0.01178	0.0101	0.023
1047	A01_5066483	AX-147208719	G	0.98818	T	0.01182	0.0033	0.023
1048	A01_5066618	AX-147208720	A	0.9932	G	0.0068	0.0136	0.013
1049	A01_5067020	AX-147208721	G	0.98311	A	0.01689	0.0067	0.033
1050	A01_5097244	AX-147208722	T	0.98142	C	0.01858	0.0101	0.036
1051	A01_5098186	AX-147208723	A	0.99663	G	0.00337	0.0067	0.006
1052	A01_5098586	AX-147208724	T	0.95748	C	0.04252	0.017	0.081
1053	A01_5099122	AX-147208725	C	0.99661	T	0.00339	0.0067	0.006
1054	A01_5138100	AX-147265834	C	0.95763	G	0.04237	0.0101	0.081
1055	A01_5138416	AX-147208728	T	0.93603	C	0.06397	0.0134	0.119
1056	A01_5139010	AX-147208729	T	0.95254	C	0.04746	0.0067	0.09
1057	A01_5139052	AX-147208730	A	0.95455	G	0.04545	0.0168	0.086
1058	A01_5139415	AX-147208732	T	0.98986	G	0.01014	0.0135	0.02
1059	A01_5143426	AX-147265835	G	0.9798	C	0.0202	0.0202	0.039
1060	A01_5180194	AX-147208733	A	0.98649	G	0.01351	0.0202	0.026
1061	A01_5181277	AX-147265836	G	0.92424	C	0.07576	0.0101	0.14
1062	A01_5181445	AX-147208734	T	0.97973	C	0.02027	0	0.039
1063	A01_5182173	AX-147208735	C	0.97475	T	0.02525	0.0033	0.049
1064	A01_5200283	AX-147208736	C	0.96465	A	0.03535	0.0235	0.068
1065	A01_5200338	AX-147208737	C	0.97627	T	0.02373	0	0.046
1066	A01_5200871	AX-147208739	T	0.91751	C	0.08249	0.0303	0.151
1067	A01_5224080	AX-147208741	G	0.51732	A	0.48268	0.7922	0.499
1068	A01_5224196	AX-147208742	C	0.96429	T	0.03571	0.0034	0.068
1069	A01_5224534	AX-147208743	G	0.99158	A	0.00842	0.0101	0.016
1070	A01_5225077	AX-147208745	T	0.94576	G	0.05424	0.0067	0.102
1071	A01_5298760	AX-147208746	G	0.98644	A	0.01356	0.0067	0.026
1072	A01_5299091	AX-147265837	T	0.99158	A	0.00842	0.0033	0.016
1073	A01_5299523	AX-147208748	T	0.98316	G	0.01684	0.0134	0.033
1074	A01_5299572	AX-147208749	C	0.99158	T	0.00842	0.0033	0.016
1075	A01_5299657	AX-147265838	C	0.98822	G	0.01178	0.0033	0.023
1076	A01_5299785	AX-147265839	G	0.99324	C	0.00676	0	0.013
1077	A01_5299903	AX-147208750	C	0.90213	T	0.09787	0.1276	0.176
1078	A01_5317091	AX-147208752	T	0.96296	C	0.03704	0.0067	0.071
1079	A01_5317206	AX-147265840	G	0.96233	C	0.03767	0.0205	0.072
1080	A01_5318109	AX-147208753	A	0.99322	C	0.00678	0.0135	0.013
1081	A01_5318682	AX-147208754	G	0.98316	A	0.01684	0	0.033
1082	A01_5319948	AX-147208755	C	0.94613	T	0.05387	0.0202	0.101
1083	A01_5322309	AX-147208756	A	0.94444	G	0.05556	0.0168	0.104
1084	A01_5322660	AX-147208757	A	0.98653	G	0.01347	0	0.026
1085	A01_5326763	AX-147265841	C	0.95593	G	0.04407	0.0135	0.084
1086	A01_5329211	AX-147208759	G	0.99324	T	0.00676	0	0.013
1087	A01_5351672	AX-147208760	G	0.99663	A	0.00337	0	0.006
1088	A01_5351747	AX-147208761	A	0.94426	G	0.05574	0.0101	0.105
1089	A01_5353314	AX-147208762	A	0.90592	G	0.09408	0.1602	0.17
1090	A01_5355442	AX-147208763	G	0.9848	A	0.0152	0.0101	0.029
1091	A01_5425215	AX-147208768	G	0.99663	A	0.00337	0.0067	0.006
1092	A01_5428199	AX-147265845	T	0.98485	A	0.01515	0.0101	0.029
1093	A01_5429411	AX-147208769	G	0.98316	A	0.01684	0.0202	0.033
1094	A01_5433628	AX-147208771	T	0.9798	C	0.0202	0.0134	0.039
1095	A01_5433696	AX-147265846	C	0.99324	G	0.00676	0	0.013
1096	A01_5434005	AX-147208772	C	0.99493	T	0.00507	0.0033	0.01
1097	A01_5434305	AX-147208774	A	0.98649	G	0.01351	0	0.026
1098	A01_5459030	AX-147208775	T	0.95424	C	0.04576	0.0101	0.087
1099	A01_5461765	AX-147208776	T	0.95777	G	0.04223	0.0168	0.08
1100	A01_5462127	AX-147208777	C	0.95238	T	0.04762	0.0136	0.09
1101	A01_5464625	AX-147208778	A	0.97466	G	0.02534	0.0101	0.049
1102	A01_5465413	AX-147208779	T	0.99493	C	0.00507	0.0101	0.01
1103	A01_5469906	AX-147208780	A	0.9798	G	0.0202	0	0.039
1104	A01_5482165	AX-147208781	G	0.99158	A	0.00842	0.0033	0.016
1105	A01_5485056	AX-147208783	C	0.98653	T	0.01347	0.0067	0.026
1106	A01_5485119	AX-147208784	G	0.92905	A	0.07095	0.0337	0.131
1107	A01_5504350	AX-147208785	C	0.9899	T	0.0101	0.0067	0.019
1108	A01_5504531	AX-147208786	C	0.98136	T	0.01864	0.0101	0.036
1109	A01_5504642	AX-147208787	G	0.99158	A	0.00842	0.0033	0.016
1110	A01_5505708	AX-147208790	C	0.94088	T	0.05912	0.0101	0.111
1111	A01_5505771	AX-147208791	C	0.99663	T	0.00337	0.0067	0.006
1112	A01_5505969	AX-147208792	T	0.95704	C	0.04296	0.0309	0.082
1113	A01_5523220	AX-147208793	C	0.52422	T	0.47578	0.0311	0.498
1114	A01_5523806	AX-147208794	T	0.97966	C	0.02034	0.0203	0.039
1115	A01_5524048	AX-147208795	T	0.9726	C	0.0274	0.0137	0.053
1116	A01_5551689	AX-147208799	T	0.98136	C	0.01864	0.0033	0.036
1117	A01_5553765	AX-147208800	A	0.92784	C	0.07216	0	0.133
1118	A01_5554089	AX-147208801	G	0.98142	A	0.01858	0.0033	0.036
1119	A01_5555574	AX-147208802	G	0.97306	A	0.02694	0.0134	0.052
1120	A01_5564951	AX-147265848	C	0.97643	G	0.02357	0.0134	0.046
1121	A01_5565932	AX-147208804	T	0.91047	C	0.08953	0.0168	0.163
1122	A01_5566493	AX-147208805	C	0.98653	T	0.01347	0.0067	0.026
1123	A01_5589372	AX-147208807	C	0.99661	T	0.00339	0.0067	0.006
1124	A01_5589786	AX-147208808	G	0.92491	A	0.07509	0.0204	0.138
1125	A01_5589971	AX-147208809	G	0.97475	A	0.02525	0.0033	0.049
1126	A01_5598002	AX-147208810	G	0.96633	A	0.03367	0.0134	0.065
1127	A01_5600285	AX-147208811	G	0.99663	A	0.00337	0.0067	0.006
1128	A01_5637219	AX-147208813	C	0.90925	T	0.09075	0.0106	0.165
1129	A01_5639485	AX-147208814	A	0.98822	G	0.01178	0.0101	0.023
1130	A01_5639584	AX-147208815	A	0.97288	G	0.02712	0.0271	0.052
1131	A01_5640667	AX-147208816	C	0.94746	T	0.05254	0.0101	0.099
1132	A01_5684600	AX-147208818	G	0.98818	A	0.01182	0.0101	0.023
1133	A01_5685043	AX-147208819	A	0.94388	G	0.05612	0.0238	0.105
1134	A01_5694371	AX-147208821	C	0.99662	A	0.00338	0	0.006
1135	A01_5710932	AX-147208823	C	0.92542	T	0.07458	0	0.138
1136	A01_5743710	AX-147208825	G	0.99493	A	0.00507	0.0101	0.01
1137	A01_5763119	AX-147208831	G	0.99327	A	0.00673	0.0067	0.013
1138	A01_5763486	AX-147208832	G	0.98986	A	0.01014	0.0067	0.02
1139	A01_5763917	AX-147208835	G	0.9848	A	0.0152	0.0101	0.029
1140	A01_5764015	AX-147208836	C	0.94502	T	0.05498	0.0068	0.103
1141	A01_5764745	AX-147208838	T	0.98276	C	0.01724	0	0.033
1142	A01_5764869	AX-147208839	A	0.9322	G	0.0678	0	0.126
1143	A01_5765424	AX-147208841	C	0.99327	A	0.00673	0	0.013
1144	A01_5768584	AX-147208843	G	0.9881	A	0.0119	0.0102	0.023
1145	A01_5845899	AX-147208844	T	0.94915	C	0.05085	0.0135	0.096
1146	A01_5846001	AX-147208845	T	0.98142	C	0.01858	0.0033	0.036
1147	A01_5849111	AX-147208846	C	0.91156	A	0.08844	0.0136	0.161
1148	A01_5852625	AX-147208847	G	0.99663	A	0.00337	0	0.006
1149	A01_5852829	AX-147208848	C	0.97797	T	0.02203	0.0033	0.043
1150	A01_5853564	AX-147208849	G	0.98469	A	0.01531	0.0034	0.03
1151	A01_5913981	AX-147208850	A	0.98305	C	0.01695	0	0.033
1152	A01_5914771	AX-147208851	G	0.95455	A	0.04545	0.0101	0.086
1153	A01_5915102	AX-147208853	T	0.92203	C	0.07797	0.0135	0.143
1154	A01_5915743	AX-147208854	T	0.91958	G	0.08042	0.1049	0.147
1155	A01_5915790	AX-147208855	C	0.97917	T	0.02083	0.0138	0.04
1156	A01_5916030	AX-147208856	G	0.92568	A	0.07432	0.0202	0.137
1157	A01_5917189	AX-147208857	C	0.97643	A	0.02357	0.0134	0.046
1158	A01_5917228	AX-147208858	G	0.96271	A	0.03729	0.0135	0.071
1159	A01_5917897	AX-147208859	T	0.99322	C	0.00678	0.0067	0.013
1160	A01_5919009	AX-147208860	C	0.96128	T	0.03872	0.0168	0.074
1161	A01_5934638	AX-147208861	C	0.95593	T	0.04407	0.0135	0.084
1162	A01_5935842	AX-147208862	A	0.79032	C	0.20968	0.0322	0.331
1163	A01_5936468	AX-147208864	G	0.99662	A	0.00338	0	0.006
1164	A01_5940154	AX-147208865	G	0.70202	T	0.29798	0.0168	0.418
1165	A01_5967029	AX-147208867	G	0.95502	T	0.04498	0	0.085
1166	A01_5967218	AX-147208868	A	0.93266	G	0.06734	0.0134	0.125
1167	A01_5972436	AX-147208869	T	0.99663	G	0.00337	0	0.006
1168	A01_5972475	AX-147208870	A	0.99322	C	0.00678	0.0135	0.013
1169	A01_5973468	AX-147208871	G	0.95286	A	0.04714	0.0269	0.089
1170	A01_5999484	AX-147208872	G	0.98316	A	0.01684	0.0067	0.033
1171	A01_5999556	AX-147208873	C	0.97973	T	0.02027	0	0.039
1172	A01_6062789	AX-147208876	A	0.92088	G	0.07912	0.0168	0.145
1173	A01_6095667	AX-147208878	C	0.99158	T	0.00842	0.0101	0.016
1174	A01_6105206	AX-147208880	G	0.98983	A	0.01017	0	0.02
1175	A01_6154727	AX-147208882	G	0.99495	A	0.00505	0.0101	0.01
1176	A01_6154767	AX-147208883	C	0.95848	T	0.04152	0	0.079
1177	A01_6170919	AX-147208884	A	0.99322	C	0.00678	0	0.013
1178	A01_6170987	AX-147208886	T	0.90678	C	0.09322	0.0101	0.169
1179	A01_6171455	AX-147208887	T	0.92929	G	0.07071	0.0067	0.131
1180	A01_6187084	AX-147208891	G	0.99495	A	0.00505	0.0033	0.01
1181	A01_6188369	AX-147208892	A	0.96429	G	0.03571	0.0102	0.068
1182	A01_6198722	AX-147208893	G	0.96115	A	0.03885	0.0101	0.074
1183	A01_6198986	AX-147208894	T	0.97973	C	0.02027	0	0.039
1184	A01_6199073	AX-147208895	G	0.98986	A	0.01014	0.0067	0.02
1185	A01_6199482	AX-147208896	G	0.98814	T	0.01186	0.0033	0.023
1186	A01_6199604	AX-147208897	C	0.98311	T	0.01689	0.0067	0.033
1187	A01_6199820	AX-147208898	A	0.9697	G	0.0303	0.0202	0.058
1188	A01_6200166	AX-147208899	T	0.93603	C	0.06397	0.0067	0.119
1189	A01_6200555	AX-147208900	C	0.94108	T	0.05892	0.0168	0.11
1190	A01_6200658	AX-147208902	C	0.96284	A	0.03716	0.0067	0.071
1191	A01_6201299	AX-147208903	C	0.98818	A	0.01182	0.0101	0.023
1192	A01_6202668	AX-147208904	C	0.99322	T	0.00678	0	0.013
1193	A01_6202719	AX-147208905	T	0.91723	C	0.08277	0.0168	0.151
1194	A01_6203577	AX-147208906	G	0.93412	A	0.06588	0.0168	0.123
1195	A01_6231275	AX-147208909	G	0.98986	A	0.01014	0	0.02
1196	A01_6231321	AX-147208910	C	0.9898	T	0.0102	0	0.02
1197	A01_6280680	AX-147208911	T	0.96633	C	0.03367	0.0067	0.065
1198	A01_6281724	AX-147208912	C	0.97804	T	0.02196	0.0168	0.042
1199	A01_6302419	AX-147208913	A	0.90034	G	0.09966	0.0168	0.179
1200	A01_6305655	AX-147208914	A	0.99495	G	0.00505	0.0101	0.01
1201	A01_6315125	AX-147208916	A	0.92399	G	0.07601	0.0168	0.14
1202	A01_6315233	AX-147208917	C	0.89189	T	0.10811	0.0135	0.192
1203	A01_6315751	AX-147208918	C	0.99327	A	0.00673	0.0067	0.013
1204	A01_6315865	AX-147208919	T	0.98148	C	0.01852	0.0033	0.036
1205	A01_6316009	AX-147208920	A	0.92203	G	0.07797	0.0067	0.143
1206	A01_6316216	AX-147208921	A	0.99663	G	0.00337	0	0.006
1207	A01_6316287	AX-147208922	G	0.99322	A	0.00678	0.0067	0.013
1208	A01_6328959	AX-147208926	T	0.82394	C	0.17606	0.0493	0.29
1209	A01_6332564	AX-147208927	T	0.99493	G	0.00507	0.0101	0.01
1210	A01_6337729	AX-147208929	G	0.97138	A	0.02862	0.0033	0.055
1211	A01_6338001	AX-147208930	C	0.98822	T	0.01178	0.0033	0.023
1212	A01_6356050	AX-147208931	A	0.92612	G	0.07388	0.0103	0.136
1213	A01_6357243	AX-147208932	G	0.97466	A	0.02534	0.0101	0.049
1214	A01_6431234	AX-147208934	G	0.99158	T	0.00842	0.0033	0.016
1215	A01_6451541	AX-147208935	C	0.96791	T	0.03209	0.0168	0.062
1216	A01_6452551	AX-147208936	T	0.97804	C	0.02196	0.0168	0.042
1217	A01_6452591	AX-147208937	G	0.9899	A	0.0101	0.0202	0.019
1218	A01_6476648	AX-147208939	A	0.99495	G	0.00505	0.0101	0.01
1219	A01_6477539	AX-147208940	A	0.99327	G	0.00673	0.0067	0.013
1220	A01_6477653	AX-147208941	G	0.94198	T	0.05802	0.0204	0.109
1221	A01_6514445	AX-147208942	C	0.98983	T	0.01017	0	0.02
1222	A01_6517171	AX-147208944	A	0.96769	G	0.03231	0.0102	0.062
1223	A01_6517206	AX-147208945	C	0.96284	T	0.03716	0.0135	0.071
1224	A01_6517958	AX-147208946	C	0.99158	T	0.00842	0.0033	0.016
1225	A01_6523535	AX-147208948	C	0.99158	T	0.00842	0.0033	0.016
1226	A01_6539308	AX-147208949	T	0.99322	G	0.00678	0	0.013
1227	A01_6540121	AX-147208950	A	0.93515	G	0.06485	0.0273	0.121
1228	A01_6551760	AX-147208951	A	0.97804	G	0.02196	0.0101	0.042
1229	A01_6551982	AX-147208952	A	0.97643	G	0.02357	0	0.046
1230	A01_6572299	AX-147208955	C	0.96622	T	0.03378	0.0135	0.065
1231	A01_6575360	AX-147208956	A	0.95608	G	0.04392	0.0067	0.083
1232	A01_6576891	AX-147208957	A	0.9661	C	0.0339	0.0339	0.065
1233	A01_6582917	AX-147208958	T	0.99327	C	0.00673	0	0.013
1234	A01_6585087	AX-147208959	A	0.97458	G	0.02542	0.0101	0.049
1235	A01_6585965	AX-147208960	A	0.90214	C	0.09786	0.153	0.176
1236	A01_6596722	AX-147208962	G	0.92857	A	0.07143	0.0136	0.132
1237	A01_6604171	AX-147208963	C	0.99663	T	0.00337	0	0.006
1238	A01_6613234	AX-147208964	G	0.98649	A	0.01351	0.0135	0.026
1239	A01_6664971	AX-147208966	A	0.9881	G	0.0119	0.017	0.023
1240	A01_6665542	AX-147208967	C	0.99663	T	0.00337	0	0.006
1241	A01_6668750	AX-147208969	C	0.98976	T	0.01024	0.0136	0.02
1242	A01_6670755	AX-147208970	T	0.95118	C	0.04882	0.0168	0.092
1243	A01_6671236	AX-147208971	C	0.99663	A	0.00337	0	0.006
1244	A01_6674197	AX-147208972	G	0.97466	A	0.02534	0.0033	0.049
1245	A01_6674466	AX-147208973	C	0.93707	A	0.06293	0.017	0.117
1246	A01_6676212	AX-147208974	A	0.93898	G	0.06102	0	0.114
1247	A01_6676413	AX-147208975	T	0.95946	C	0.04054	0.0135	0.077
1248	A01_6676664	AX-147208976	G	0.96633	A	0.03367	0.0134	0.065
1249	A01_6678960	AX-147208978	A	0.93412	G	0.06588	0.0033	0.123
1250	A01_6679029	AX-147208979	C	0.96622	T	0.03378	0.0067	0.065
1251	A01_6679084	AX-147208980	A	0.96791	G	0.03209	0.0033	0.062
1252	A01_6679326	AX-147208981	A	0.96791	G	0.03209	0.0033	0.062
1253	A01_6679428	AX-147208982	C	0.9697	A	0.0303	0	0.058
1254	A01_6679546	AX-147208983	A	0.99662	G	0.00338	0	0.006
1255	A01_6679617	AX-147208984	T	0.95424	C	0.04576	0.0101	0.087
1256	A01_6681324	AX-147208985	C	0.95946	T	0.04054	0	0.077
1257	A01_6685468	AX-147208986	G	0.99493	A	0.00507	0.0033	0.01
1258	A01_6699509	AX-147208989	T	0.98649	C	0.01351	0.0135	0.026
1259	A01_6700416	AX-147208990	A	0.99327	G	0.00673	0	0.013
1260	A01_6701308	AX-147208993	C	0.93031	T	0.06969	0.0209	0.129
1261	A01_6714083	AX-147208994	A	0.96465	G	0.03535	0.0033	0.068
1262	A01_6714458	AX-147208995	G	0.99662	A	0.00338	0	0.006
1263	A01_6714864	AX-147208997	A	0.93603	G	0.06397	0.0269	0.119
1264	A01_6785807	AX-147208998	G	0.99324	A	0.00676	0	0.013
1265	A01_6793489	AX-147209000	C	0.99327	A	0.00673	0	0.013
1266	A01_6794484	AX-147209001	T	0.97297	C	0.02703	0	0.052
1267	A01_6796090	AX-147209002	T	0.9915	C	0.0085	0.0102	0.016
1268	A01_6796689	AX-147209003	A	0.94595	C	0.05405	0.0135	0.102
1269	A01_6797615	AX-147209005	T	0.97643	C	0.02357	0	0.046
1270	A01_6797918	AX-147209007	A	0.90106	G	0.09894	0.1484	0.178
1271	A01_6804163	AX-147209008	C	0.97643	T	0.02357	0.0134	0.046
1272	A01_6805589	AX-147209009	A	0.94237	C	0.05763	0.0067	0.108
1273	A01_6806000	AX-147209010	G	0.99155	A	0.00845	0.0101	0.016
1274	A01_6820669	AX-147209012	A	0.94106	G	0.05894	0.0798	0.11
1275	A01_6822847	AX-147209013	A	0.98649	C	0.01351	0.0067	0.026
1276	A01_6824851	AX-147209014	G	0.96115	A	0.03885	0.0168	0.074
1277	A01_6825709	AX-147209015	A	0.99495	G	0.00505	0.0101	0.01
1278	A01_6847686	AX-147209017	A	0.98818	G	0.01182	0.0033	0.023
1279	A01_6847766	AX-147209018	G	0.87884	A	0.12116	0.0375	0.212
1280	A01_6848659	AX-147209019	T	0.69377	G	0.30623	0.0103	0.424
1281	A01_6852817	AX-147209020	A	0.9622	C	0.0378	0.0343	0.072
1282	A01_6853492	AX-147209021	A	0.91696	C	0.08304	0.1384	0.152
1283	A01_6853638	AX-147209022	T	0.97643	C	0.02357	0.0067	0.046
1284	A01_6853705	AX-147209023	T	0.92491	G	0.07509	0	0.138
1285	A01_6883608	AX-147209024	C	0.94218	T	0.05782	0	0.108
1286	A01_6883683	AX-147209025	T	0.98305	C	0.01695	0	0.033
1287	A01_6883912	AX-147209026	T	0.99662	C	0.00338	0	0.006
1288	A01_6898616	AX-147209027	C	0.97288	T	0.02712	0.0067	0.052
1289	A01_6899367	AX-147209028	A	0.95789	C	0.04211	0	0.08
1290	A01_6907238	AX-147209029	A	0.98311	G	0.01689	0	0.033
1291	A01_6907301	AX-147209030	T	0.90203	C	0.09797	0	0.176
1292	A01_6907463	AX-147209031	T	0.93939	C	0.06061	0.0134	0.113
1293	A01_6921211	AX-147209034	T	0.97288	C	0.02712	0.0067	0.052
1294	A01_6921263	AX-147209035	T	0.91414	C	0.08586	0.037	0.156
1295	A01_6921711	AX-147209037	C	0.99327	T	0.00673	0	0.013
1296	A01_6921801	AX-147209038	G	0.98983	T	0.01017	0.0067	0.02
1297	A01_6922007	AX-147209039	G	0.8902	A	0.1098	0.0236	0.195
1298	A01_6933567	AX-147209040	C	0.98649	T	0.01351	0.0135	0.026
1299	A01_6933639	AX-147209041	C	0.97475	T	0.02525	0.0101	0.049
1300	A01_6934038	AX-147209042	T	0.91919	C	0.08081	0.0134	0.148
1301	A01_6934089	AX-147209043	C	0.95286	T	0.04714	0.0067	0.089
1302	A01_6936219	AX-147209044	C	0.98485	A	0.01515	0.0033	0.029
1303	A01_7002818	AX-147209047	C	0.99322	A	0.00678	0	0.013
1304	A01_7069776	AX-147209048	T	0.87057	C	0.12943	0.1241	0.225
1305	A01_7070530	AX-147209049	C	0.77612	A	0.22388	0.1716	0.347
1306	A01_7071291	AX-147209050	C	0.72679	T	0.27321	0.1535	0.397
1307	A01_7071432	AX-147209051	T	0.70404	C	0.29596	0.0919	0.416
1308	A01_7088523	AX-147209052	T	0.98123	C	0.01877	0.0034	0.036
1309	A01_7089868	AX-147209054	C	0.9798	A	0.0202	0	0.039
1310	A01_7143642	AX-147209055	G	0.93621	A	0.06379	0.0241	0.119
1311	A01_7146843	AX-147209056	G	0.9726	A	0.0274	0.0137	0.053
1312	A01_7148498	AX-147209057	A	0.97635	G	0.02365	0.0135	0.046
1313	A01_7148718	AX-147209058	A	0.94915	C	0.05085	0.0067	0.096
1314	A01_7158458	AX-147209059	A	0.83898	G	0.16102	0.1779	0.27
1315	A01_7177193	AX-147209060	A	0.95932	G	0.04068	0.0203	0.078
1316	A01_7177942	AX-147209061	C	0.97811	T	0.02189	0.0101	0.042
1317	A01_7178075	AX-147209062	T	0.92761	C	0.07239	0.0168	0.134
1318	A01_7178192	AX-147209063	T	0.97297	C	0.02703	0	0.052
1319	A01_7180725	AX-147209064	C	0.75758	T	0.24242	0	0.367
1320	A01_7205876	AX-147209066	A	0.9537	G	0.0463	0.0925	0.088
1321	A01_7213162	AX-147209069	G	0.92203	A	0.07797	0.0067	0.143
1322	A01_7218656	AX-147209071	C	0.99327	T	0.00673	0	0.013
1323	A01_7218843	AX-147209072	C	0.98814	T	0.01186	0.0033	0.023
1324	A01_7219047	AX-147209073	A	0.94781	G	0.05219	0.0235	0.098
1325	A01_7219083	AX-147209074	A	0.93771	G	0.06229	0.0168	0.116
1326	A01_7245506	AX-147209075	C	0.90785	T	0.09215	0.0273	0.167
1327	A01_7256281	AX-147209076	A	0.99492	G	0.00508	0.0033	0.01
1328	A01_7260675	AX-147209077	G	0.97973	A	0.02027	0.0067	0.039
1329	A01_7262332	AX-147209079	T	0.99661	C	0.00339	0	0.006
1330	A01_7263592	AX-147209080	T	0.80616	C	0.19384	0.0253	0.312
1331	A01_7277501	AX-147209082	A	0.94746	G	0.05254	0.0101	0.099
1332	A01_7277733	AX-147209083	C	0.96633	T	0.03367	0	0.065
1333	A01_7293149	AX-147209084	G	0.98316	T	0.01684	0.0134	0.033
1334	A01_7293292	AX-147209085	A	0.98986	G	0.01014	0.0202	0.02
1335	A01_7298921	AX-147209086	G	0.99663	A	0.00337	0.0067	0.006
1336	A01_7302892	AX-147209087	C	0.9798	T	0.0202	0	0.039
1337	A01_7302949	AX-147209088	A	0.93515	G	0.06485	0	0.121
1338	A01_7303195	AX-147209089	A	0.95593	G	0.04407	0.0135	0.084
1339	A01_7314983	AX-147209090	C	0.97297	T	0.02703	0.027	0.052
1340	A01_7343466	AX-147209092	C	0.93793	T	0.06207	0.0275	0.116
1341	A01_7372951	AX-147209093	T	0.93729	C	0.06271	0.0169	0.117
1342	A01_7402472	AX-147209096	T	0.9898	C	0.0102	0.0068	0.02
1343	A01_7436853	AX-147209099	C	0.98288	T	0.01712	0.0274	0.033
1344	A01_7436897	AX-147209100	G	0.98311	A	0.01689	0.0135	0.033
1345	A01_7437175	AX-147209101	A	0.93434	C	0.06566	0.0168	0.122
1346	A01_7452478	AX-147209102	C	0.99324	T	0.00676	0	0.013
1347	A01_7458501	AX-147209104	A	0.9848	G	0.0152	0.0101	0.029
1348	A01_7459693	AX-147209106	C	0.99495	T	0.00505	0.0101	0.01
1349	A01_7500493	AX-147209109	C	0.94237	A	0.05763	0	0.108
1350	A01_7502215	AX-147209111	T	0.98822	C	0.01178	0.0235	0.023
1351	A01_7502268	AX-147209112	G	0.91065	A	0.08935	0.0068	0.162
1352	A01_7502591	AX-147209113	G	0.97789	A	0.02211	0.0102	0.043
1353	A01_7567315	AX-147209114	T	0.96801	C	0.03199	0.0101	0.061
1354	A01_7567557	AX-147209116	T	0.98485	C	0.01515	0.0168	0.029
1355	A01_7567917	AX-147209117	C	0.97811	A	0.02189	0.0168	0.042
1356	A01_7568409	AX-147209118	A	0.99493	C	0.00507	0.0101	0.01
1357	A01_7568651	AX-147209119	C	0.9966	T	0.0034	0.0068	0.006
1358	A01_7570047	AX-147209120	A	0.94388	G	0.05612	0.017	0.105
1359	A01_7570209	AX-147209121	G	0.9798	A	0.0202	0.0134	0.039
1360	A01_7572246	AX-147209122	T	0.9481	G	0.0519	0	0.098
1361	A01_7610580	AX-147209128	T	0.96429	C	0.03571	0.0102	0.068
1362	A01_7614052	AX-147209131	C	0.99663	T	0.00337	0	0.006
1363	A01_7614648	AX-147209132	A	0.91017	C	0.08983	0.0169	0.163
1364	A01_7642144	AX-147209135	G	0.96429	A	0.03571	0.0102	0.068
1365	A01_7642226	AX-147209136	A	0.986	G	0.014	0.012	0.027
1366	A01_7642273	AX-147209137	A	0.87818	G	0.12182	0.12	0.213
1367	A01_7643706	AX-147209138	G	0.97306	A	0.02694	0	0.052
1368	A01_7644744	AX-147209139	T	0.94048	C	0.05952	0.0102	0.111
1369	A01_7684866	AX-147209142	T	0.99327	C	0.00673	0	0.013
1370	A01_7693589	AX-147209143	G	0.99158	A	0.00842	0.0168	0.016
1371	A01_7695116	AX-147209144	A	0.97611	G	0.02389	0.0068	0.046
1372	A01_7697073	AX-147209145	C	0.99662	T	0.00338	0.0067	0.006
1373	A01_7699100	AX-147209147	C	0.98644	T	0.01356	0	0.026
1374	A01_7763075	AX-147209148	A	0.98986	G	0.01014	0.0067	0.02
1375	A01_7777131	AX-147209150	C	0.96949	T	0.03051	0.0203	0.059
1376	A01_7778025	AX-147209151	C	0.98814	T	0.01186	0.0033	0.023
1377	A01_7778389	AX-147209153	C	0.97966	T	0.02034	0	0.039
1378	A01_7778463	AX-147209154	A	0.94915	G	0.05085	0.0203	0.096
1379	A01_7779540	AX-147209155	C	0.98986	T	0.01014	0	0.02
1380	A01_7781162	AX-147209157	A	0.95763	C	0.04237	0.0169	0.081
1381	A01_7782489	AX-147209158	T	0.91582	G	0.08418	0.0202	0.154
1382	A01_7801547	AX-147209159	A	0.96115	C	0.03885	0.0033	0.074
1383	A01_7802490	AX-147209160	C	0.98305	A	0.01695	0	0.033
1384	A01_7802538	AX-147209161	A	0.86678	G	0.13322	0.2041	0.23
1385	A01_7802985	AX-147209162	C	0.98148	T	0.01852	0.0033	0.036
1386	A01_7803662	AX-147209164	T	0.78136	C	0.21864	0.0645	0.341
1387	A01_7835582	AX-147209165	G	0.99495	A	0.00505	0.0101	0.01
1388	A01_7835734	AX-147209166	C	0.94218	T	0.05782	0	0.108
1389	A01_7835849	AX-147209168	C	0.98311	A	0.01689	0	0.033
1390	A01_7836028	AX-147209169	A	0.99158	G	0.00842	0.0101	0.016
1391	A01_7836220	AX-147209170	A	0.93898	C	0.06102	0.0203	0.114
1392	A01_7836266	AX-147209171	T	0.99662	C	0.00338	0	0.006
1393	A01_7836476	AX-147209172	C	0.9899	T	0.0101	0.0202	0.019
1394	A01_7837034	AX-147209173	T	0.9899	C	0.0101	0.0067	0.019
1395	A01_7840236	AX-147209174	T	0.50225	C	0.49775	0.7702	0.499
1396	A01_7840794	AX-147209175	C	0.98822	A	0.01178	0.0033	0.023
1397	A01_7843086	AX-147209176	A	0.94088	G	0.05912	0.0168	0.111
1398	A01_7843482	AX-147209177	A	0.95101	G	0.04899	0.0168	0.093
1399	A01_7844427	AX-147209178	G	0.94444	A	0.05556	0.0235	0.104
1400	A01_7864690	AX-147209180	G	0.98649	A	0.01351	0	0.026
1401	A01_7865157	AX-147209181	C	0.5113	T	0.4887	0.6158	0.499
1402	A01_7865358	AX-147209182	T	0.96284	C	0.03716	0.0067	0.071
1403	A01_7867005	AX-147209183	G	0.91047	A	0.08953	0.0236	0.163
1404	A01_7884768	AX-147209184	T	0.94674	C	0.05326	0.0103	0.1
1405	A01_7889889	AX-147209185	T	0.99661	C	0.00339	0.0067	0.006
1406	A01_7907594	AX-147209188	T	0.91353	C	0.08647	0.1052	0.157
1407	A01_7908164	AX-147209189	G	0.92808	A	0.07192	0	0.133
1408	A01_7908269	AX-147209191	G	0.99495	A	0.00505	0.0101	0.01
1409	A01_7989824	AX-147209192	A	0.98644	G	0.01356	0.0067	0.026
1410	A01_7992240	AX-147209193	A	0.93878	C	0.06122	0	0.114
1411	A01_8068382	AX-147209194	T	0.99327	C	0.00673	0	0.013
1412	A01_8069654	AX-147209195	G	0.94764	T	0.05236	0.0101	0.099
1413	A01_8070919	AX-147209197	C	0.9798	T	0.0202	0	0.039
1414	A01_8071444	AX-147209198	A	0.93243	G	0.06757	0.0135	0.126
1415	A01_8072458	AX-147209199	T	0.93412	C	0.06588	0.0236	0.123
1416	A01_8073085	AX-147209200	G	0.99663	A	0.00337	0	0.006
1417	A01_8076770	AX-147209201	T	0.98818	C	0.01182	0.0033	0.023
1418	A01_8085992	AX-147209203	G	0.93243	T	0.06757	0.0135	0.126
1419	A01_8086639	AX-147209204	C	0.96429	T	0.03571	0.0034	0.068
1420	A01_8087473	AX-147209205	A	0.98649	G	0.01351	0	0.026
1421	A01_8087551	AX-147209206	T	0.99322	C	0.00678	0.0067	0.013
1422	A01_8088162	AX-147209207	T	0.98299	G	0.01701	0.0136	0.033
1423	A01_8089904	AX-147209208	T	0.95286	C	0.04714	0.0067	0.089
1424	A01_8089946	AX-147209209	T	0.95118	G	0.04882	0.0033	0.092
1425	A01_8090016	AX-147209210	C	0.95051	T	0.04949	0.0034	0.094
1426	A01_8090178	AX-147209211	A	0.9915	G	0.0085	0.017	0.016
1427	A01_8090322	AX-147209212	A	0.95286	G	0.04714	0	0.089
1428	A01_8093111	AX-147209216	G	0.89696	T	0.10304	0.0101	0.184
1429	A01_8094394	AX-147209217	T	0.98311	C	0.01689	0.0135	0.033
1430	A01_8094538	AX-147209218	A	0.91582	G	0.08418	0.0134	0.154
1431	A01_8095311	AX-147209219	A	0.94426	C	0.05574	0.0168	0.105
1432	A01_8097312	AX-147209220	G	0.90878	A	0.09122	0	0.165
1433	A01_8099389	AX-147209221	T	0.93898	G	0.06102	0.0203	0.114
1434	A01_8116462	AX-147209222	C	0.94781	T	0.05219	0.0033	0.098
1435	A01_8116712	AX-147209223	G	0.99327	A	0.00673	0	0.013
1436	A01_8166629	AX-147209225	T	0.99662	G	0.00338	0.0067	0.006
1437	A01_8166800	AX-147209226	T	0.9798	C	0.0202	0.0067	0.039
1438	A01_8166943	AX-147209227	C	0.9223	T	0.0777	0.0202	0.143
1439	A01_8167487	AX-147209228	T	0.99324	C	0.00676	0	0.013
1440	A01_8174066	AX-147209230	C	0.98983	A	0.01017	0.0067	0.02
1441	A01_8176264	AX-147209231	G	0.93729	A	0.06271	0.0237	0.117
1442	A01_8185507	AX-147209233	G	0.99324	A	0.00676	0.0067	0.013
1443	A01_8186585	AX-147209234	C	0.92929	T	0.07071	0.0067	0.131
1444	A01_8187478	AX-147209235	G	0.99327	A	0.00673	0.0134	0.013
1445	A01_8187734	AX-147209237	G	0.97279	A	0.02721	0	0.052
1446	A01_8187937	AX-147209238	T	0.9198	C	0.0802	0.017	0.147
1447	A01_8197180	AX-147209239	T	0.96928	C	0.03072	0	0.059
1448	A01_8197798	AX-147209240	A	0.93581	G	0.06419	0	0.12
1449	A01_8198308	AX-147209241	T	0.99322	C	0.00678	0.0135	0.013
1450	A01_8204409	AX-147209244	G	0.94444	A	0.05556	0.0033	0.104
1451	A01_8205744	AX-147209245	A	0.97804	G	0.02196	0.0033	0.042
1452	A01_8212722	AX-147209246	T	0.99495	C	0.00505	0.0033	0.01
1453	A01_8212818	AX-147209248	A	0.89865	C	0.10135	0	0.182
1454	A01_8213007	AX-147209249	C	0.93729	T	0.06271	0.0101	0.117
1455	A01_8217392	AX-147209250	C	0.96622	T	0.03378	0.0202	0.065
1456	A01_8217947	AX-147209251	G	0.98142	A	0.01858	0.0168	0.036
1457	A01_8220940	AX-147209252	T	0.9431	G	0.0569	0.0103	0.107
1458	A01_8223584	AX-147209254	G	0.91837	A	0.08163	0	0.149
1459	A01_8223722	AX-147209255	A	0.9596	G	0.0404	0	0.077
1460	A01_8228773	AX-147209256	A	0.92881	C	0.07119	0.0135	0.132
1461	A01_8229021	AX-147209257	A	0.98976	G	0.01024	0.0204	0.02
1462	A01_8229413	AX-147209258	G	0.99322	A	0.00678	0.0067	0.013
1463	A01_8229451	AX-147209259	C	0.99495	A	0.00505	0.0033	0.01
1464	A01_8230666	AX-147209260	T	0.97766	C	0.02234	0.0171	0.043
1465	A01_8232673	AX-147209261	G	0.93603	A	0.06397	0.0202	0.119
1466	A01_8287341	AX-147209262	A	0.93603	G	0.06397	0.0269	0.119
1467	A01_8291184	AX-147209263	T	0.94781	C	0.05219	0.0168	0.098
1468	A01_8293945	AX-147209264	C	0.98986	A	0.01014	0.0067	0.02
1469	A01_8297156	AX-147209265	G	0.9863	A	0.0137	0.0137	0.027
1470	A01_8297932	AX-147209267	T	0.98142	G	0.01858	0.0033	0.036
1471	A01_8307983	AX-147209268	T	0.98822	G	0.01178	0.0235	0.023
1472	A01_8308303	AX-147209269	C	0.98822	T	0.01178	0.0235	0.023
1473	A01_8308397	AX-147209270	G	0.96453	A	0.03547	0.0168	0.068
1474	A01_8309655	AX-147209271	G	0.9339	T	0.0661	0.0101	0.123
1475	A01_8312225	AX-147209272	C	0.94257	T	0.05743	0	0.108
1476	A01_8317014	AX-147209273	G	0.98475	A	0.01525	0.0033	0.03
1477	A01_8317160	AX-147209274	T	0.97603	C	0.02397	0.0205	0.046
1478	A01_8318086	AX-147209275	T	0.97973	C	0.02027	0	0.039
1479	A01_8335663	AX-147209278	A	0.97306	G	0.02694	0	0.052
1480	A01_8335874	AX-147209279	A	0.94407	G	0.05593	0.0169	0.105
1481	A01_8356129	AX-147209282	A	0.96441	G	0.03559	0.0033	0.068
1482	A01_8391582	AX-147209285	C	0.98818	A	0.01182	0.0033	0.023
1483	A01_8446955	AX-147209286	T	0.94276	C	0.05724	0.0202	0.107
1484	A01_8448769	AX-147209287	C	0.9827	T	0.0173	0.0207	0.034
1485	A01_8456650	AX-147209289	A	0.97627	G	0.02373	0.0271	0.046
1486	A01_8477937	AX-147209291	C	0.93412	T	0.06588	0.0236	0.123
1487	A01_8478010	AX-147209292	G	0.93581	A	0.06419	0.0202	0.12
1488	A01_8478934	AX-147209293	G	0.99662	A	0.00338	0.0067	0.006
1489	A01_8483088	AX-147209294	T	0.97635	C	0.02365	0.0135	0.046
1490	A01_8483843	AX-147209295	A	0.93898	G	0.06102	0	0.114
1491	A01_8503389	AX-147209296	G	0.98653	A	0.01347	0	0.026
1492	A01_8575794	AX-147209297	G	0.99493	A	0.00507	0.0101	0.01
1493	A01_8576132	AX-147209298	A	0.91385	G	0.08615	0.0101	0.157
1494	A01_8581318	AX-147209299	C	0.93266	T	0.06734	0.0202	0.125
1495	A01_8584511	AX-147209300	T	0.96128	C	0.03872	0.0101	0.074
1496	A01_8584587	AX-147209301	G	0.93771	A	0.06229	0.0101	0.116
1497	A01_8626204	AX-147209302	A	0.99158	G	0.00842	0.0168	0.016
1498	A01_8626486	AX-147209305	A	0.88721	G	0.11279	0.0303	0.2
1499	A01_8626549	AX-147209306	C	0.97297	T	0.02703	0.0067	0.052
1500	A01_8626977	AX-147209308	C	0.99663	T	0.00337	0	0.006
1501	A01_8628395	AX-147209310	T	0.97643	G	0.02357	0.0067	0.046
1502	A01_8653737	AX-147209311	A	0.92542	G	0.07458	0	0.138
1503	A01_8654931	AX-147209312	G	0.9898	A	0.0102	0.0204	0.02
1504	A01_8656099	AX-147209313	T	0.92881	C	0.07119	0.0339	0.132
1505	A01_8658292	AX-147209314	C	0.99663	T	0.00337	0	0.006
1506	A01_8663496	AX-147209315	A	0.99662	G	0.00338	0	0.006
1507	A01_8697091	AX-147209316	C	0.95791	T	0.04209	0.0101	0.08
1508	A01_8697736	AX-147209318	T	0.93857	C	0.06143	0.0204	0.115
1509	A01_8701474	AX-147209319	C	0.98649	T	0.01351	0	0.026
1510	A01_8701534	AX-147209320	T	0.98316	G	0.01684	0	0.033
1511	A01_8702055	AX-147209321	T	0.91751	C	0.08249	0.0235	0.151
1512	A01_8703736	AX-147209322	G	0.95034	A	0.04966	0.0102	0.094
1513	A01_8703841	AX-147209323	G	0.95408	A	0.04592	0.0374	0.087
1514	A01_8703879	AX-147209324	A	0.91356	C	0.08644	0.0305	0.157
1515	A01_8704162	AX-147209325	G	0.90444	A	0.09556	0.0068	0.172
1516	A01_8704217	AX-147209326	G	0.95578	T	0.04422	0.0204	0.084
1517	A01_8706366	AX-147209327	G	0.9848	A	0.0152	0.0033	0.029
1518	A01_8712588	AX-147209328	T	0.90404	C	0.09596	0.0168	0.173
1519	A01_8712641	AX-147209329	T	0.96284	C	0.03716	0.0067	0.071
1520	A01_8715616	AX-147209330	T	0.9678	G	0.0322	0.0033	0.062
1521	A01_8716576	AX-147209331	C	0.90646	T	0.09354	0.0306	0.169
1522	A01_8717129	AX-147209332	C	0.99663	A	0.00337	0	0.006
1523	A01_8719784	AX-147209334	C	0.94426	T	0.05574	0.0168	0.105
1524	A01_8722297	AX-147209335	G	0.96622	T	0.03378	0.0135	0.065
1525	A01_8746316	AX-147209338	A	0.99661	C	0.00339	0.0067	0.006
1526	A01_8767153	AX-147209340	C	0.96429	T	0.03571	0.0034	0.068
1527	A01_8777664	AX-147209341	T	0.94949	C	0.05051	0.0202	0.095
1528	A01_8779575	AX-147209342	G	0.94558	A	0.05442	0	0.102
1529	A01_8782882	AX-147209343	C	0.97635	T	0.02365	0	0.046
1530	A01_8888170	AX-147209344	G	0.96102	A	0.03898	0.0169	0.074
1531	A01_8892774	AX-147209345	A	0.97569	G	0.02431	0.0138	0.047
1532	A01_8892852	AX-147209346	C	0.97789	A	0.02211	0.0102	0.043
1533	A01_8926579	AX-147209347	G	0.96769	A	0.03231	0.017	0.062
1534	A01_8926749	AX-147209348	C	0.99658	T	0.00342	0	0.006
1535	A01_8929410	AX-147209349	C	0.98475	T	0.01525	0.0033	0.03
1536	A01_8935133	AX-147209350	T	0.90847	C	0.09153	0.0203	0.166
1537	A01_8938345	AX-147209351	C	0.99158	T	0.00842	0.0168	0.016
1538	A01_8938932	AX-147209352	A	0.9527	G	0.0473	0.0135	0.09
1539	A01_8939166	AX-147209353	T	0.98986	C	0.01014	0.0202	0.02
1540	A01_8942047	AX-147209355	G	0.95932	A	0.04068	0.0135	0.078
1541	A01_8944361	AX-147209356	T	0.8807	C	0.1193	0.1684	0.21
1542	A01_8953228	AX-147209357	T	0.93243	C	0.06757	0.0202	0.126
1543	A01_8953340	AX-147209358	G	0.95118	A	0.04882	0.0168	0.092
1544	A01_8953538	AX-147209359	T	0.96102	C	0.03898	0.0033	0.074
1545	A01_8957588	AX-147209360	A	0.93074	C	0.06926	0.0033	0.128
1546	A01_8958652	AX-147209361	C	0.94728	T	0.05272	0.0238	0.099
1547	A01_8960707	AX-147209362	C	0.98986	A	0.01014	0.0067	0.02
1548	A01_8969159	AX-147209363	T	0.98653	C	0.01347	0	0.026
1549	A01_8971267	AX-147209364	A	0.94915	G	0.05085	0.0135	0.096
1550	A01_8984724	AX-147209365	G	0.99663	A	0.00337	0	0.006
1551	A01_8992661	AX-147209366	C	0.98653	T	0.01347	0.0067	0.026
1552	A01_8994148	AX-147209369	A	0.99663	G	0.00337	0.0067	0.006
1553	A01_8994721	AX-147209370	A	0.97279	G	0.02721	0.0136	0.052
1554	A01_8995079	AX-147209371	T	0.97138	C	0.02862	0.0168	0.055
1555	A01_8997162	AX-147209372	A	0.99495	C	0.00505	0.0101	0.01
1556	A01_8999827	AX-147209373	T	0.98814	G	0.01186	0.0033	0.023
1557	A01_9000963	AX-147209374	G	0.98142	A	0.01858	0.0371	0.036
1558	A01_9006215	AX-147209376	A	0.92399	G	0.07601	0.0371	0.14
1559	A01_9013891	AX-147209378	G	0.98653	T	0.01347	0.0134	0.026
1560	A01_9024837	AX-147209380	G	0.9827	A	0.0173	0.0207	0.034
1561	A01_9034912	AX-147209381	C	0.90741	T	0.09259	0.0235	0.168
1562	A01_9034972	AX-147209382	C	0.91156	T	0.08844	0.0272	0.161
1563	A01_9035350	AX-147209383	C	0.95932	A	0.04068	0.0271	0.078
1564	A01_9036066	AX-147209384	C	0.99158	T	0.00842	0.0033	0.016
1565	A01_9036760	AX-147209385	C	0.98311	T	0.01689	0.0135	0.033
1566	A01_9049633	AX-147209386	G	0.99155	A	0.00845	0.0101	0.016
1567	A01_9050036	AX-147209387	C	0.99663	A	0.00337	0.0067	0.006
1568	A01_9054557	AX-147209389	A	0.98485	C	0.01515	0.0033	0.029
1569	A01_9055387	AX-147209390	T	0.9899	C	0.0101	0.0067	0.019
1570	A01_9074580	AX-147209391	C	0.96284	T	0.03716	0.0067	0.071
1571	A01_9076719	AX-147209392	A	0.79102	G	0.20898	0.0742	0.33
1572	A01_9078106	AX-147209393	C	0.99663	T	0.00337	0.0067	0.006
1573	A01_9078578	AX-147209394	A	0.9899	G	0.0101	0	0.019
1574	A01_9093775	AX-147209395	A	0.94728	G	0.05272	0.0034	0.099
1575	A01_9094990	AX-147209396	T	0.95578	C	0.04422	0.0068	0.084
1576	A01_9095047	AX-147209397	C	0.95918	T	0.04082	0.0136	0.078
1577	A01_9095558	AX-147209398	C	0.99492	T	0.00508	0.0033	0.01
1578	A01_9099946	AX-147209400	G	0.99663	A	0.00337	0.0067	0.006
1579	A01_9101589	AX-147209401	C	0.99327	T	0.00673	0	0.013
1580	A01_9104382	AX-147209403	G	0.97119	A	0.02881	0.0305	0.055
1581	A01_9105832	AX-147209404	A	0.9966	G	0.0034	0.0068	0.006
1582	A01_9106146	AX-147209405	C	0.9697	T	0.0303	0.0202	0.058
1583	A01_9108917	AX-147209407	C	0.9798	A	0.0202	0.0134	0.039
1584	A01_9110334	AX-147209408	A	0.80175	G	0.19825	0.0175	0.317
1585	A01_9110664	AX-147209409	A	0.9899	G	0.0101	0.0202	0.019
1586	A01_9110929	AX-147209411	C	0.98316	T	0.01684	0	0.033
1587	A01_9114421	AX-147209412	C	0.98148	T	0.01852	0.0101	0.036
1588	A01_9114472	AX-147209413	G	0.92593	A	0.07407	0.0202	0.137
1589	A01_9116308	AX-147209414	T	0.99492	C	0.00508	0.0101	0.01
1590	A01_9116485	AX-147209415	A	0.98983	G	0.01017	0	0.02
1591	A01_9116830	AX-147209416	A	0.99327	G	0.00673	0.0134	0.013
1592	A01_9117691	AX-147209418	T	0.97619	C	0.02381	0.0068	0.046
1593	A01_9117775	AX-147209419	T	0.97811	C	0.02189	0.0303	0.042
1594	A01_9122119	AX-147209420	C	0.99155	A	0.00845	0.0033	0.016
1595	A01_9141301	AX-147209421	T	0.99661	C	0.00339	0.0067	0.006
1596	A01_9141349	AX-147209422	A	0.90753	G	0.09247	0.0205	0.167
1597	A01_9142189	AX-147209423	G	0.97789	A	0.02211	0.0102	0.043
1598	A01_9145683	AX-147209424	C	0.96128	T	0.03872	0.0101	0.074
1599	A01_9153619	AX-147209426	T	0.96246	G	0.03754	0.0273	0.072
1600	A01_9154243	AX-147209427	G	0.96959	A	0.03041	0.0135	0.058
1601	A01_9154456	AX-147209428	C	0.56849	T	0.43151	0.0137	0.49
1602	A01_9155638	AX-147209429	G	0.55119	A	0.44881	0.0307	0.494
1603	A01_9157305	AX-147209430	T	0.99663	C	0.00337	0.0067	0.006
1604	A01_9158684	AX-147209431	T	0.98644	C	0.01356	0.0203	0.026
1605	A01_9205209	AX-147209432	G	0.59386	A	0.40614	0	0.482
1606	A01_9206672	AX-147209433	C	0.9898	T	0.0102	0.0136	0.02
1607	A01_9207104	AX-147209435	C	0.99663	T	0.00337	0	0.006
1608	A01_9208344	AX-147209436	A	0.94915	G	0.05085	0.0271	0.096
1609	A01_9216752	AX-147209437	G	0.95777	A	0.04223	0.0101	0.08
1610	A01_9216905	AX-147209438	C	0.9899	T	0.0101	0.0067	0.019
1611	A01_9220666	AX-147209439	G	0.98818	A	0.01182	0.0033	0.023
1612	A01_9251601	AX-147209440	A	0.98311	C	0.01689	0.0067	0.033
1613	A01_9252820	AX-147209441	T	0.98299	C	0.01701	0.0068	0.033
1614	A01_9257295	AX-147209443	G	0.9375	A	0.0625	0.0168	0.117
1615	A01_9263845	AX-147209444	C	0.95286	A	0.04714	0.0336	0.089
1616	A01_9266522	AX-147209445	G	0.99322	A	0.00678	0	0.013
1617	A01_9267309	AX-147209446	A	0.97279	G	0.02721	0.034	0.052
1618	A01_9267788	AX-147209447	C	0.95118	T	0.04882	0.0235	0.092
1619	A01_9268000	AX-147209448	C	0.97973	A	0.02027	0.0135	0.039
1620	A01_9268981	AX-147209449	T	0.98485	C	0.01515	0.0168	0.029
1621	A01_9269684	AX-147209450	A	0.94595	G	0.05405	0.0337	0.102
1622	A01_9270849	AX-147209451	G	0.9527	A	0.0473	0.0067	0.09
1623	A01_9274071	AX-147209452	C	0.9899	T	0.0101	0.0202	0.019
1624	A01_9276466	AX-147209453	T	0.92061	C	0.07939	0.0101	0.146
1625	A01_9278283	AX-147209455	G	0.93051	T	0.06949	0.0169	0.129
1626	A01_9296968	AX-147209456	C	0.9697	A	0.0303	0.0134	0.058
1627	A01_9301181	AX-147209458	C	0.97804	T	0.02196	0.0304	0.042
1628	A01_9309021	AX-147209459	C	0.99327	T	0.00673	0.0134	0.013
1629	A01_9311188	AX-147209460	C	0.99317	T	0.00683	0.0136	0.013
1630	A01_9311233	AX-147209461	G	0.94237	A	0.05763	0.0339	0.108
1631	A01_9311874	AX-147209462	G	0.96949	A	0.03051	0.0203	0.059
1632	A01_9316331	AX-147209464	C	0.97966	T	0.02034	0.0135	0.039
1633	A01_9318085	AX-147209465	C	0.97288	T	0.02712	0.0135	0.052
1634	A01_9319177	AX-147209466	C	0.93134	T	0.06866	0.0387	0.127
1635	A01_9321290	AX-147209469	A	0.95118	C	0.04882	0.0101	0.092
1636	A01_9323967	AX-147209472	G	0.98485	A	0.01515	0.0033	0.029
1637	A01_9324865	AX-147209473	T	0.97973	C	0.02027	0.0067	0.039
1638	A01_9325655	AX-147209474	G	0.96959	A	0.03041	0.0135	0.058
1639	A01_9408025	AX-147209479	C	0.99663	T	0.00337	0.0067	0.006
1640	A01_9422704	AX-147209480	A	0.98653	G	0.01347	0.0067	0.026
1641	A01_9424341	AX-147209481	A	0.96284	G	0.03716	0.0067	0.071
1642	A01_9424429	AX-147209482	G	0.95608	A	0.04392	0.0202	0.083
1643	A01_9424580	AX-147209483	T	0.78439	C	0.21561	0.052	0.338
1644	A01_9424797	AX-147209484	T	0.83519	C	0.16481	0.0777	0.275
1645	A01_9425150	AX-147209486	A	0.9331	G	0.0669	0.1197	0.124
1646	A01_9427514	AX-147209487	A	0.99327	G	0.00673	0.0134	0.013
1647	A01_9427989	AX-147209488	G	0.99317	A	0.00683	0.0136	0.013
1648	A01_9428935	AX-147209489	T	0.97595	C	0.02405	0.0068	0.046
1649	A01_9430165	AX-147209494	C	0.96949	A	0.03051	0.0203	0.059
1650	A01_9435609	AX-147209495	C	0.93266	A	0.06734	0.0134	0.125
1651	A01_9436419	AX-147209496	T	0.99158	C	0.00842	0.0033	0.016
[truncated: 42,773 more rows]

## Sheet: Supplementary Table S7
Table S7: Chromosome-wise distribution of sub-species specific SNPs indefied from Axiom_Arachis array
[truncated: 22 more rows]

[truncated: 1 more sheets: Supplementary Table S8]
