# Supplementary material for: Development and Evaluation of a High Density Genotyping ‘Axiom_Arachis’ Array with 58 K SNPs for Accelerating Genetics and Breeding in Groundnut
Source: Sci Rep. 2017 Jan 16;7:40577. doi: 10.1038/srep40577 (PMC5238394; doi:10.1038/srep40577)
Supplement: Supplementary Table S6 [file srep40577-s2.csv]

Table S6: Distance matrix for genotypes of the Reference set using polymorphic SNP markers
Genotypes	CSMG-84-1	ICG 8215	ICG 10010	ICG 10036	ICG 10053	ICG 10092	ICG 10185	ICG 10384	ICG 10474	ICG 10479	ICG 10554	ICG 10566	ICG 10701	ICG 10890	ICG 10920	ICG 10950	ICG 11088	ICG 111	ICG 11109	ICG 11144	ICG 11219	ICG 11249	ICG 11322	ICG 1137	ICG 11386	ICG 1142	ICG 11426	ICG 11457	ICG 115	ICG 11515	ICG 11542	ICG 11550	ICG 11555	ICG 11560	ICG 11561	ICG 11651	ICG 11687	ICG 118	ICG 11855	ICG 11862	ICG 12000	ICG 12189	ICG 12235	ICG 12276	ICG 12370	ICG 12509	ICG 12625	ICG 12665	ICG 12672
CSMG-84-1	0	0.42	0.04	0.05	0.05	0.06	0.03	0.07	0.07	0.04	0.06	0.08	0.05	0.07	0.05	0.05	0.05	0.03	0.03	0.07	0.03	0.07	0.03	0.05	0.08	0.07	0.06	0.03	0.09	0.05	0.05	0.27	0.34	0.48	0.48	0.05	0.07	0.04	0.05	0.05	0.03	0.05	0.04	0.04	0.08	0.04	0.05	0.06	0.04
ICG 8215	0.42	0	0.41	0.41	0.41	0.42	0.42	0.42	0.42	0.41	0.42	0.42	0.42	0.42	0.41	0.41	0.41	0.42	0.42	0.42	0.42	0.42	0.42	0.42	0.42	0.42	0.42	0.42	0.42	0.42	0.42	0.38	0.43	0.41	0.24	0.42	0.42	0.41	0.42	0.42	0.42	0.42	0.41	0.41	0.42	0.41	0.41	0.42	0.41
ICG 10010	0.04	0.41	0	0.01	0.01	0.06	0.04	0.07	0.06	0.02	0.04	0.07	0.06	0.06	0.04	0.01	0.01	0.04	0.04	0.06	0.04	0.07	0.05	0.06	0.07	0.06	0.06	0.04	0.08	0.06	0.06	0.25	0.33	0.47	0.48	0.05	0.08	0.05	0.05	0.05	0.04	0.05	0.02	0.02	0.07	0.03	0.01	0.05	0.03
ICG 10036	0.05	0.41	0.01	0	0.01	0.06	0.04	0.07	0.06	0.02	0.04	0.07	0.06	0.06	0.04	0.01	0.01	0.04	0.04	0.06	0.04	0.07	0.05	0.06	0.07	0.06	0.06	0.04	0.08	0.06	0.06	0.25	0.33	0.47	0.48	0.05	0.08	0.05	0.05	0.06	0.04	0.05	0.02	0.02	0.07	0.03	0.01	0.05	0.03
ICG 10053	0.05	0.41	0.01	0.01	0	0.06	0.04	0.07	0.06	0.02	0.04	0.07	0.06	0.06	0.04	0.01	0.01	0.04	0.04	0.06	0.04	0.07	0.05	0.06	0.07	0.06	0.06	0.04	0.08	0.06	0.05	0.25	0.33	0.47	0.48	0.05	0.08	0.05	0.05	0.06	0.04	0.05	0.02	0.02	0.07	0.03	0.01	0.05	0.03
ICG 10092	0.06	0.42	0.06	0.06	0.06	0	0.08	0.06	0.03	0.06	0.04	0.05	0.07	0.03	0.04	0.06	0.06	0.08	0.08	0.03	0.07	0.06	0.06	0.04	0.09	0.03	0.08	0.08	0.05	0.04	0.04	0.28	0.35	0.48	0.49	0.04	0.06	0.06	0.08	0.09	0.08	0.04	0.06	0.06	0.1	0.06	0.06	0.03	0.06
ICG 10185	0.03	0.42	0.04	0.04	0.04	0.08	0	0.08	0.08	0.02	0.06	0.09	0.06	0.08	0.05	0.04	0.04	0	0.01	0.08	0	0.09	0.03	0.08	0.07	0.07	0.06	0.01	0.09	0.07	0.07	0.27	0.34	0.48	0.49	0.06	0.09	0.04	0.03	0.02	0	0.07	0.03	0.02	0.06	0.02	0.04	0.06	0.02
ICG 10384	0.07	0.42	0.07	0.07	0.07	0.06	0.08	0	0.06	0.07	0.06	0.06	0.05	0.07	0.05	0.07	0.07	0.08	0.08	0.07	0.08	0.03	0.07	0.04	0.08	0.07	0.09	0.08	0.06	0.04	0.04	0.28	0.34	0.47	0.48	0.04	0.03	0.06	0.07	0.07	0.08	0.03	0.07	0.07	0.08	0.07	0.07	0.06	0.07
ICG 10474	0.07	0.42	0.06	0.06	0.06	0.03	0.08	0.06	0	0.06	0.03	0.04	0.08	0.02	0.03	0.06	0.06	0.08	0.08	0.01	0.08	0.07	0.07	0.05	0.1	0.02	0.08	0.08	0.04	0.05	0.04	0.28	0.35	0.48	0.49	0.05	0.07	0.06	0.08	0.09	0.08	0.05	0.06	0.06	0.1	0.06	0.06	0.02	0.06
ICG 10479	0.04	0.41	0.02	0.02	0.02	0.06	0.02	0.07	0.06	0	0.05	0.08	0.06	0.06	0.04	0.02	0.02	0.02	0.03	0.06	0.02	0.07	0.04	0.06	0.06	0.06	0.04	0.03	0.08	0.06	0.06	0.26	0.33	0.47	0.48	0.05	0.08	0.04	0.04	0.04	0.02	0.05	0.01	0.01	0.06	0.01	0.02	0.05	0.01
ICG 10554	0.06	0.42	0.04	0.04	0.04	0.04	0.06	0.06	0.03	0.05	0	0.06	0.07	0.04	0.04	0.04	0.04	0.06	0.06	0.04	0.06	0.06	0.06	0.05	0.08	0.04	0.07	0.06	0.06	0.05	0.05	0.27	0.34	0.48	0.49	0.05	0.07	0.06	0.07	0.08	0.06	0.04	0.04	0.05	0.09	0.05	0.04	0.04	0.05
ICG 10566	0.08	0.42	0.07	0.07	0.07	0.05	0.09	0.06	0.04	0.08	0.06	0	0.07	0.03	0.05	0.08	0.07	0.09	0.09	0.03	0.09	0.06	0.09	0.08	0.08	0.03	0.09	0.09	0.02	0.08	0.06	0.28	0.35	0.48	0.49	0.07	0.06	0.08	0.08	0.08	0.09	0.07	0.07	0.08	0.09	0.08	0.07	0.04	0.08
ICG 10701	0.05	0.42	0.06	0.06	0.06	0.07	0.06	0.05	0.08	0.06	0.07	0.07	0	0.08	0.06	0.06	0.06	0.06	0.06	0.08	0.06	0.05	0.05	0.06	0.07	0.08	0.08	0.06	0.07	0.06	0.06	0.28	0.34	0.47	0.48	0.05	0.05	0.06	0.05	0.05	0.06	0.06	0.06	0.06	0.07	0.06	0.06	0.07	0.06
ICG 10890	0.07	0.42	0.06	0.06	0.06	0.03	0.08	0.07	0.02	0.06	0.04	0.03	0.08	0	0.03	0.06	0.06	0.08	0.08	0.01	0.07	0.07	0.07	0.06	0.09	0.01	0.08	0.08	0.03	0.06	0.04	0.28	0.35	0.48	0.49	0.06	0.08	0.07	0.08	0.09	0.08	0.05	0.06	0.06	0.1	0.06	0.06	0.02	0.06
ICG 10920	0.05	0.41	0.04	0.04	0.04	0.04	0.05	0.05	0.03	0.04	0.04	0.05	0.06	0.03	0	0.04	0.04	0.05	0.05	0.03	0.05	0.06	0.05	0.04	0.08	0.03	0.06	0.05	0.05	0.04	0.04	0.26	0.33	0.48	0.48	0.04	0.06	0.05	0.06	0.07	0.05	0.03	0.04	0.04	0.08	0.04	0.04	0.02	0.04
ICG 10950	0.05	0.41	0.01	0.01	0.01	0.06	0.04	0.07	0.06	0.02	0.04	0.08	0.06	0.06	0.04	0	0.01	0.04	0.04	0.06	0.04	0.07	0.05	0.06	0.07	0.06	0.06	0.04	0.08	0.06	0.06	0.25	0.33	0.47	0.48	0.05	0.08	0.05	0.05	0.06	0.04	0.05	0.02	0.03	0.07	0.03	0.01	0.05	0.03
ICG 11088	0.05	0.41	0.01	0.01	0.01	0.06	0.04	0.07	0.06	0.02	0.04	0.07	0.06	0.06	0.04	0.01	0	0.04	0.04	0.06	0.04	0.07	0.05	0.06	0.07	0.06	0.06	0.04	0.08	0.06	0.06	0.25	0.33	0.47	0.48	0.05	0.08	0.05	0.05	0.06	0.04	0.05	0.02	0.02	0.07	0.03	0.01	0.05	0.03
ICG 111	0.03	0.42	0.04	0.04	0.04	0.08	0	0.08	0.08	0.02	0.06	0.09	0.06	0.08	0.05	0.04	0.04	0	0	0.08	0.01	0.09	0.03	0.08	0.07	0.07	0.06	0	0.09	0.07	0.07	0.27	0.34	0.48	0.49	0.07	0.09	0.04	0.03	0.03	0	0.07	0.02	0.02	0.06	0.02	0.04	0.06	0.02
ICG 11109	0.03	0.42	0.04	0.04	0.04	0.08	0.01	0.08	0.08	0.03	0.06	0.09	0.06	0.08	0.05	0.04	0.04	0	0	0.08	0.01	0.09	0.03	0.08	0.07	0.08	0.06	0	0.09	0.08	0.07	0.27	0.34	0.48	0.48	0.07	0.09	0.04	0.03	0.03	0	0.07	0.03	0.02	0.06	0.02	0.04	0.07	0.02
ICG 11144	0.07	0.42	0.06	0.06	0.06	0.03	0.08	0.07	0.01	0.06	0.04	0.03	0.08	0.01	0.03	0.06	0.06	0.08	0.08	0	0.08	0.07	0.07	0.06	0.09	0.01	0.08	0.08	0.03	0.06	0.04	0.28	0.35	0.48	0.49	0.06	0.08	0.07	0.08	0.09	0.08	0.05	0.06	0.06	0.1	0.06	0.06	0.02	0.06
ICG 11219	0.03	0.42	0.04	0.04	0.04	0.07	0	0.08	0.08	0.02	0.06	0.09	0.06	0.07	0.05	0.04	0.04	0.01	0.01	0.08	0	0.09	0.03	0.08	0.07	0.07	0.06	0.01	0.09	0.07	0.07	0.27	0.34	0.48	0.49	0.06	0.09	0.04	0.02	0.02	0.01	0.07	0.03	0.02	0.06	0.02	0.04	0.06	0.02
ICG 11249	0.07	0.42	0.07	0.07	0.07	0.06	0.09	0.03	0.07	0.07	0.06	0.06	0.05	0.07	0.06	0.07	0.07	0.09	0.09	0.07	0.09	0	0.07	0.04	0.08	0.07	0.09	0.09	0.06	0.04	0.04	0.28	0.34	0.47	0.48	0.04	0.02	0.07	0.07	0.07	0.09	0.04	0.07	0.07	0.08	0.08	0.07	0.06	0.07
ICG 11322	0.03	0.42	0.05	0.05	0.05	0.06	0.03	0.07	0.07	0.04	0.06	0.09	0.05	0.07	0.05	0.05	0.05	0.03	0.03	0.07	0.03	0.07	0	0.05	0.08	0.07	0.06	0.03	0.09	0.05	0.05	0.27	0.34	0.48	0.49	0.05	0.07	0.04	0.04	0.05	0.03	0.05	0.04	0.04	0.08	0.04	0.05	0.06	0.04
ICG 1137	0.05	0.42	0.06	0.06	0.06	0.04	0.08	0.04	0.05	0.06	0.05	0.08	0.06	0.06	0.04	0.06	0.06	0.08	0.08	0.06	0.08	0.04	0.05	0	0.1	0.06	0.08	0.08	0.08	0.01	0.02	0.28	0.35	0.48	0.49	0.02	0.04	0.05	0.08	0.09	0.08	0.02	0.06	0.06	0.1	0.06	0.06	0.05	0.06
ICG 11386	0.08	0.42	0.07	0.07	0.07	0.09	0.07	0.08	0.1	0.06	0.08	0.08	0.07	0.09	0.08	0.07	0.07	0.07	0.07	0.09	0.07	0.08	0.08	0.1	0	0.09	0.05	0.07	0.08	0.09	0.09	0.28	0.34	0.47	0.48	0.09	0.08	0.08	0.06	0.06	0.07	0.09	0.06	0.06	0.05	0.06	0.07	0.09	0.06
ICG 1142	0.07	0.42	0.06	0.06	0.06	0.03	0.07	0.07	0.02	0.06	0.04	0.03	0.08	0.01	0.03	0.06	0.06	0.07	0.08	0.01	0.07	0.07	0.07	0.06	0.09	0	0.08	0.08	0.03	0.06	0.04	0.28	0.35	0.48	0.49	0.05	0.08	0.06	0.08	0.09	0.07	0.05	0.06	0.06	0.1	0.06	0.06	0.02	0.06
ICG 11426	0.06	0.42	0.06	0.06	0.06	0.08	0.06	0.09	0.08	0.04	0.07	0.09	0.08	0.08	0.06	0.06	0.06	0.06	0.06	0.08	0.06	0.09	0.06	0.08	0.05	0.08	0	0.06	0.09	0.08	0.07	0.28	0.34	0.47	0.48	0.07	0.1	0.06	0.07	0.07	0.06	0.07	0.04	0.05	0.06	0.04	0.06	0.07	0.04
ICG 11457	0.03	0.42	0.04	0.04	0.04	0.08	0.01	0.08	0.08	0.03	0.06	0.09	0.06	0.08	0.05	0.04	0.04	0	0	0.08	0.01	0.09	0.03	0.08	0.07	0.08	0.06	0	0.09	0.07	0.07	0.27	0.34	0.48	0.49	0.07	0.09	0.04	0.03	0.03	0	0.07	0.03	0.02	0.06	0.02	0.04	0.06	0.02
ICG 115	0.09	0.42	0.08	0.08	0.08	0.05	0.09	0.06	0.04	0.08	0.06	0.02	0.07	0.03	0.05	0.08	0.08	0.09	0.09	0.03	0.09	0.06	0.09	0.08	0.08	0.03	0.09	0.09	0	0.08	0.06	0.28	0.35	0.48	0.49	0.08	0.06	0.08	0.08	0.08	0.09	0.07	0.08	0.08	0.09	0.08	0.08	0.04	0.08
ICG 11515	0.05	0.42	0.06	0.06	0.06	0.04	0.07	0.04	0.05	0.06	0.05	0.08	0.06	0.06	0.04	0.06	0.06	0.07	0.08	0.06	0.07	0.04	0.05	0.01	0.09	0.06	0.08	0.07	0.08	0	0.02	0.28	0.34	0.48	0.49	0.02	0.04	0.05	0.08	0.09	0.07	0.02	0.06	0.06	0.1	0.06	0.06	0.05	0.06
ICG 11542	0.05	0.42	0.06	0.06	0.05	0.04	0.07	0.04	0.04	0.06	0.05	0.06	0.06	0.04	0.04	0.06	0.06	0.07	0.07	0.04	0.07	0.04	0.05	0.02	0.09	0.04	0.07	0.07	0.06	0.02	0	0.28	0.34	0.48	0.49	0.03	0.05	0.05	0.08	0.08	0.07	0.02	0.05	0.06	0.1	0.06	0.06	0.04	0.06
ICG 11550	0.27	0.38	0.25	0.25	0.25	0.28	0.27	0.28	0.28	0.26	0.27	0.28	0.28	0.28	0.26	0.25	0.25	0.27	0.27	0.28	0.27	0.28	0.27	0.28	0.28	0.28	0.28	0.27	0.28	0.28	0.28	0	0.29	0.43	0.44	0.27	0.28	0.27	0.27	0.27	0.27	0.27	0.25	0.26	0.28	0.26	0.25	0.27	0.26
ICG 11555	0.34	0.43	0.33	0.33	0.33	0.35	0.34	0.34	0.35	0.33	0.34	0.35	0.34	0.35	0.33	0.33	0.33	0.34	0.34	0.35	0.34	0.34	0.34	0.35	0.34	0.35	0.34	0.34	0.35	0.34	0.34	0.29	0	0.27	0.39	0.34	0.35	0.34	0.34	0.34	0.34	0.34	0.33	0.33	0.34	0.33	0.33	0.34	0.33
ICG 11560	0.48	0.41	0.47	0.47	0.47	0.48	0.48	0.47	0.48	0.47	0.48	0.48	0.47	0.48	0.48	0.47	0.47	0.48	0.48	0.48	0.48	0.47	0.48	0.48	0.47	0.48	0.47	0.48	0.48	0.48	0.48	0.43	0.27	0	0.32	0.48	0.48	0.48	0.48	0.47	0.48	0.48	0.47	0.47	0.47	0.47	0.47	0.48	0.47
ICG 11561	0.48	0.24	0.48	0.48	0.48	0.49	0.49	0.48	0.49	0.48	0.49	0.49	0.48	0.49	0.48	0.48	0.48	0.49	0.48	0.49	0.49	0.48	0.49	0.49	0.48	0.49	0.48	0.49	0.49	0.49	0.49	0.44	0.39	0.32	0	0.48	0.49	0.48	0.48	0.48	0.48	0.48	0.48	0.48	0.48	0.48	0.48	0.49	0.48
ICG 11651	0.05	0.42	0.05	0.05	0.05	0.04	0.06	0.04	0.05	0.05	0.05	0.07	0.05	0.06	0.04	0.05	0.05	0.07	0.07	0.06	0.06	0.04	0.05	0.02	0.09	0.05	0.07	0.07	0.08	0.02	0.03	0.27	0.34	0.48	0.48	0	0.05	0.04	0.07	0.08	0.06	0.02	0.05	0.05	0.1	0.06	0.05	0.05	0.06
ICG 11687	0.07	0.42	0.08	0.08	0.08	0.06	0.09	0.03	0.07	0.08	0.07	0.06	0.05	0.08	0.06	0.08	0.08	0.09	0.09	0.08	0.09	0.02	0.07	0.04	0.08	0.08	0.1	0.09	0.06	0.04	0.05	0.28	0.35	0.48	0.49	0.05	0	0.07	0.07	0.08	0.09	0.05	0.08	0.08	0.08	0.08	0.08	0.07	0.08
ICG 118	0.04	0.41	0.05	0.05	0.05	0.06	0.04	0.06	0.06	0.04	0.06	0.08	0.06	0.07	0.05	0.05	0.05	0.04	0.04	0.07	0.04	0.07	0.04	0.05	0.08	0.06	0.06	0.04	0.08	0.05	0.05	0.27	0.34	0.48	0.48	0.04	0.07	0	0.05	0.05	0.04	0.04	0.04	0.04	0.08	0.04	0.05	0.05	0.04
ICG 11855	0.05	0.42	0.05	0.05	0.05	0.08	0.03	0.07	0.08	0.04	0.07	0.08	0.05	0.08	0.06	0.05	0.05	0.03	0.03	0.08	0.02	0.07	0.04	0.08	0.06	0.08	0.07	0.03	0.08	0.08	0.08	0.27	0.34	0.48	0.48	0.07	0.07	0.05	0	0.02	0.03	0.07	0.04	0.04	0.05	0.04	0.05	0.07	0.04
ICG 11862	0.05	0.42	0.05	0.06	0.06	0.09	0.02	0.07	0.09	0.04	0.08	0.08	0.05	0.09	0.07	0.06	0.06	0.03	0.03	0.09	0.02	0.07	0.05	0.09	0.06	0.09	0.07	0.03	0.08	0.09	0.08	0.27	0.34	0.47	0.48	0.08	0.08	0.05	0.02	0	0.03	0.08	0.04	0.04	0.05	0.04	0.06	0.08	0.04
ICG 12000	0.03	0.42	0.04	0.04	0.04	0.08	0	0.08	0.08	0.02	0.06	0.09	0.06	0.08	0.05	0.04	0.04	0	0	0.08	0.01	0.09	0.03	0.08	0.07	0.07	0.06	0	0.09	0.07	0.07	0.27	0.34	0.48	0.48	0.06	0.09	0.04	0.03	0.03	0	0.07	0.02	0.02	0.06	0.02	0.04	0.06	0.02
ICG 12189	0.05	0.42	0.05	0.05	0.05	0.04	0.07	0.03	0.05	0.05	0.04	0.07	0.06	0.05	0.03	0.05	0.05	0.07	0.07	0.05	0.07	0.04	0.05	0.02	0.09	0.05	0.07	0.07	0.07	0.02	0.02	0.27	0.34	0.48	0.48	0.02	0.05	0.04	0.07	0.08	0.07	0	0.05	0.05	0.1	0.06	0.05	0.04	0.05
ICG 12235	0.04	0.41	0.02	0.02	0.02	0.06	0.03	0.07	0.06	0.01	0.04	0.07	0.06	0.06	0.04	0.02	0.02	0.02	0.03	0.06	0.03	0.07	0.04	0.06	0.06	0.06	0.04	0.03	0.08	0.06	0.05	0.25	0.33	0.47	0.48	0.05	0.08	0.04	0.04	0.04	0.02	0.05	0	0.01	0.06	0.01	0.02	0.05	0.01
ICG 12276	0.04	0.41	0.02	0.02	0.02	0.06	0.02	0.07	0.06	0.01	0.05	0.08	0.06	0.06	0.04	0.03	0.02	0.02	0.02	0.06	0.02	0.07	0.04	0.06	0.06	0.06	0.05	0.02	0.08	0.06	0.06	0.26	0.33	0.47	0.48	0.05	0.08	0.04	0.04	0.04	0.02	0.05	0.01	0	0.06	0.01	0.03	0.05	0.01
ICG 12370	0.08	0.42	0.07	0.07	0.07	0.1	0.06	0.08	0.1	0.06	0.09	0.09	0.07	0.1	0.08	0.07	0.07	0.06	0.06	0.1	0.06	0.08	0.08	0.1	0.05	0.1	0.06	0.06	0.09	0.1	0.1	0.28	0.34	0.47	0.48	0.1	0.08	0.08	0.05	0.05	0.06	0.1	0.06	0.06	0	0.06	0.07	0.09	0.06
ICG 12509	0.04	0.41	0.03	0.03	0.03	0.06	0.02	0.07	0.06	0.01	0.05	0.08	0.06	0.06	0.04	0.03	0.03	0.02	0.02	0.06	0.02	0.08	0.04	0.06	0.06	0.06	0.04	0.02	0.08	0.06	0.06	0.26	0.33	0.47	0.48	0.06	0.08	0.04	0.04	0.04	0.02	0.06	0.01	0.01	0.06	0	0.03	0.05	0.01
ICG 12625	0.05	0.41	0.01	0.01	0.01	0.06	0.04	0.07	0.06	0.02	0.04	0.07	0.06	0.06	0.04	0.01	0.01	0.04	0.04	0.06	0.04	0.07	0.05	0.06	0.07	0.06	0.06	0.04	0.08	0.06	0.06	0.25	0.33	0.47	0.48	0.05	0.08	0.05	0.05	0.06	0.04	0.05	0.02	0.03	0.07	0.03	0	0.05	0.03
ICG 12665	0.06	0.42	0.05	0.05	0.05	0.03	0.06	0.06	0.02	0.05	0.04	0.04	0.07	0.02	0.02	0.05	0.05	0.06	0.07	0.02	0.06	0.06	0.06	0.05	0.09	0.02	0.07	0.06	0.04	0.05	0.04	0.27	0.34	0.48	0.49	0.05	0.07	0.05	0.07	0.08	0.06	0.04	0.05	0.05	0.09	0.05	0.05	0	0.05
ICG 12672	0.04	0.41	0.03	0.03	0.03	0.06	0.02	0.07	0.06	0.01	0.05	0.08	0.06	0.06	0.04	0.03	0.03	0.02	0.02	0.06	0.02	0.07	0.04	0.06	0.06	0.06	0.04	0.02	0.08	0.06	0.06	0.26	0.33	0.47	0.48	0.06	0.08	0.04	0.04	0.04	0.02	0.05	0.01	0.01	0.06	0.01	0.03	0.05	0
ICG 12682	0.06	0.42	0.06	0.06	0.06	0.05	0.08	0.03	0.06	0.06	0.06	0.06	0.05	0.07	0.05	0.06	0.06	0.08	0.08	0.07	0.08	0.03	0.06	0.03	0.07	0.06	0.08	0.08	0.06	0.04	0.04	0.28	0.34	0.47	0.48	0.04	0.03	0.06	0.06	0.07	0.08	0.03	0.06	0.07	0.08	0.07	0.06	0.05	0.07
ICG 12697	0.05	0.42	0.06	0.06	0.06	0.04	0.07	0.04	0.05	0.06	0.05	0.08	0.06	0.06	0.04	0.06	0.06	0.08	0.08	0.06	0.07	0.03	0.05	0.01	0.1	0.06	0.08	0.08	0.08	0.01	0.03	0.28	0.34	0.48	0.49	0.02	0.03	0.05	0.08	0.09	0.08	0.02	0.06	0.06	0.1	0.06	0.06	0.05	0.06
ICG 1274	0.06	0.42	0.06	0.06	0.06	0.03	0.08	0.06	0.02	0.06	0.04	0.04	0.08	0.02	0.04	0.06	0.06	0.08	0.08	0.02	0.08	0.06	0.07	0.05	0.09	0.02	0.07	0.08	0.04	0.04	0.04	0.28	0.35	0.48	0.49	0.05	0.07	0.06	0.08	0.09	0.08	0.04	0.06	0.06	0.1	0.06	0.06	0.03	0.06
ICG 12879	0.05	0.42	0.06	0.06	0.06	0.04	0.07	0.04	0.05	0.06	0.04	0.07	0.06	0.06	0.04	0.06	0.06	0.07	0.08	0.06	0.07	0.03	0.05	0.01	0.09	0.05	0.08	0.07	0.08	0.01	0.02	0.28	0.35	0.48	0.49	0.02	0.03	0.05	0.08	0.09	0.07	0.02	0.06	0.06	0.1	0.06	0.06	0.05	0.06
ICG 12921	0.05	0.42	0.05	0.05	0.05	0.04	0.07	0.04	0.04	0.06	0.04	0.07	0.06	0.05	0.04	0.06	0.05	0.07	0.07	0.05	0.07	0.04	0.05	0.01	0.09	0.05	0.08	0.07	0.07	0.02	0.02	0.27	0.34	0.48	0.49	0.02	0.04	0.05	0.08	0.09	0.07	0.02	0.06	0.06	0.1	0.06	0.06	0.04	0.06
ICG 12988	0.06	0.42	0.07	0.07	0.07	0.05	0.09	0.03	0.06	0.07	0.06	0.06	0.05	0.07	0.05	0.07	0.07	0.09	0.09	0.07	0.09	0.02	0.07	0.03	0.08	0.07	0.09	0.09	0.06	0.03	0.04	0.28	0.34	0.48	0.49	0.04	0.02	0.06	0.07	0.08	0.09	0.04	0.07	0.07	0.09	0.07	0.07	0.06	0.07
ICG 12991	0.05	0.42	0.06	0.06	0.06	0.04	0.08	0.04	0.05	0.06	0.05	0.08	0.06	0.06	0.04	0.06	0.06	0.08	0.08	0.06	0.08	0.03	0.05	0.01	0.1	0.06	0.08	0.08	0.08	0.01	0.03	0.28	0.35	0.48	0.49	0.02	0.03	0.05	0.08	0.09	0.08	0.02	0.06	0.06	0.1	0.06	0.06	0.05	0.06
ICG 13099	0.03	0.42	0.04	0.04	0.04	0.08	0	0.08	0.08	0.03	0.06	0.09	0.06	0.08	0.05	0.04	0.04	0	0	0.08	0	0.09	0.03	0.08	0.07	0.08	0.06	0	0.09	0.08	0.07	0.27	0.34	0.48	0.49	0.07	0.09	0.04	0.03	0.03	0	0.07	0.03	0.02	0.06	0.02	0.04	0.07	0.02
ICG 13164	0.28	0.39	0.26	0.26	0.26	0.28	0.27	0.28	0.28	0.26	0.27	0.28	0.28	0.28	0.27	0.26	0.26	0.27	0.27	0.28	0.27	0.28	0.28	0.28	0.28	0.28	0.28	0.27	0.28	0.28	0.28	0.22	0.29	0.43	0.44	0.28	0.28	0.28	0.27	0.27	0.27	0.28	0.26	0.26	0.28	0.26	0.26	0.28	0.26
ICG 13166	0.45	0.26	0.45	0.45	0.45	0.46	0.45	0.45	0.46	0.45	0.46	0.45	0.45	0.46	0.45	0.45	0.45	0.45	0.45	0.46	0.45	0.45	0.45	0.46	0.44	0.46	0.45	0.45	0.45	0.46	0.46	0.4	0.33	0.21	0.25	0.45	0.45	0.45	0.45	0.45	0.45	0.45	0.45	0.45	0.44	0.45	0.45	0.46	0.45
ICG 13168	0.47	0.23	0.47	0.47	0.47	0.48	0.47	0.47	0.48	0.47	0.48	0.47	0.47	0.48	0.47	0.47	0.47	0.47	0.47	0.48	0.47	0.47	0.47	0.48	0.46	0.48	0.47	0.48	0.47	0.47	0.48	0.43	0.38	0.31	0.15	0.47	0.47	0.47	0.47	0.47	0.47	0.47	0.47	0.47	0.47	0.47	0.47	0.47	0.47
ICG 13177	0.05	0.41	0.04	0.04	0.04	0.07	0.05	0.05	0.07	0.04	0.06	0.06	0.05	0.07	0.05	0.04	0.04	0.05	0.05	0.07	0.05	0.06	0.06	0.07	0.05	0.07	0.07	0.05	0.06	0.07	0.07	0.26	0.32	0.47	0.47	0.06	0.06	0.06	0.04	0.04	0.05	0.06	0.03	0.04	0.05	0.04	0.04	0.06	0.04
ICG 13192	0.43	0.16	0.43	0.43	0.43	0.44	0.43	0.43	0.44	0.43	0.44	0.44	0.43	0.44	0.43	0.43	0.43	0.43	0.43	0.44	0.43	0.43	0.43	0.44	0.43	0.44	0.43	0.43	0.44	0.43	0.43	0.39	0.37	0.34	0.21	0.43	0.44	0.43	0.43	0.43	0.43	0.43	0.43	0.43	0.43	0.43	0.43	0.43	0.43
ICG 13202	0.43	0.09	0.43	0.43	0.43	0.44	0.43	0.43	0.44	0.43	0.44	0.44	0.43	0.44	0.43	0.43	0.43	0.43	0.43	0.44	0.43	0.44	0.43	0.44	0.43	0.44	0.43	0.43	0.44	0.44	0.44	0.4	0.45	0.43	0.26	0.44	0.44	0.43	0.43	0.43	0.43	0.43	0.43	0.43	0.44	0.43	0.43	0.44	0.43
ICG 13206	0.42	0.07	0.41	0.41	0.41	0.43	0.42	0.42	0.43	0.41	0.42	0.42	0.42	0.43	0.42	0.41	0.41	0.42	0.42	0.43	0.42	0.42	0.42	0.42	0.42	0.43	0.42	0.42	0.42	0.42	0.42	0.38	0.43	0.42	0.25	0.42	0.42	0.41	0.42	0.42	0.42	0.42	0.41	0.41	0.42	0.41	0.41	0.42	0.41
ICG 13210	0.43	0.1	0.43	0.43	0.43	0.44	0.43	0.43	0.44	0.43	0.43	0.44	0.43	0.44	0.43	0.43	0.43	0.43	0.43	0.44	0.43	0.43	0.43	0.43	0.43	0.44	0.43	0.43	0.44	0.43	0.43	0.39	0.43	0.41	0.24	0.43	0.43	0.43	0.43	0.43	0.43	0.43	0.43	0.43	0.44	0.43	0.43	0.43	0.43
ICG 13218	0.43	0.09	0.42	0.42	0.43	0.44	0.43	0.43	0.44	0.43	0.43	0.44	0.43	0.44	0.43	0.42	0.43	0.43	0.43	0.44	0.43	0.43	0.43	0.43	0.43	0.44	0.43	0.43	0.44	0.43	0.43	0.39	0.44	0.42	0.25	0.43	0.43	0.43	0.43	0.43	0.43	0.43	0.42	0.42	0.43	0.42	0.42	0.43	0.43
ICG 13232	0.43	0.08	0.42	0.42	0.42	0.44	0.43	0.43	0.44	0.43	0.43	0.44	0.43	0.44	0.43	0.42	0.42	0.43	0.43	0.44	0.43	0.43	0.43	0.43	0.43	0.44	0.43	0.43	0.44	0.43	0.43	0.39	0.42	0.39	0.23	0.43	0.43	0.43	0.43	0.43	0.43	0.43	0.43	0.42	0.43	0.43	0.42	0.43	0.43
ICG 13260	0.49	0.24	0.48	0.48	0.48	0.49	0.49	0.48	0.49	0.48	0.49	0.49	0.48	0.49	0.48	0.48	0.48	0.49	0.49	0.49	0.49	0.48	0.49	0.49	0.47	0.49	0.48	0.49	0.49	0.49	0.49	0.44	0.39	0.32	0.03	0.49	0.48	0.48	0.48	0.48	0.49	0.49	0.48	0.48	0.48	0.48	0.48	0.49	0.48
ICG 13491	0.05	0.42	0.06	0.06	0.06	0.04	0.07	0.04	0.05	0.06	0.05	0.07	0.06	0.06	0.04	0.06	0.06	0.07	0.07	0.06	0.07	0.04	0.05	0.01	0.09	0.05	0.08	0.07	0.08	0.01	0.02	0.28	0.34	0.48	0.48	0.02	0.04	0.04	0.08	0.09	0.07	0.01	0.06	0.06	0.1	0.06	0.06	0.05	0.06
ICG 13603	0.05	0.42	0.05	0.05	0.05	0.04	0.07	0.03	0.05	0.05	0.04	0.07	0.06	0.05	0.03	0.05	0.05	0.07	0.07	0.05	0.07	0.04	0.05	0.02	0.09	0.05	0.07	0.07	0.07	0.02	0.02	0.27	0.34	0.48	0.48	0.02	0.04	0.04	0.07	0.08	0.07	0.01	0.05	0.05	0.1	0.06	0.05	0.04	0.06
ICG 13723	0.03	0.42	0.04	0.04	0.04	0.08	0.01	0.08	0.08	0.03	0.06	0.09	0.06	0.08	0.05	0.04	0.04	0	0	0.08	0.01	0.09	0.03	0.08	0.07	0.08	0.06	0	0.09	0.08	0.07	0.27	0.34	0.48	0.49	0.07	0.09	0.04	0.03	0.03	0	0.07	0.03	0.02	0.06	0.02	0.04	0.07	0.02
ICG 13787	0.05	0.42	0.05	0.05	0.05	0.09	0.02	0.07	0.09	0.04	0.08	0.08	0.05	0.09	0.07	0.06	0.05	0.02	0.02	0.09	0.02	0.07	0.05	0.09	0.06	0.09	0.07	0.02	0.08	0.09	0.08	0.27	0.34	0.47	0.48	0.08	0.08	0.05	0.02	0.02	0.02	0.08	0.04	0.04	0.05	0.04	0.06	0.08	0.04
ICG 13856	0.07	0.42	0.06	0.06	0.06	0.03	0.08	0.07	0.01	0.06	0.04	0.03	0.08	0.01	0.03	0.06	0.06	0.08	0.08	0.01	0.08	0.07	0.07	0.06	0.1	0.01	0.08	0.08	0.03	0.06	0.04	0.28	0.35	0.48	0.49	0.06	0.08	0.07	0.08	0.09	0.08	0.05	0.06	0.06	0.1	0.06	0.06	0.02	0.06
ICG 13858	0.07	0.42	0.06	0.06	0.06	0.03	0.08	0.07	0.01	0.06	0.04	0.03	0.08	0.01	0.03	0.06	0.06	0.08	0.08	0.01	0.08	0.08	0.07	0.06	0.1	0.01	0.08	0.08	0.03	0.06	0.05	0.28	0.35	0.48	0.49	0.06	0.08	0.07	0.08	0.09	0.08	0.05	0.06	0.06	0.1	0.07	0.06	0.02	0.06
ICG 13895	0.03	0.42	0.04	0.04	0.04	0.08	0.01	0.08	0.08	0.03	0.06	0.09	0.06	0.08	0.05	0.04	0.04	0	0.01	0.08	0.01	0.08	0.03	0.08	0.07	0.08	0.06	0	0.09	0.08	0.07	0.27	0.34	0.48	0.49	0.07	0.09	0.04	0.03	0.02	0	0.07	0.03	0.02	0.06	0.02	0.04	0.07	0.02
ICG 13982	0.05	0.42	0.05	0.05	0.05	0.04	0.07	0.03	0.05	0.05	0.04	0.07	0.06	0.05	0.03	0.05	0.05	0.07	0.07	0.05	0.07	0.04	0.05	0.02	0.09	0.05	0.07	0.07	0.07	0.02	0.02	0.27	0.34	0.48	0.48	0.02	0.04	0.04	0.07	0.08	0.07	0.01	0.05	0.05	0.1	0.06	0.05	0.04	0.05
ICG 1399	0.06	0.42	0.06	0.06	0.06	0.03	0.08	0.06	0.03	0.06	0.04	0.04	0.07	0.03	0.04	0.06	0.06	0.08	0.08	0.03	0.08	0.06	0.07	0.04	0.09	0.03	0.08	0.08	0.05	0.04	0.04	0.28	0.35	0.48	0.49	0.04	0.06	0.06	0.08	0.09	0.08	0.04	0.06	0.06	0.1	0.06	0.06	0.03	0.06
ICG 14106	0.07	0.42	0.06	0.06	0.06	0.03	0.08	0.07	0.01	0.06	0.04	0.03	0.08	0.01	0.03	0.06	0.06	0.08	0.08	0.01	0.08	0.07	0.07	0.06	0.1	0.01	0.08	0.08	0.03	0.06	0.05	0.28	0.35	0.48	0.49	0.06	0.08	0.07	0.08	0.09	0.08	0.05	0.06	0.06	0.1	0.06	0.06	0.02	0.06
ICG 14118	0.05	0.42	0.06	0.06	0.06	0.04	0.07	0.04	0.05	0.06	0.04	0.07	0.06	0.06	0.04	0.06	0.06	0.07	0.07	0.06	0.07	0.04	0.05	0.01	0.09	0.05	0.08	0.07	0.07	0.01	0.02	0.28	0.34	0.48	0.49	0.02	0.04	0.05	0.08	0.09	0.07	0.02	0.06	0.06	0.1	0.06	0.06	0.04	0.06
ICG 14127	0.07	0.42	0.07	0.08	0.07	0.06	0.09	0.03	0.06	0.07	0.06	0.05	0.05	0.06	0.06	0.08	0.07	0.09	0.09	0.06	0.09	0.04	0.07	0.05	0.08	0.06	0.09	0.09	0.05	0.05	0.05	0.28	0.35	0.48	0.49	0.05	0.04	0.07	0.07	0.07	0.09	0.05	0.07	0.08	0.08	0.08	0.08	0.06	0.08
ICG 1415	0.07	0.42	0.07	0.07	0.07	0.06	0.09	0.03	0.05	0.07	0.06	0.05	0.05	0.06	0.05	0.07	0.07	0.09	0.09	0.06	0.08	0.04	0.07	0.05	0.08	0.05	0.09	0.09	0.04	0.05	0.04	0.28	0.34	0.48	0.48	0.05	0.04	0.07	0.07	0.07	0.09	0.05	0.07	0.07	0.08	0.07	0.07	0.05	0.07
ICG 14466	0.03	0.42	0.04	0.04	0.04	0.08	0.01	0.08	0.08	0.03	0.06	0.09	0.06	0.08	0.05	0.04	0.04	0	0.01	0.08	0.01	0.08	0.03	0.08	0.07	0.07	0.06	0	0.09	0.07	0.07	0.27	0.34	0.48	0.49	0.06	0.09	0.04	0.03	0.03	0	0.07	0.03	0.02	0.06	0.02	0.04	0.06	0.02
ICG 14475	0.04	0.41	0.03	0.03	0.03	0.06	0.02	0.07	0.06	0.01	0.05	0.08	0.06	0.06	0.04	0.03	0.03	0.02	0.02	0.06	0.02	0.08	0.04	0.06	0.06	0.06	0.04	0.02	0.08	0.06	0.06	0.26	0.33	0.48	0.48	0.06	0.08	0.04	0.04	0.04	0.02	0.06	0.01	0.01	0.06	0	0.03	0.05	0.01
ICG 14482	0.04	0.41	0.03	0.03	0.03	0.06	0.02	0.07	0.06	0.01	0.05	0.08	0.06	0.06	0.04	0.03	0.03	0.02	0.02	0.06	0.02	0.07	0.04	0.06	0.06	0.06	0.04	0.02	0.08	0.06	0.06	0.26	0.33	0.47	0.48	0.05	0.08	0.04	0.04	0.04	0.02	0.05	0.01	0.01	0.06	0	0.03	0.05	0.01
ICG 14523	0.03	0.42	0.04	0.04	0.04	0.08	0	0.08	0.08	0.03	0.06	0.09	0.06	0.08	0.05	0.04	0.04	0	0	0.08	0.01	0.09	0.03	0.08	0.07	0.08	0.06	0	0.09	0.08	0.07	0.27	0.34	0.48	0.49	0.07	0.09	0.04	0.03	0.03	0	0.07	0.03	0.02	0.06	0.02	0.04	0.07	0.02
ICG 14630	0.06	0.42	0.06	0.06	0.06	0.03	0.07	0.06	0.02	0.06	0.04	0.04	0.07	0.02	0.03	0.06	0.06	0.07	0.07	0.02	0.07	0.06	0.06	0.05	0.09	0.02	0.08	0.07	0.04	0.05	0.04	0.28	0.35	0.48	0.49	0.05	0.07	0.06	0.08	0.09	0.07	0.04	0.06	0.06	0.1	0.06	0.06	0.03	0.06
ICG 14705	0.04	0.42	0.04	0.04	0.04	0.07	0.02	0.07	0.07	0.03	0.06	0.09	0.05	0.07	0.05	0.04	0.04	0.02	0.02	0.07	0.02	0.07	0.03	0.06	0.08	0.07	0.06	0.02	0.09	0.06	0.06	0.27	0.34	0.48	0.48	0.05	0.08	0.04	0.04	0.04	0.02	0.05	0.03	0.03	0.07	0.03	0.04	0.06	0.03
ICG 14710	0.07	0.42	0.06	0.06	0.06	0.03	0.08	0.07	0.02	0.06	0.04	0.03	0.08	0.01	0.03	0.06	0.06	0.08	0.08	0.01	0.08	0.08	0.07	0.06	0.1	0.01	0.08	0.08	0.03	0.06	0.05	0.28	0.35	0.48	0.49	0.06	0.08	0.07	0.09	0.09	0.08	0.05	0.06	0.06	0.1	0.07	0.06	0.02	0.06
ICG 14834	0.05	0.42	0.05	0.05	0.05	0.09	0.02	0.07	0.09	0.04	0.08	0.08	0.05	0.09	0.07	0.05	0.05	0.02	0.02	0.09	0.02	0.07	0.05	0.09	0.06	0.09	0.07	0.02	0.08	0.09	0.08	0.27	0.34	0.47	0.48	0.08	0.08	0.05	0.02	0.01	0.02	0.08	0.04	0.04	0.05	0.04	0.05	0.08	0.04
ICG 1487	0.06	0.42	0.07	0.07	0.07	0.05	0.09	0.03	0.06	0.07	0.06	0.06	0.05	0.07	0.05	0.07	0.07	0.09	0.09	0.07	0.09	0.02	0.07	0.03	0.08	0.07	0.09	0.09	0.06	0.03	0.04	0.28	0.34	0.48	0.49	0.04	0.02	0.06	0.07	0.08	0.09	0.04	0.07	0.07	0.09	0.07	0.07	0.06	0.07
ICG 14985	0.04	0.42	0.05	0.05	0.05	0.04	0.06	0.05	0.05	0.05	0.05	0.08	0.04	0.06	0.04	0.05	0.05	0.06	0.06	0.06	0.06	0.05	0.05	0.02	0.09	0.06	0.07	0.06	0.08	0.03	0.03	0.27	0.34	0.48	0.49	0.02	0.05	0.05	0.07	0.07	0.06	0.03	0.05	0.05	0.09	0.05	0.05	0.05	0.05
ICG 15042	0.05	0.41	0.01	0.01	0.01	0.06	0.04	0.07	0.06	0.02	0.04	0.07	0.06	0.06	0.04	0.01	0.01	0.04	0.04	0.06	0.04	0.07	0.05	0.06	0.07	0.06	0.05	0.04	0.08	0.06	0.05	0.25	0.33	0.47	0.48	0.05	0.08	0.05	0.05	0.05	0.04	0.05	0.02	0.02	0.07	0.03	0.01	0.05	0.02
ICG 1519	0.05	0.42	0.06	0.06	0.06	0.04	0.08	0.04	0.05	0.06	0.05	0.08	0.06	0.06	0.04	0.06	0.06	0.08	0.08	0.06	0.07	0.03	0.05	0.01	0.1	0.06	0.08	0.08	0.08	0.01	0.03	0.28	0.35	0.48	0.49	0.02	0.03	0.05	0.08	0.09	0.08	0.02	0.06	0.06	0.1	0.06	0.06	0.05	0.06
ICG 15190	0.05	0.42	0.06	0.06	0.06	0.09	0.03	0.07	0.09	0.04	0.08	0.08	0.05	0.09	0.07	0.06	0.06	0.03	0.03	0.09	0.03	0.07	0.05	0.09	0.06	0.09	0.08	0.03	0.08	0.09	0.09	0.27	0.34	0.48	0.48	0.08	0.08	0.06	0.02	0.02	0.03	0.08	0.05	0.05	0.05	0.04	0.06	0.08	0.04
ICG 15232	0.03	0.42	0.04	0.04	0.04	0.08	0.01	0.09	0.08	0.03	0.06	0.09	0.06	0.08	0.05	0.04	0.04	0.01	0.01	0.08	0.01	0.09	0.03	0.08	0.07	0.08	0.06	0.01	0.1	0.08	0.07	0.27	0.34	0.48	0.49	0.07	0.09	0.04	0.03	0.03	0	0.07	0.03	0.02	0.06	0.02	0.04	0.07	0.02
ICG 15233	0.08	0.42	0.08	0.08	0.08	0.07	0.08	0.1	0.06	0.07	0.07	0.07	0.1	0.06	0.06	0.08	0.08	0.08	0.09	0.06	0.08	0.1	0.08	0.09	0.09	0.06	0.07	0.08	0.08	0.09	0.08	0.29	0.34	0.47	0.48	0.08	0.1	0.08	0.09	0.1	0.08	0.08	0.07	0.08	0.11	0.08	0.08	0.06	0.08
ICG 15234	0.09	0.43	0.08	0.08	0.08	0.09	0.08	0.11	0.1	0.07	0.09	0.11	0.1	0.1	0.08	0.08	0.08	0.08	0.08	0.1	0.08	0.11	0.08	0.1	0.1	0.1	0.08	0.08	0.11	0.1	0.1	0.29	0.34	0.46	0.47	0.09	0.11	0.09	0.09	0.09	0.08	0.09	0.07	0.07	0.1	0.08	0.08	0.09	0.07
ICG 15236	0.09	0.42	0.09	0.09	0.09	0.07	0.1	0.06	0.07	0.09	0.08	0.07	0.07	0.08	0.07	0.09	0.09	0.1	0.1	0.08	0.1	0.05	0.09	0.06	0.07	0.08	0.09	0.1	0.07	0.06	0.07	0.29	0.35	0.47	0.48	0.07	0.05	0.08	0.09	0.09	0.1	0.07	0.09	0.09	0.09	0.09	0.09	0.07	0.09
ICG 15287	0.06	0.42	0.06	0.06	0.06	0.03	0.07	0.06	0.03	0.06	0.04	0.04	0.07	0.03	0.03	0.06	0.06	0.08	0.08	0.03	0.07	0.06	0.07	0.04	0.09	0.03	0.07	0.08	0.05	0.04	0.04	0.28	0.35	0.48	0.49	0.04	0.06	0.06	0.08	0.09	0.07	0.04	0.06	0.06	0.1	0.06	0.06	0.03	0.06
ICG 15309	0.06	0.42	0.06	0.06	0.06	0.03	0.07	0.06	0.02	0.06	0.04	0.04	0.08	0.02	0.03	0.06	0.06	0.07	0.07	0.02	0.07	0.07	0.07	0.05	0.09	0.02	0.07	0.07	0.04	0.05	0.04	0.28	0.35	0.48	0.49	0.05	0.07	0.06	0.08	0.09	0.07	0.04	0.06	0.06	0.1	0.06	0.06	0.02	0.06
ICG 1534	0.04	0.42	0.05	0.05	0.05	0.04	0.06	0.05	0.05	0.05	0.05	0.07	0.05	0.06	0.04	0.05	0.05	0.06	0.06	0.06	0.06	0.05	0.05	0.02	0.09	0.05	0.07	0.06	0.08	0.03	0.03	0.27	0.34	0.48	0.49	0.02	0.05	0.04	0.07	0.08	0.06	0.03	0.05	0.05	0.1	0.05	0.05	0.05	0.05
ICG 15405	0.07	0.42	0.06	0.06	0.06	0.08	0.05	0.07	0.07	0.05	0.07	0.06	0.06	0.07	0.06	0.06	0.06	0.05	0.06	0.07	0.05	0.07	0.06	0.08	0.06	0.07	0.07	0.06	0.06	0.08	0.07	0.27	0.34	0.47	0.48	0.08	0.07	0.07	0.05	0.05	0.05	0.08	0.05	0.05	0.06	0.05	0.06	0.06	0.05
ICG 15415	0.05	0.41	0.01	0.01	0.01	0.06	0.04	0.07	0.06	0.02	0.04	0.07	0.06	0.06	0.04	0.01	0.01	0.04	0.04	0.06	0.04	0.07	0.05	0.06	0.07	0.06	0.06	0.04	0.08	0.06	0.05	0.26	0.33	0.47	0.48	0.05	0.08	0.05	0.05	0.05	0.04	0.05	0.02	0.02	0.07	0.03	0.01	0.05	0.03
ICG 15419	0.06	0.41	0.03	0.03	0.03	0.07	0.05	0.06	0.07	0.04	0.05	0.07	0.06	0.07	0.05	0.02	0.03	0.05	0.06	0.07	0.05	0.06	0.07	0.07	0.06	0.07	0.07	0.05	0.07	0.07	0.07	0.26	0.33	0.47	0.48	0.07	0.07	0.07	0.05	0.05	0.05	0.07	0.04	0.04	0.06	0.04	0.03	0.06	0.04
ICG 5051	0.04	0.41	0.03	0.03	0.03	0.06	0.02	0.07	0.06	0.02	0.05	0.08	0.06	0.06	0.04	0.03	0.03	0.02	0.02	0.06	0.02	0.08	0.04	0.07	0.07	0.06	0.05	0.02	0.08	0.06	0.06	0.26	0.33	0.48	0.48	0.06	0.08	0.04	0.04	0.04	0.02	0.06	0.02	0.02	0.06	0.02	0.03	0.05	0.02
ICG 1569	0.06	0.42	0.07	0.07	0.07	0.05	0.08	0.03	0.06	0.07	0.06	0.06	0.05	0.07	0.05	0.07	0.07	0.09	0.09	0.07	0.08	0.02	0.07	0.03	0.08	0.07	0.09	0.09	0.06	0.03	0.04	0.28	0.34	0.48	0.49	0.04	0.02	0.06	0.07	0.08	0.09	0.04	0.07	0.07	0.09	0.07	0.07	0.06	0.07
ICG 163	0.03	0.42	0.04	0.04	0.04	0.08	0	0.08	0.08	0.03	0.06	0.09	0.06	0.08	0.05	0.04	0.04	0	0	0.08	0.01	0.09	0.03	0.08	0.07	0.08	0.06	0	0.09	0.08	0.07	0.27	0.34	0.48	0.49	0.07	0.09	0.04	0.03	0.03	0	0.07	0.03	0.02	0.06	0.02	0.04	0.06	0.02
ICG 1668	0.03	0.42	0.04	0.04	0.04	0.08	0	0.08	0.08	0.02	0.06	0.09	0.06	0.08	0.05	0.04	0.04	0.01	0.01	0.08	0	0.09	0.03	0.08	0.07	0.07	0.06	0.01	0.09	0.07	0.07	0.27	0.34	0.48	0.48	0.06	0.09	0.04	0.02	0.02	0	0.07	0.03	0.02	0.06	0.02	0.04	0.06	0.02
ICG 1699	0.05	0.42	0.05	0.05	0.05	0.04	0.07	0.04	0.04	0.05	0.04	0.07	0.06	0.05	0.03	0.05	0.05	0.07	0.07	0.05	0.06	0.04	0.05	0.02	0.09	0.05	0.07	0.07	0.07	0.02	0.02	0.27	0.34	0.48	0.48	0.02	0.04	0.04	0.07	0.08	0.07	0.02	0.05	0.05	0.1	0.05	0.05	0.04	0.05
ICG 1703	0.07	0.41	0.04	0.03	0.03	0.08	0.06	0.06	0.08	0.05	0.06	0.06	0.05	0.08	0.06	0.03	0.04	0.06	0.06	0.08	0.06	0.06	0.07	0.08	0.06	0.08	0.08	0.06	0.07	0.08	0.08	0.26	0.33	0.47	0.48	0.07	0.06	0.07	0.05	0.05	0.06	0.07	0.05	0.05	0.06	0.05	0.04	0.07	0.05
ICG 1711	0.05	0.42	0.06	0.06	0.06	0.04	0.08	0.04	0.05	0.06	0.05	0.08	0.06	0.06	0.04	0.06	0.06	0.08	0.08	0.06	0.07	0.04	0.05	0	0.09	0.06	0.08	0.08	0.08	0.01	0.02	0.28	0.35	0.48	0.49	0.02	0.04	0.05	0.08	0.09	0.08	0.02	0.06	0.06	0.1	0.06	0.06	0.05	0.06
ICG 1823	0.05	0.42	0.06	0.06	0.06	0.04	0.07	0.04	0.05	0.06	0.04	0.07	0.06	0.06	0.04	0.06	0.06	0.07	0.08	0.06	0.07	0.04	0.05	0.01	0.1	0.05	0.08	0.07	0.08	0.01	0.02	0.28	0.35	0.48	0.49	0.02	0.03	0.05	0.08	0.09	0.07	0.02	0.06	0.06	0.1	0.06	0.06	0.05	0.06
ICG 1834	0.05	0.42	0.05	0.05	0.05	0.04	0.07	0.03	0.05	0.05	0.04	0.07	0.06	0.05	0.03	0.05	0.05	0.07	0.07	0.05	0.07	0.03	0.05	0.01	0.09	0.05	0.07	0.07	0.07	0.02	0.01	0.27	0.34	0.48	0.49	0.02	0.04	0.05	0.07	0.08	0.07	0.01	0.05	0.05	0.1	0.06	0.05	0.04	0.06
ICG 188	0.04	0.42	0.05	0.05	0.05	0.05	0.05	0.05	0.06	0.04	0.05	0.08	0.05	0.06	0.04	0.05	0.05	0.05	0.05	0.06	0.05	0.05	0.03	0.03	0.08	0.06	0.07	0.05	0.08	0.04	0.04	0.27	0.34	0.48	0.48	0.03	0.06	0.04	0.06	0.06	0.05	0.03	0.05	0.05	0.09	0.05	0.05	0.05	0.04
ICG 1973	0.05	0.42	0.06	0.06	0.06	0.04	0.08	0.04	0.05	0.06	0.05	0.08	0.06	0.06	0.04	0.06	0.06	0.08	0.08	0.06	0.08	0.03	0.05	0.01	0.1	0.06	0.08	0.08	0.08	0.01	0.03	0.28	0.35	0.48	0.49	0.02	0.03	0.05	0.08	0.09	0.08	0.02	0.06	0.06	0.1	0.07	0.06	0.05	0.06
ICG 2019	0.05	0.42	0.06	0.06	0.06	0.04	0.08	0.04	0.05	0.06	0.05	0.08	0.06	0.06	0.04	0.06	0.06	0.08	0.08	0.06	0.08	0.04	0.05	0.01	0.1	0.06	0.08	0.08	0.08	0.01	0.03	0.28	0.35	0.48	0.49	0.02	0.03	0.05	0.08	0.09	0.08	0.02	0.06	0.06	0.1	0.06	0.06	0.05	0.06
ICG 2031	0.05	0.42	0.06	0.06	0.06	0.04	0.08	0.04	0.05	0.06	0.05	0.08	0.06	0.06	0.04	0.06	0.06	0.08	0.08	0.06	0.08	0.03	0.05	0.01	0.1	0.06	0.08	0.08	0.08	0.01	0.03	0.28	0.35	0.48	0.49	0.02	0.03	0.05	0.08	0.09	0.08	0.02	0.06	0.06	0.11	0.07	0.06	0.05	0.06
ICG 2106	0.05	0.42	0.06	0.06	0.06	0.04	0.07	0.04	0.05	0.06	0.04	0.07	0.06	0.06	0.04	0.06	0.06	0.07	0.08	0.06	0.07	0.03	0.05	0.01	0.1	0.05	0.08	0.07	0.08	0.01	0.02	0.28	0.35	0.48	0.49	0.02	0.03	0.05	0.08	0.09	0.07	0.02	0.06	0.06	0.1	0.06	0.06	0.05	0.06
ICG 2286	0.04	0.42	0.04	0.04	0.04	0.06	0.03	0.07	0.07	0.04	0.06	0.08	0.06	0.07	0.05	0.04	0.04	0.03	0.03	0.07	0.03	0.07	0.04	0.05	0.08	0.07	0.07	0.03	0.08	0.05	0.05	0.27	0.34	0.48	0.49	0.05	0.07	0.04	0.04	0.05	0.03	0.05	0.04	0.04	0.08	0.03	0.04	0.06	0.03
ICG 2381	0.04	0.41	0.03	0.03	0.03	0.06	0.02	0.07	0.06	0.02	0.05	0.08	0.06	0.06	0.04	0.03	0.03	0.02	0.02	0.06	0.02	0.07	0.04	0.06	0.06	0.06	0.05	0.02	0.08	0.06	0.06	0.26	0.33	0.47	0.48	0.06	0.08	0.04	0.04	0.04	0.02	0.06	0.02	0.02	0.06	0.01	0.03	0.05	0.01
ICG 2511	0.03	0.41	0.04	0.04	0.04	0.08	0.01	0.09	0.08	0.03	0.07	0.09	0.06	0.08	0.06	0.04	0.04	0.01	0.01	0.08	0.01	0.09	0.03	0.08	0.08	0.08	0.06	0.01	0.1	0.08	0.07	0.27	0.34	0.48	0.48	0.07	0.1	0.04	0.03	0.03	0.01	0.07	0.03	0.03	0.06	0.02	0.04	0.07	0.03
ICG 2772	0.03	0.42	0.04	0.04	0.04	0.07	0.01	0.07	0.08	0.03	0.06	0.08	0.05	0.08	0.05	0.04	0.04	0.01	0.01	0.08	0.01	0.08	0.03	0.08	0.06	0.07	0.06	0.01	0.08	0.07	0.07	0.27	0.34	0.48	0.49	0.07	0.08	0.04	0.02	0.02	0.01	0.07	0.03	0.03	0.05	0.03	0.04	0.07	0.03
ICG 2773	0.03	0.42	0.04	0.04	0.04	0.08	0.01	0.08	0.08	0.03	0.06	0.09	0.06	0.08	0.05	0.04	0.04	0	0	0.08	0.01	0.09	0.03	0.08	0.07	0.08	0.06	0	0.09	0.08	0.07	0.27	0.34	0.48	0.49	0.07	0.09	0.04	0.03	0.03	0	0.07	0.03	0.02	0.06	0.02	0.04	0.07	0.02
ICG 2777	0.03	0.42	0.04	0.04	0.04	0.08	0	0.08	0.08	0.03	0.06	0.09	0.06	0.08	0.05	0.04	0.04	0	0	0.08	0.01	0.09	0.03	0.08	0.07	0.08	0.06	0	0.09	0.07	0.07	0.27	0.34	0.48	0.49	0.07	0.09	0.04	0.03	0.03	0	0.07	0.03	0.02	0.06	0.02	0.04	0.07	0.02
ICG 2857	0.04	0.41	0.04	0.04	0.04	0.05	0.05	0.06	0.06	0.04	0.05	0.08	0.06	0.06	0.04	0.04	0.04	0.05	0.05	0.06	0.05	0.06	0.04	0.03	0.08	0.06	0.06	0.05	0.08	0.04	0.04	0.27	0.34	0.48	0.48	0.04	0.06	0.04	0.06	0.06	0.05	0.04	0.03	0.04	0.08	0.04	0.04	0.05	0.04
ICG 2925	0.03	0.41	0.04	0.04	0.04	0.08	0.01	0.09	0.08	0.03	0.07	0.09	0.06	0.08	0.06	0.04	0.04	0.01	0.01	0.08	0.01	0.09	0.03	0.08	0.08	0.08	0.06	0.01	0.1	0.08	0.07	0.27	0.34	0.48	0.48	0.07	0.1	0.04	0.03	0.03	0.01	0.07	0.03	0.03	0.06	0.02	0.04	0.07	0.03
ICG 297	0.06	0.42	0.06	0.06	0.06	0.03	0.07	0.06	0.03	0.06	0.04	0.05	0.07	0.03	0.03	0.06	0.06	0.07	0.08	0.03	0.07	0.06	0.06	0.04	0.09	0.03	0.08	0.07	0.05	0.04	0.04	0.28	0.35	0.48	0.49	0.04	0.06	0.06	0.08	0.09	0.07	0.04	0.06	0.06	0.1	0.06	0.06	0.03	0.06
ICG 3027	0.03	0.42	0.04	0.04	0.04	0.08	0	0.08	0.08	0.02	0.06	0.09	0.06	0.08	0.05	0.04	0.04	0	0.01	0.08	0	0.09	0.03	0.08	0.07	0.07	0.06	0.01	0.09	0.07	0.07	0.27	0.34	0.48	0.48	0.06	0.09	0.04	0.03	0.02	0	0.07	0.03	0.02	0.06	0.02	0.04	0.06	0.02
ICG 3053	0.03	0.42	0.04	0.04	0.04	0.08	0.01	0.08	0.08	0.03	0.06	0.09	0.06	0.08	0.05	0.04	0.04	0.01	0.01	0.08	0.01	0.09	0.03	0.08	0.07	0.08	0.06	0.01	0.09	0.08	0.07	0.27	0.34	0.48	0.49	0.07	0.09	0.04	0.03	0.03	0.01	0.07	0.03	0.03	0.06	0.02	0.04	0.07	0.02
ICG 3102	0.05	0.42	0.05	0.05	0.05	0.04	0.07	0.04	0.05	0.06	0.04	0.07	0.06	0.06	0.04	0.05	0.05	0.07	0.07	0.05	0.07	0.04	0.05	0.01	0.09	0.05	0.08	0.07	0.07	0.02	0.02	0.27	0.34	0.48	0.49	0.02	0.04	0.04	0.08	0.09	0.07	0.02	0.05	0.06	0.1	0.06	0.05	0.04	0.06
ICG 311	0.05	0.42	0.05	0.05	0.05	0.04	0.07	0.04	0.05	0.05	0.04	0.07	0.06	0.06	0.03	0.05	0.05	0.07	0.07	0.05	0.07	0.03	0.05	0.01	0.09	0.05	0.08	0.07	0.07	0.02	0.01	0.27	0.34	0.48	0.49	0.02	0.04	0.05	0.07	0.08	0.07	0.01	0.05	0.06	0.1	0.06	0.05	0.04	0.06
ICG 3140	0.05	0.42	0.06	0.06	0.06	0.04	0.07	0.04	0.05	0.06	0.05	0.07	0.06	0.06	0.04	0.06	0.06	0.07	0.07	0.06	0.07	0.04	0.05	0.01	0.09	0.05	0.08	0.07	0.08	0.01	0.03	0.28	0.34	0.48	0.49	0.02	0.04	0.05	0.08	0.09	0.07	0.02	0.06	0.06	0.1	0.06	0.06	0.05	0.06
ICG 3240	0.07	0.42	0.07	0.07	0.07	0.06	0.09	0.03	0.07	0.07	0.06	0.06	0.05	0.07	0.05	0.07	0.07	0.09	0.09	0.07	0.08	0.03	0.07	0.04	0.08	0.07	0.09	0.09	0.06	0.04	0.04	0.28	0.34	0.48	0.48	0.05	0.03	0.06	0.07	0.07	0.09	0.04	0.07	0.07	0.08	0.07	0.07	0.06	0.07
ICG 3312	0.05	0.42	0.06	0.06	0.06	0.03	0.07	0.04	0.05	0.06	0.04	0.07	0.06	0.06	0.04	0.06	0.06	0.07	0.07	0.06	0.07	0.04	0.05	0.01	0.09	0.05	0.08	0.07	0.08	0.01	0.02	0.28	0.34	0.48	0.49	0.02	0.04	0.05	0.08	0.09	0.07	0.02	0.06	0.06	0.1	0.06	0.06	0.05	0.06
ICG 332	0.07	0.42	0.06	0.06	0.06	0.03	0.08	0.07	0.02	0.06	0.04	0.03	0.08	0.01	0.03	0.06	0.06	0.08	0.08	0.01	0.08	0.07	0.07	0.06	0.09	0.01	0.08	0.08	0.03	0.06	0.05	0.28	0.35	0.48	0.49	0.06	0.08	0.06	0.08	0.09	0.08	0.05	0.06	0.06	0.1	0.06	0.06	0.02	0.06
ICG 334	0.05	0.42	0.05	0.05	0.05	0.04	0.07	0.04	0.05	0.06	0.04	0.07	0.06	0.06	0.04	0.05	0.05	0.07	0.07	0.05	0.07	0.04	0.05	0.01	0.09	0.05	0.08	0.07	0.07	0.02	0.02	0.27	0.34	0.48	0.49	0.02	0.04	0.04	0.08	0.09	0.07	0.02	0.05	0.06	0.1	0.06	0.05	0.04	0.06
ICG 3343	0.05	0.42	0.05	0.05	0.05	0.04	0.07	0.04	0.05	0.06	0.04	0.07	0.06	0.05	0.04	0.05	0.05	0.07	0.07	0.05	0.07	0.04	0.05	0.01	0.09	0.05	0.08	0.07	0.07	0.02	0.02	0.27	0.34	0.48	0.49	0.02	0.04	0.04	0.07	0.08	0.07	0.02	0.05	0.06	0.1	0.06	0.05	0.04	0.06
ICG 3421	0.05	0.42	0.06	0.06	0.06	0.04	0.08	0.04	0.05	0.06	0.05	0.07	0.05	0.06	0.04	0.06	0.06	0.08	0.08	0.06	0.07	0.03	0.06	0.02	0.09	0.06	0.08	0.08	0.07	0.02	0.03	0.28	0.35	0.48	0.49	0.03	0.03	0.05	0.07	0.08	0.08	0.03	0.06	0.06	0.09	0.06	0.06	0.05	0.06
ICG 3584	0.05	0.42	0.06	0.06	0.06	0.04	0.08	0.04	0.05	0.06	0.05	0.08	0.06	0.06	0.04	0.06	0.06	0.08	0.08	0.06	0.08	0.03	0.05	0.01	0.09	0.06	0.08	0.08	0.08	0.01	0.03	0.28	0.35	0.48	0.49	0.02	0.03	0.05	0.08	0.09	0.08	0.02	0.06	0.06	0.1	0.07	0.06	0.05	0.06
ICG 36	0.05	0.42	0.06	0.06	0.06	0.04	0.07	0.04	0.05	0.06	0.05	0.08	0.06	0.06	0.04	0.06	0.06	0.08	0.08	0.06	0.07	0.03	0.05	0.01	0.09	0.06	0.08	0.08	0.08	0.01	0.03	0.28	0.35	0.48	0.49	0.02	0.03	0.05	0.08	0.09	0.08	0.02	0.06	0.06	0.1	0.06	0.06	0.05	0.06
ICG 3673	0.05	0.42	0.05	0.05	0.05	0.04	0.06	0.04	0.04	0.05	0.04	0.07	0.06	0.05	0.03	0.05	0.05	0.06	0.07	0.05	0.06	0.04	0.05	0.02	0.09	0.05	0.07	0.06	0.07	0.02	0.02	0.27	0.34	0.48	0.48	0.02	0.04	0.04	0.07	0.08	0.06	0.02	0.05	0.05	0.09	0.05	0.05	0.04	0.05
ICG 3681	0.08	0.42	0.07	0.07	0.07	0.04	0.09	0.06	0.03	0.07	0.05	0.02	0.07	0.02	0.05	0.07	0.07	0.09	0.09	0.02	0.09	0.06	0.08	0.07	0.08	0.03	0.09	0.09	0.02	0.07	0.06	0.28	0.35	0.48	0.49	0.07	0.07	0.08	0.08	0.08	0.09	0.07	0.07	0.07	0.09	0.08	0.07	0.04	0.08
ICG 3746	0.05	0.42	0.05	0.05	0.05	0.03	0.07	0.05	0.03	0.06	0.04	0.05	0.06	0.03	0.03	0.05	0.05	0.07	0.07	0.03	0.07	0.05	0.06	0.03	0.09	0.03	0.07	0.07	0.05	0.03	0.03	0.28	0.35	0.48	0.49	0.03	0.05	0.05	0.08	0.09	0.07	0.03	0.05	0.06	0.1	0.06	0.05	0.03	0.06
ICG 3775	0.06	0.42	0.06	0.06	0.06	0.03	0.08	0.06	0.03	0.06	0.04	0.05	0.07	0.03	0.04	0.06	0.06	0.08	0.08	0.03	0.08	0.05	0.06	0.04	0.09	0.03	0.08	0.08	0.05	0.03	0.04	0.28	0.35	0.48	0.49	0.04	0.06	0.06	0.08	0.09	0.08	0.04	0.06	0.06	0.1	0.06	0.06	0.03	0.06
ICG 397	0.06	0.42	0.06	0.06	0.06	0.04	0.08	0.07	0.02	0.06	0.04	0.04	0.08	0.02	0.03	0.06	0.06	0.08	0.08	0.02	0.08	0.07	0.07	0.05	0.1	0.02	0.08	0.08	0.04	0.05	0.04	0.28	0.35	0.48	0.49	0.05	0.07	0.07	0.09	0.09	0.07	0.05	0.06	0.06	0.1	0.07	0.06	0.03	0.06
ICG 3992	0.05	0.42	0.05	0.05	0.05	0.08	0.03	0.06	0.08	0.04	0.07	0.07	0.04	0.08	0.06	0.05	0.05	0.03	0.03	0.08	0.03	0.07	0.04	0.08	0.06	0.08	0.07	0.03	0.08	0.08	0.08	0.27	0.34	0.48	0.48	0.07	0.07	0.05	0.02	0.02	0.03	0.07	0.04	0.04	0.05	0.04	0.05	0.07	0.04
ICG 405	0.08	0.42	0.08	0.08	0.08	0.05	0.09	0.06	0.04	0.08	0.06	0.02	0.07	0.03	0.05	0.08	0.08	0.09	0.09	0.03	0.09	0.06	0.09	0.08	0.08	0.03	0.09	0.09	0.02	0.08	0.06	0.28	0.35	0.48	0.49	0.08	0.06	0.08	0.08	0.08	0.09	0.07	0.08	0.08	0.08	0.08	0.08	0.04	0.08
ICG 4111	0.06	0.42	0.06	0.06	0.06	0.04	0.07	0.05	0.05	0.06	0.05	0.08	0.06	0.06	0.04	0.06	0.06	0.07	0.07	0.06	0.07	0.04	0.06	0.01	0.09	0.06	0.08	0.07	0.08	0.01	0.03	0.28	0.35	0.48	0.49	0.02	0.03	0.05	0.08	0.09	0.07	0.03	0.06	0.06	0.1	0.06	0.06	0.05	0.06
ICG 4156	0.03	0.42	0.04	0.04	0.04	0.08	0	0.08	0.08	0.03	0.06	0.09	0.06	0.08	0.05	0.04	0.04	0	0	0.08	0.01	0.09	0.03	0.08	0.07	0.08	0.06	0	0.09	0.08	0.07	0.27	0.34	0.48	0.48	0.07	0.09	0.04	0.03	0.03	0	0.07	0.03	0.02	0.06	0.02	0.04	0.07	0.02
ICG 434	0.05	0.42	0.06	0.06	0.06	0.03	0.07	0.05	0.04	0.06	0.04	0.06	0.07	0.05	0.04	0.06	0.06	0.07	0.07	0.05	0.07	0.04	0.06	0.02	0.09	0.04	0.08	0.07	0.07	0.02	0.03	0.28	0.35	0.48	0.49	0.03	0.05	0.05	0.08	0.09	0.07	0.03	0.06	0.06	0.1	0.06	0.06	0.04	0.06
ICG 4343	0.03	0.42	0.04	0.04	0.04	0.08	0	0.08	0.08	0.02	0.06	0.09	0.06	0.08	0.05	0.04	0.04	0	0	0.08	0	0.09	0.03	0.08	0.07	0.08	0.06	0	0.09	0.08	0.07	0.27	0.34	0.48	0.49	0.07	0.09	0.04	0.03	0.03	0	0.07	0.02	0.02	0.06	0.02	0.04	0.06	0.02
ICG 4389	0.03	0.42	0.04	0.04	0.04	0.08	0	0.08	0.08	0.03	0.06	0.09	0.06	0.08	0.05	0.04	0.04	0	0	0.08	0.01	0.09	0.03	0.08	0.07	0.08	0.06	0	0.09	0.07	0.07	0.27	0.34	0.48	0.48	0.07	0.09	0.04	0.03	0.03	0	0.07	0.02	0.02	0.06	0.02	0.04	0.06	0.02
ICG 4412	0.03	0.42	0.04	0.04	0.04	0.08	0	0.08	0.08	0.02	0.06	0.09	0.06	0.08	0.05	0.04	0.04	0	0	0.08	0.01	0.09	0.03	0.08	0.07	0.07	0.06	0	0.09	0.07	0.07	0.27	0.34	0.48	0.48	0.07	0.09	0.04	0.03	0.03	0	0.07	0.02	0.02	0.06	0.02	0.04	0.06	0.02
ICG 442	0.05	0.42	0.05	0.05	0.05	0.04	0.07	0.04	0.04	0.05	0.04	0.07	0.06	0.05	0.03	0.05	0.05	0.07	0.07	0.05	0.07	0.04	0.05	0.02	0.09	0.05	0.07	0.07	0.07	0.02	0.02	0.27	0.34	0.48	0.48	0.02	0.04	0.05	0.07	0.08	0.07	0.02	0.05	0.05	0.1	0.05	0.05	0.04	0.05
ICG 4527	0.03	0.42	0.04	0.04	0.04	0.08	0.01	0.08	0.08	0.03	0.06	0.09	0.06	0.08	0.05	0.04	0.04	0	0	0.08	0.01	0.09	0.03	0.08	0.07	0.07	0.06	0	0.09	0.07	0.07	0.27	0.34	0.48	0.48	0.07	0.09	0.04	0.03	0.03	0	0.07	0.03	0.02	0.06	0.02	0.04	0.06	0.02
ICG 4538	0.03	0.42	0.04	0.04	0.04	0.07	0	0.08	0.07	0.02	0.06	0.09	0.06	0.07	0.05	0.04	0.04	0.01	0.01	0.07	0	0.08	0.03	0.07	0.07	0.07	0.06	0.01	0.09	0.07	0.07	0.27	0.34	0.48	0.49	0.06	0.09	0.04	0.02	0.02	0.01	0.07	0.02	0.02	0.06	0.02	0.04	0.06	0.02
ICG 4543	0.05	0.42	0.06	0.06	0.06	0.04	0.08	0.04	0.05	0.06	0.05	0.08	0.06	0.06	0.04	0.06	0.06	0.08	0.08	0.06	0.08	0.04	0.05	0	0.09	0.06	0.08	0.08	0.08	0.01	0.02	0.28	0.35	0.48	0.49	0.02	0.04	0.05	0.08	0.09	0.08	0.02	0.06	0.06	0.1	0.06	0.06	0.05	0.06
ICG 4598	0.03	0.42	0.04	0.04	0.04	0.07	0.01	0.08	0.07	0.02	0.06	0.09	0.06	0.07	0.05	0.04	0.04	0	0	0.07	0.01	0.08	0.03	0.07	0.07	0.07	0.06	0	0.09	0.07	0.07	0.27	0.34	0.48	0.49	0.06	0.09	0.04	0.03	0.03	0	0.07	0.02	0.02	0.06	0.02	0.04	0.06	0.02
ICG 4670	0.05	0.42	0.04	0.04	0.04	0.04	0.05	0.06	0.04	0.04	0.04	0.05	0.06	0.04	0.03	0.04	0.04	0.05	0.05	0.04	0.05	0.07	0.05	0.05	0.08	0.04	0.06	0.05	0.06	0.05	0.05	0.27	0.34	0.48	0.49	0.05	0.07	0.05	0.06	0.06	0.05	0.05	0.04	0.04	0.08	0.04	0.04	0.03	0.04
ICG 4684	0.08	0.42	0.08	0.08	0.08	0.06	0.09	0.04	0.07	0.08	0.07	0.06	0.05	0.07	0.06	0.08	0.08	0.09	0.09	0.07	0.09	0.03	0.08	0.05	0.08	0.07	0.1	0.09	0.06	0.05	0.05	0.28	0.35	0.48	0.49	0.05	0.03	0.07	0.07	0.08	0.09	0.05	0.08	0.08	0.08	0.08	0.08	0.07	0.08
ICG 4729	0.05	0.42	0.06	0.06	0.06	0.04	0.08	0.04	0.05	0.06	0.05	0.08	0.06	0.06	0.04	0.06	0.06	0.08	0.08	0.06	0.08	0.03	0.06	0.01	0.1	0.06	0.08	0.08	0.08	0.01	0.03	0.28	0.35	0.48	0.49	0.02	0.03	0.05	0.08	0.09	0.08	0.02	0.06	0.06	0.11	0.07	0.06	0.05	0.06
ICG 4746	0.05	0.42	0.04	0.04	0.04	0.06	0.04	0.06	0.06	0.04	0.05	0.08	0.06	0.06	0.05	0.05	0.04	0.05	0.05	0.06	0.04	0.06	0.05	0.05	0.08	0.06	0.07	0.05	0.08	0.05	0.05	0.27	0.34	0.48	0.49	0.05	0.06	0.05	0.05	0.06	0.05	0.05	0.04	0.04	0.08	0.04	0.05	0.05	0.04
ICG 4750	0.06	0.42	0.06	0.06	0.06	0.03	0.08	0.06	0.02	0.06	0.04	0.04	0.08	0.02	0.03	0.06	0.06	0.08	0.08	0.02	0.08	0.06	0.06	0.04	0.1	0.02	0.08	0.08	0.04	0.04	0.04	0.28	0.35	0.48	0.49	0.05	0.07	0.06	0.08	0.09	0.08	0.04	0.06	0.06	0.1	0.07	0.06	0.03	0.06
ICG 4764	0.06	0.42	0.06	0.06	0.06	0.03	0.08	0.06	0.02	0.06	0.04	0.04	0.08	0.02	0.03	0.06	0.06	0.08	0.08	0.02	0.07	0.07	0.07	0.05	0.09	0.02	0.07	0.08	0.04	0.05	0.04	0.28	0.35	0.48	0.49	0.05	0.07	0.06	0.08	0.09	0.08	0.04	0.06	0.06	0.1	0.06	0.06	0.02	0.06
ICG 4798	0.04	0.42	0.04	0.04	0.04	0.05	0.04	0.07	0.05	0.03	0.05	0.07	0.06	0.06	0.04	0.04	0.04	0.04	0.04	0.06	0.04	0.06	0.04	0.05	0.07	0.06	0.06	0.04	0.08	0.05	0.05	0.27	0.34	0.48	0.49	0.05	0.07	0.05	0.05	0.06	0.04	0.05	0.03	0.03	0.08	0.02	0.04	0.05	0.03
ICG 4906	0.03	0.42	0.05	0.05	0.05	0.06	0.04	0.06	0.07	0.05	0.06	0.08	0.06	0.07	0.05	0.05	0.05	0.04	0.04	0.07	0.04	0.06	0.04	0.04	0.08	0.07	0.07	0.04	0.09	0.04	0.05	0.27	0.34	0.48	0.48	0.04	0.06	0.04	0.05	0.06	0.04	0.05	0.04	0.04	0.08	0.05	0.05	0.06	0.05
ICG 4911	0.05	0.42	0.06	0.06	0.06	0.04	0.08	0.04	0.05	0.06	0.05	0.08	0.06	0.06	0.04	0.06	0.06	0.08	0.08	0.06	0.08	0.03	0.05	0.01	0.09	0.06	0.08	0.08	0.08	0.01	0.03	0.28	0.35	0.48	0.49	0.02	0.03	0.05	0.08	0.09	0.08	0.02	0.06	0.06	0.1	0.06	0.06	0.05	0.06
ICG 4955	0.05	0.42	0.05	0.05	0.05	0.04	0.07	0.04	0.05	0.05	0.04	0.07	0.06	0.05	0.04	0.05	0.05	0.07	0.07	0.05	0.07	0.04	0.05	0.02	0.09	0.05	0.07	0.07	0.07	0.02	0.03	0.28	0.34	0.48	0.49	0.03	0.04	0.05	0.07	0.08	0.07	0.02	0.05	0.05	0.1	0.06	0.05	0.04	0.06
ICG 4983	0.48	0.42	0.47	0.47	0.47	0.48	0.48	0.48	0.48	0.47	0.48	0.48	0.48	0.48	0.48	0.47	0.47	0.48	0.48	0.48	0.48	0.48	0.48	0.48	0.47	0.48	0.47	0.48	0.48	0.48	0.48	0.43	0.26	0.07	0.33	0.48	0.48	0.48	0.48	0.48	0.48	0.48	0.47	0.47	0.48	0.48	0.47	0.48	0.47
ICG 4998	0.03	0.42	0.04	0.04	0.04	0.08	0	0.08	0.08	0.03	0.06	0.09	0.06	0.08	0.05	0.04	0.04	0	0	0.08	0	0.09	0.03	0.08	0.07	0.08	0.06	0	0.09	0.07	0.07	0.27	0.34	0.48	0.48	0.07	0.09	0.04	0.03	0.03	0	0.07	0.02	0.02	0.06	0.02	0.04	0.06	0.02
ICG 5016	0.03	0.42	0.04	0.04	0.04	0.08	0	0.08	0.08	0.02	0.06	0.09	0.06	0.08	0.05	0.04	0.04	0.01	0.01	0.08	0	0.09	0.03	0.08	0.07	0.07	0.06	0.01	0.09	0.07	0.07	0.27	0.34	0.48	0.49	0.06	0.09	0.04	0.02	0.02	0.01	0.07	0.03	0.02	0.06	0.02	0.04	0.06	0.02
ICG 513	0.03	0.42	0.04	0.04	0.04	0.08	0	0.08	0.08	0.03	0.06	0.09	0.06	0.08	0.05	0.04	0.04	0	0	0.08	0.01	0.09	0.03	0.08	0.07	0.08	0.06	0	0.09	0.07	0.07	0.27	0.34	0.48	0.49	0.07	0.09	0.04	0.03	0.03	0	0.07	0.03	0.02	0.06	0.02	0.04	0.06	0.02
ICG 5195	0.05	0.42	0.06	0.06	0.06	0.04	0.07	0.04	0.05	0.06	0.05	0.07	0.06	0.06	0.04	0.06	0.06	0.08	0.08	0.06	0.07	0.04	0.05	0	0.09	0.06	0.08	0.08	0.08	0.01	0.02	0.28	0.35	0.48	0.49	0.02	0.04	0.05	0.08	0.09	0.07	0.02	0.06	0.06	0.1	0.06	0.06	0.05	0.06
ICG 5221	0.08	0.42	0.07	0.07	0.07	0.05	0.09	0.05	0.04	0.07	0.05	0.03	0.06	0.04	0.05	0.07	0.07	0.09	0.09	0.04	0.09	0.05	0.08	0.06	0.08	0.04	0.09	0.09	0.03	0.06	0.05	0.28	0.35	0.48	0.49	0.06	0.05	0.07	0.08	0.08	0.09	0.06	0.07	0.07	0.09	0.08	0.07	0.04	0.08
ICG 5236	0.05	0.42	0.06	0.06	0.06	0.04	0.07	0.04	0.05	0.06	0.05	0.08	0.06	0.06	0.04	0.06	0.06	0.08	0.08	0.06	0.07	0.04	0.05	0	0.09	0.06	0.08	0.08	0.08	0.01	0.02	0.28	0.35	0.48	0.49	0.02	0.04	0.05	0.08	0.09	0.08	0.02	0.06	0.06	0.1	0.06	0.06	0.05	0.06
ICG 5286	0.04	0.41	0.03	0.03	0.03	0.06	0.02	0.07	0.06	0.01	0.05	0.08	0.06	0.06	0.04	0.03	0.03	0.02	0.02	0.06	0.02	0.08	0.04	0.06	0.06	0.06	0.04	0.02	0.08	0.06	0.06	0.26	0.33	0.48	0.48	0.06	0.08	0.04	0.04	0.04	0.02	0.06	0.01	0.01	0.06	0	0.03	0.05	0.01
ICG 532	0.05	0.42	0.06	0.06	0.06	0.09	0.03	0.07	0.09	0.05	0.08	0.08	0.05	0.09	0.07	0.06	0.06	0.03	0.03	0.09	0.03	0.07	0.05	0.09	0.06	0.09	0.08	0.03	0.08	0.09	0.09	0.28	0.34	0.48	0.48	0.08	0.08	0.06	0.03	0.02	0.03	0.08	0.05	0.05	0.05	0.04	0.06	0.08	0.04
ICG 5327	0.05	0.42	0.06	0.06	0.06	0.09	0.03	0.07	0.09	0.05	0.08	0.08	0.05	0.09	0.07	0.06	0.06	0.03	0.03	0.09	0.03	0.07	0.04	0.09	0.06	0.09	0.08	0.03	0.08	0.09	0.08	0.27	0.34	0.47	0.48	0.08	0.07	0.06	0.02	0.02	0.03	0.08	0.05	0.04	0.05	0.04	0.06	0.08	0.04
ICG 5475	0.06	0.42	0.06	0.06	0.06	0.03	0.07	0.06	0.02	0.06	0.03	0.04	0.07	0.03	0.04	0.06	0.06	0.08	0.08	0.02	0.07	0.06	0.06	0.04	0.09	0.03	0.08	0.08	0.05	0.04	0.04	0.28	0.35	0.48	0.49	0.05	0.06	0.06	0.08	0.09	0.08	0.04	0.06	0.06	0.1	0.06	0.06	0.03	0.06
ICG 5494	0.07	0.42	0.07	0.07	0.07	0.06	0.08	0.02	0.07	0.07	0.06	0.06	0.05	0.07	0.05	0.07	0.07	0.09	0.09	0.07	0.08	0.03	0.07	0.03	0.08	0.07	0.09	0.09	0.06	0.03	0.04	0.28	0.34	0.47	0.48	0.04	0.03	0.06	0.07	0.07	0.09	0.03	0.07	0.07	0.08	0.07	0.07	0.06	0.07
ICG 5609	0.08	0.42	0.07	0.07	0.07	0.05	0.09	0.05	0.04	0.07	0.05	0.02	0.06	0.03	0.05	0.07	0.07	0.09	0.09	0.03	0.09	0.06	0.08	0.07	0.08	0.03	0.09	0.09	0.02	0.07	0.06	0.28	0.34	0.48	0.49	0.07	0.06	0.08	0.07	0.07	0.09	0.07	0.07	0.07	0.08	0.08	0.07	0.04	0.08
ICG 5662	0.03	0.42	0.04	0.04	0.04	0.08	0	0.08	0.08	0.03	0.06	0.09	0.06	0.08	0.05	0.04	0.04	0	0.01	0.08	0.01	0.09	0.03	0.08	0.07	0.08	0.06	0	0.09	0.08	0.07	0.27	0.34	0.48	0.49	0.07	0.09	0.04	0.03	0.03	0	0.07	0.03	0.02	0.06	0.02	0.04	0.07	0.02
ICG 5663	0.04	0.42	0.05	0.05	0.05	0.08	0.02	0.07	0.09	0.04	0.07	0.08	0.05	0.08	0.06	0.05	0.05	0.02	0.02	0.09	0.02	0.07	0.04	0.09	0.06	0.08	0.07	0.02	0.08	0.08	0.08	0.27	0.34	0.47	0.48	0.08	0.08	0.05	0.02	0.01	0.02	0.08	0.04	0.04	0.05	0.03	0.05	0.07	0.03
ICG 5745	0.03	0.42	0.04	0.04	0.04	0.06	0.02	0.07	0.07	0.03	0.05	0.08	0.06	0.07	0.05	0.04	0.04	0.02	0.02	0.07	0.02	0.07	0.02	0.06	0.07	0.07	0.06	0.02	0.09	0.06	0.06	0.27	0.34	0.48	0.49	0.06	0.08	0.04	0.04	0.04	0.02	0.05	0.03	0.03	0.07	0.02	0.04	0.06	0.03
ICG 5779	0.04	0.41	0.03	0.03	0.03	0.05	0.06	0.05	0.05	0.04	0.04	0.07	0.06	0.06	0.04	0.04	0.03	0.06	0.06	0.06	0.06	0.05	0.05	0.03	0.08	0.06	0.07	0.06	0.08	0.03	0.04	0.26	0.33	0.47	0.48	0.03	0.05	0.05	0.07	0.07	0.06	0.03	0.04	0.04	0.09	0.05	0.04	0.05	0.04
ICG 5827	0.03	0.41	0.04	0.04	0.04	0.07	0.02	0.08	0.07	0.03	0.06	0.09	0.06	0.07	0.05	0.04	0.04	0.02	0.02	0.07	0.02	0.08	0.03	0.07	0.08	0.07	0.06	0.02	0.09	0.07	0.06	0.27	0.34	0.48	0.48	0.06	0.08	0.04	0.03	0.04	0.02	0.06	0.03	0.03	0.07	0.03	0.04	0.06	0.03
ICG 5891	0.03	0.42	0.04	0.04	0.04	0.08	0	0.08	0.08	0.03	0.06	0.09	0.06	0.08	0.05	0.04	0.04	0	0	0.08	0.01	0.09	0.03	0.08	0.07	0.08	0.06	0	0.09	0.07	0.07	0.27	0.34	0.48	0.48	0.07	0.09	0.04	0.03	0.03	0	0.07	0.02	0.02	0.06	0.02	0.04	0.06	0.02
ICG 6022	0.06	0.42	0.03	0.03	0.03	0.07	0.06	0.06	0.07	0.04	0.06	0.07	0.06	0.07	0.06	0.03	0.03	0.06	0.06	0.07	0.06	0.06	0.07	0.07	0.06	0.07	0.07	0.06	0.07	0.07	0.07	0.27	0.33	0.47	0.48	0.07	0.07	0.07	0.05	0.05	0.06	0.07	0.04	0.04	0.06	0.05	0.03	0.06	0.04
ICG 6057	0.04	0.42	0.04	0.04	0.04	0.07	0.01	0.08	0.07	0.03	0.06	0.09	0.05	0.07	0.05	0.04	0.04	0.02	0.02	0.07	0.01	0.08	0.03	0.06	0.08	0.07	0.06	0.02	0.09	0.07	0.06	0.27	0.34	0.48	0.49	0.06	0.08	0.04	0.03	0.03	0.02	0.06	0.03	0.03	0.07	0.03	0.04	0.06	0.03
ICG 6201	0.06	0.42	0.05	0.05	0.05	0.03	0.07	0.06	0.02	0.05	0.04	0.03	0.07	0.01	0.03	0.05	0.05	0.07	0.07	0.01	0.07	0.07	0.06	0.05	0.09	0.02	0.07	0.07	0.04	0.05	0.04	0.27	0.34	0.48	0.49	0.05	0.07	0.06	0.08	0.08	0.07	0.05	0.05	0.05	0.1	0.06	0.05	0.02	0.06
ICG 6375	0.05	0.42	0.06	0.06	0.06	0.04	0.07	0.05	0.04	0.06	0.04	0.06	0.06	0.05	0.03	0.06	0.06	0.07	0.07	0.05	0.07	0.04	0.05	0.02	0.09	0.04	0.08	0.07	0.07	0.02	0.03	0.28	0.35	0.48	0.49	0.03	0.04	0.05	0.08	0.09	0.07	0.03	0.06	0.06	0.1	0.06	0.06	0.04	0.06
ICG 6394	0.04	0.42	0.04	0.04	0.04	0.05	0.04	0.06	0.06	0.03	0.05	0.08	0.06	0.06	0.04	0.04	0.04	0.05	0.05	0.06	0.04	0.06	0.05	0.04	0.07	0.06	0.06	0.05	0.08	0.04	0.05	0.27	0.34	0.48	0.48	0.04	0.06	0.05	0.06	0.06	0.05	0.04	0.03	0.03	0.08	0.03	0.04	0.05	0.03
ICG 6407	0.05	0.42	0.06	0.06	0.06	0.04	0.07	0.04	0.05	0.06	0.05	0.08	0.06	0.06	0.04	0.06	0.06	0.07	0.08	0.06	0.07	0.04	0.05	0.01	0.09	0.06	0.08	0.07	0.08	0	0.02	0.28	0.34	0.48	0.49	0.02	0.04	0.05	0.08	0.09	0.07	0.02	0.06	0.06	0.1	0.06	0.06	0.05	0.06
ICG 6643	0.04	0.41	0.01	0.01	0.01	0.06	0.04	0.06	0.06	0.02	0.04	0.07	0.06	0.06	0.04	0.01	0.01	0.04	0.04	0.06	0.03	0.07	0.05	0.06	0.07	0.05	0.05	0.04	0.07	0.05	0.05	0.25	0.32	0.47	0.48	0.05	0.07	0.05	0.05	0.05	0.04	0.05	0.02	0.02	0.07	0.02	0.01	0.04	0.02
ICG 6646	0.04	0.42	0.03	0.03	0.03	0.05	0.05	0.05	0.05	0.03	0.04	0.07	0.06	0.06	0.04	0.03	0.03	0.05	0.05	0.06	0.05	0.05	0.05	0.04	0.08	0.05	0.06	0.05	0.07	0.04	0.04	0.26	0.33	0.48	0.48	0.04	0.06	0.04	0.06	0.06	0.05	0.04	0.03	0.03	0.08	0.04	0.03	0.04	0.04
ICG 6654	0.04	0.42	0.05	0.05	0.05	0.05	0.05	0.05	0.05	0.04	0.05	0.07	0.06	0.06	0.04	0.05	0.05	0.05	0.05	0.06	0.05	0.05	0.04	0.03	0.08	0.06	0.06	0.05	0.08	0.03	0.04	0.27	0.34	0.48	0.49	0.04	0.05	0.04	0.06	0.07	0.05	0.03	0.04	0.04	0.08	0.04	0.05	0.05	0.04
ICG 6667	0.05	0.41	0.05	0.06	0.06	0.09	0.02	0.07	0.09	0.04	0.08	0.08	0.05	0.09	0.07	0.06	0.06	0.03	0.03	0.09	0.02	0.07	0.05	0.09	0.06	0.09	0.07	0.03	0.08	0.09	0.08	0.27	0.34	0.48	0.48	0.08	0.08	0.05	0.02	0.01	0.03	0.08	0.04	0.04	0.05	0.04	0.06	0.08	0.04
ICG 6703	0.05	0.42	0.06	0.06	0.06	0.03	0.07	0.05	0.04	0.06	0.04	0.06	0.07	0.04	0.04	0.06	0.06	0.07	0.07	0.04	0.07	0.05	0.06	0.02	0.09	0.04	0.08	0.07	0.06	0.03	0.03	0.28	0.34	0.48	0.49	0.03	0.05	0.05	0.08	0.09	0.07	0.03	0.06	0.06	0.1	0.06	0.06	0.04	0.06
ICG 6766	0.03	0.42	0.04	0.04	0.04	0.08	0	0.08	0.08	0.02	0.06	0.09	0.06	0.08	0.05	0.04	0.04	0	0.01	0.08	0	0.09	0.03	0.08	0.07	0.07	0.06	0.01	0.09	0.07	0.07	0.27	0.34	0.48	0.49	0.06	0.09	0.04	0.02	0.02	0	0.07	0.02	0.02	0.06	0.02	0.04	0.06	0.02
ICG 6813	0.03	0.42	0.04	0.04	0.04	0.08	0.01	0.08	0.08	0.03	0.06	0.09	0.06	0.08	0.05	0.04	0.04	0	0	0.08	0.01	0.09	0.03	0.08	0.07	0.08	0.06	0	0.09	0.08	0.07	0.27	0.34	0.48	0.49	0.07	0.09	0.04	0.03	0.03	0	0.07	0.03	0.02	0.06	0.02	0.04	0.06	0.02
ICG 6888	0.07	0.42	0.06	0.06	0.06	0.03	0.07	0.06	0.02	0.06	0.04	0.04	0.08	0.02	0.03	0.06	0.06	0.08	0.08	0.02	0.08	0.07	0.07	0.05	0.09	0.02	0.08	0.08	0.04	0.05	0.04	0.28	0.35	0.48	0.49	0.05	0.07	0.06	0.08	0.09	0.08	0.05	0.06	0.06	0.1	0.06	0.06	0.02	0.06
ICG 7153	0.05	0.42	0.06	0.06	0.06	0.09	0.03	0.07	0.1	0.05	0.08	0.08	0.05	0.09	0.07	0.06	0.06	0.03	0.03	0.09	0.03	0.07	0.05	0.1	0.06	0.09	0.08	0.03	0.08	0.09	0.09	0.27	0.34	0.47	0.48	0.09	0.08	0.06	0.03	0.02	0.03	0.09	0.05	0.05	0.05	0.04	0.06	0.08	0.05
ICG 7181	0.07	0.42	0.06	0.06	0.06	0.03	0.08	0.07	0.01	0.06	0.04	0.03	0.08	0.01	0.03	0.06	0.06	0.08	0.08	0.01	0.08	0.07	0.07	0.06	0.1	0.01	0.08	0.08	0.03	0.06	0.04	0.28	0.35	0.48	0.49	0.06	0.08	0.07	0.08	0.09	0.08	0.05	0.06	0.06	0.1	0.07	0.06	0.02	0.06
ICG 7190	0.05	0.42	0.05	0.05	0.05	0.04	0.07	0.04	0.05	0.05	0.04	0.07	0.06	0.05	0.04	0.05	0.05	0.07	0.07	0.05	0.07	0.04	0.05	0.02	0.09	0.05	0.08	0.07	0.07	0.02	0.03	0.27	0.34	0.48	0.49	0.02	0.04	0.05	0.07	0.08	0.07	0.02	0.05	0.06	0.1	0.06	0.05	0.04	0.06
ICG 721	0.03	0.42	0.04	0.04	0.04	0.08	0	0.08	0.08	0.02	0.06	0.09	0.06	0.08	0.05	0.04	0.04	0	0	0.08	0.01	0.09	0.03	0.08	0.07	0.07	0.06	0	0.09	0.07	0.07	0.27	0.34	0.48	0.48	0.06	0.09	0.04	0.03	0.03	0	0.07	0.02	0.02	0.06	0.02	0.04	0.06	0.02
ICG7243	0.05	0.42	0.05	0.05	0.05	0.09	0.02	0.07	0.09	0.04	0.08	0.08	0.05	0.09	0.07	0.06	0.06	0.02	0.02	0.09	0.02	0.07	0.05	0.09	0.06	0.09	0.07	0.02	0.08	0.09	0.08	0.27	0.34	0.47	0.48	0.08	0.08	0.05	0.02	0.02	0.02	0.08	0.04	0.04	0.05	0.04	0.06	0.08	0.04
ICG 76	0.03	0.42	0.04	0.04	0.04	0.08	0	0.08	0.08	0.03	0.06	0.09	0.06	0.08	0.05	0.04	0.04	0	0	0.08	0.01	0.09	0.03	0.08	0.07	0.08	0.06	0	0.09	0.08	0.07	0.27	0.34	0.48	0.49	0.07	0.09	0.04	0.03	0.03	0	0.07	0.03	0.02	0.06	0.02	0.04	0.06	0.02
ICG 7867	0.05	0.42	0.05	0.05	0.05	0.05	0.06	0.05	0.05	0.05	0.05	0.08	0.06	0.06	0.04	0.05	0.05	0.06	0.06	0.06	0.06	0.05	0.05	0.03	0.09	0.06	0.07	0.06	0.08	0.03	0.04	0.27	0.34	0.48	0.49	0.03	0.05	0.05	0.07	0.07	0.06	0.03	0.05	0.05	0.09	0.05	0.05	0.05	0.05
ICG 7883	0.06	0.41	0.05	0.05	0.05	0.09	0.04	0.07	0.09	0.04	0.07	0.08	0.05	0.09	0.07	0.05	0.05	0.04	0.04	0.09	0.03	0.07	0.06	0.09	0.06	0.09	0.07	0.04	0.08	0.08	0.08	0.27	0.33	0.47	0.48	0.08	0.08	0.06	0.03	0.03	0.04	0.08	0.04	0.04	0.05	0.04	0.05	0.08	0.04
ICG 7897	0.05	0.41	0.01	0.01	0.01	0.06	0.04	0.07	0.06	0.03	0.04	0.08	0.07	0.06	0.04	0.01	0.01	0.04	0.04	0.06	0.04	0.08	0.05	0.06	0.07	0.06	0.06	0.04	0.08	0.06	0.06	0.26	0.33	0.47	0.48	0.06	0.08	0.05	0.05	0.06	0.04	0.05	0.02	0.03	0.08	0.03	0.01	0.05	0.03
ICG 7906	0.07	0.42	0.08	0.08	0.08	0.06	0.09	0.03	0.07	0.07	0.06	0.07	0.05	0.08	0.06	0.08	0.08	0.09	0.09	0.08	0.09	0.03	0.07	0.02	0.08	0.07	0.09	0.09	0.07	0.03	0.04	0.28	0.34	0.48	0.48	0.04	0.02	0.06	0.07	0.08	0.09	0.04	0.07	0.08	0.09	0.08	0.08	0.07	0.08
ICG 7963	0.05	0.42	0.06	0.06	0.06	0.05	0.07	0.02	0.05	0.06	0.05	0.06	0.05	0.06	0.04	0.06	0.06	0.07	0.07	0.06	0.07	0.03	0.05	0.02	0.08	0.06	0.08	0.07	0.06	0.03	0.03	0.28	0.34	0.48	0.48	0.03	0.03	0.05	0.07	0.07	0.07	0.02	0.06	0.06	0.08	0.06	0.06	0.05	0.06
ICG 7969	0.05	0.42	0.05	0.05	0.05	0.04	0.07	0.04	0.05	0.06	0.04	0.07	0.06	0.05	0.03	0.05	0.05	0.07	0.07	0.05	0.07	0.04	0.05	0.02	0.09	0.05	0.08	0.07	0.07	0.02	0.02	0.27	0.34	0.48	0.49	0.02	0.04	0.05	0.08	0.08	0.07	0.02	0.05	0.06	0.1	0.06	0.05	0.04	0.06
ICG 8083	0.07	0.42	0.08	0.08	0.08	0.05	0.09	0.04	0.06	0.08	0.07	0.06	0.06	0.06	0.06	0.08	0.08	0.09	0.09	0.06	0.09	0.04	0.08	0.04	0.09	0.06	0.09	0.09	0.06	0.04	0.05	0.28	0.34	0.48	0.48	0.05	0.04	0.07	0.08	0.08	0.09	0.05	0.08	0.08	0.09	0.08	0.08	0.06	0.08
ICG 81	0.05	0.42	0.06	0.06	0.06	0.04	0.08	0.04	0.05	0.06	0.05	0.08	0.06	0.06	0.04	0.06	0.06	0.08	0.08	0.06	0.08	0.03	0.05	0.01	0.1	0.06	0.08	0.08	0.08	0.01	0.03	0.28	0.35	0.48	0.49	0.02	0.03	0.05	0.08	0.09	0.08	0.02	0.06	0.06	0.1	0.06	0.06	0.05	0.06
ICG 8106	0.07	0.42	0.07	0.07	0.07	0.06	0.08	0.04	0.06	0.07	0.06	0.05	0.05	0.07	0.06	0.07	0.07	0.09	0.09	0.07	0.08	0.04	0.07	0.05	0.08	0.07	0.09	0.09	0.05	0.05	0.06	0.28	0.34	0.47	0.48	0.05	0.04	0.07	0.07	0.07	0.09	0.06	0.07	0.07	0.08	0.08	0.07	0.06	0.07
ICG 8123	0.42	0.08	0.41	0.41	0.41	0.43	0.42	0.42	0.43	0.41	0.42	0.43	0.42	0.43	0.42	0.41	0.41	0.42	0.42	0.43	0.42	0.42	0.42	0.42	0.42	0.43	0.42	0.42	0.43	0.42	0.42	0.38	0.44	0.42	0.25	0.42	0.42	0.41	0.42	0.42	0.42	0.42	0.41	0.41	0.42	0.41	0.41	0.42	0.41
ICG 8124	0.46	0.17	0.45	0.45	0.45	0.46	0.46	0.46	0.46	0.45	0.46	0.47	0.46	0.47	0.45	0.45	0.45	0.46	0.46	0.47	0.46	0.46	0.46	0.46	0.45	0.46	0.44	0.46	0.47	0.46	0.46	0.41	0.4	0.34	0.2	0.46	0.47	0.45	0.46	0.46	0.46	0.46	0.45	0.45	0.46	0.45	0.45	0.46	0.45
ICG 8125	0.42	0.08	0.42	0.42	0.42	0.43	0.42	0.42	0.43	0.42	0.43	0.43	0.42	0.43	0.42	0.42	0.42	0.42	0.42	0.43	0.42	0.42	0.42	0.43	0.42	0.43	0.42	0.42	0.43	0.42	0.42	0.38	0.43	0.42	0.25	0.42	0.43	0.42	0.42	0.42	0.42	0.42	0.42	0.42	0.43	0.42	0.42	0.42	0.42
ICG 8138	0.47	0.22	0.46	0.46	0.46	0.47	0.47	0.47	0.47	0.46	0.47	0.48	0.47	0.47	0.46	0.46	0.46	0.47	0.47	0.47	0.47	0.47	0.47	0.47	0.47	0.47	0.46	0.47	0.48	0.47	0.47	0.43	0.39	0.32	0.11	0.47	0.48	0.46	0.47	0.47	0.47	0.47	0.46	0.46	0.47	0.46	0.46	0.47	0.46
ICG 8144	0.42	0.08	0.41	0.41	0.41	0.43	0.42	0.42	0.43	0.41	0.42	0.43	0.42	0.43	0.42	0.41	0.41	0.42	0.42	0.43	0.42	0.43	0.42	0.42	0.42	0.43	0.42	0.42	0.43	0.42	0.42	0.38	0.44	0.42	0.25	0.42	0.43	0.41	0.42	0.42	0.42	0.42	0.41	0.41	0.43	0.41	0.41	0.42	0.41
ICG 8164	0.45	0.43	0.44	0.44	0.44	0.45	0.45	0.44	0.45	0.44	0.45	0.45	0.44	0.45	0.44	0.44	0.44	0.45	0.45	0.45	0.45	0.45	0.45	0.45	0.44	0.45	0.44	0.45	0.45	0.45	0.45	0.39	0.15	0.19	0.33	0.45	0.45	0.44	0.45	0.44	0.45	0.45	0.44	0.44	0.44	0.44	0.44	0.45	0.44
ICG 8190	0.45	0.17	0.45	0.45	0.45	0.46	0.46	0.45	0.46	0.45	0.46	0.46	0.45	0.46	0.45	0.45	0.45	0.46	0.46	0.46	0.46	0.45	0.46	0.46	0.45	0.46	0.45	0.46	0.46	0.46	0.46	0.41	0.39	0.33	0.16	0.46	0.46	0.45	0.45	0.45	0.46	0.46	0.45	0.45	0.45	0.45	0.45	0.46	0.45
ICG 8195	0.42	0.04	0.42	0.42	0.42	0.43	0.42	0.42	0.43	0.42	0.43	0.43	0.42	0.43	0.42	0.42	0.42	0.42	0.42	0.43	0.42	0.42	0.42	0.43	0.42	0.43	0.42	0.42	0.43	0.42	0.42	0.38	0.44	0.42	0.25	0.42	0.43	0.42	0.42	0.42	0.42	0.42	0.42	0.42	0.43	0.42	0.42	0.42	0.42
ICG 8200	0.42	0.08	0.41	0.41	0.41	0.43	0.42	0.43	0.43	0.41	0.42	0.43	0.42	0.43	0.42	0.41	0.41	0.42	0.42	0.43	0.42	0.43	0.42	0.42	0.42	0.43	0.42	0.42	0.43	0.42	0.42	0.38	0.43	0.42	0.24	0.42	0.43	0.41	0.42	0.42	0.42	0.42	0.41	0.41	0.43	0.41	0.41	0.42	0.41
ICG 8201	0.44	0.18	0.44	0.44	0.44	0.45	0.44	0.45	0.45	0.44	0.45	0.45	0.45	0.45	0.44	0.44	0.44	0.44	0.44	0.45	0.44	0.45	0.44	0.45	0.44	0.45	0.44	0.44	0.45	0.45	0.45	0.41	0.45	0.44	0.31	0.45	0.45	0.44	0.45	0.45	0.44	0.45	0.44	0.44	0.45	0.44	0.44	0.45	0.44
ICG 8203	0.42	0.08	0.41	0.41	0.41	0.43	0.42	0.42	0.43	0.41	0.42	0.43	0.42	0.43	0.42	0.41	0.41	0.42	0.42	0.43	0.42	0.43	0.42	0.42	0.42	0.43	0.42	0.42	0.43	0.42	0.42	0.38	0.44	0.42	0.25	0.42	0.43	0.41	0.42	0.42	0.42	0.42	0.41	0.41	0.43	0.41	0.41	0.42	0.41
ICG 8205	0.31	0.36	0.29	0.29	0.29	0.32	0.31	0.32	0.32	0.3	0.31	0.32	0.32	0.32	0.3	0.29	0.29	0.31	0.31	0.32	0.31	0.32	0.31	0.32	0.32	0.32	0.31	0.31	0.32	0.31	0.31	0.26	0.32	0.44	0.43	0.31	0.32	0.31	0.31	0.31	0.31	0.31	0.29	0.3	0.32	0.3	0.29	0.31	0.3
ICG 8206	0.39	0.32	0.38	0.38	0.38	0.4	0.39	0.4	0.4	0.38	0.39	0.41	0.4	0.4	0.39	0.38	0.38	0.39	0.39	0.4	0.39	0.4	0.39	0.4	0.39	0.4	0.39	0.39	0.41	0.4	0.4	0.34	0.31	0.33	0.23	0.39	0.41	0.39	0.4	0.4	0.39	0.39	0.38	0.38	0.4	0.38	0.38	0.39	0.38
ICG 8211	0.43	0.11	0.42	0.42	0.42	0.43	0.43	0.42	0.43	0.42	0.43	0.43	0.42	0.44	0.42	0.42	0.42	0.43	0.43	0.43	0.43	0.43	0.43	0.43	0.42	0.43	0.43	0.43	0.43	0.43	0.43	0.39	0.42	0.38	0.25	0.43	0.43	0.42	0.43	0.42	0.43	0.43	0.42	0.42	0.43	0.42	0.42	0.43	0.42
ICG 8216	0.43	0.1	0.43	0.43	0.43	0.44	0.43	0.43	0.44	0.43	0.43	0.44	0.43	0.44	0.43	0.43	0.43	0.43	0.43	0.44	0.43	0.43	0.43	0.43	0.43	0.44	0.43	0.43	0.44	0.43	0.43	0.4	0.43	0.41	0.24	0.43	0.44	0.43	0.43	0.43	0.43	0.43	0.43	0.43	0.44	0.43	0.43	0.43	0.43
ICG 8253	0.06	0.42	0.06	0.06	0.06	0.04	0.07	0.05	0.03	0.06	0.04	0.05	0.07	0.03	0.03	0.06	0.06	0.07	0.08	0.03	0.07	0.06	0.06	0.03	0.1	0.03	0.08	0.08	0.05	0.04	0.03	0.28	0.35	0.48	0.49	0.04	0.06	0.06	0.08	0.09	0.07	0.04	0.06	0.06	0.1	0.06	0.06	0.03	0.06
ICG 8285	0.03	0.42	0.04	0.04	0.04	0.08	0	0.08	0.08	0.02	0.06	0.09	0.06	0.08	0.05	0.04	0.04	0	0.01	0.08	0	0.09	0.03	0.08	0.07	0.07	0.06	0.01	0.09	0.07	0.07	0.27	0.34	0.48	0.49	0.06	0.09	0.04	0.02	0.02	0	0.07	0.03	0.02	0.06	0.02	0.04	0.06	0.02
ICG 8490	0.05	0.42	0.05	0.05	0.05	0.09	0.02	0.07	0.09	0.04	0.08	0.08	0.05	0.09	0.07	0.06	0.05	0.02	0.02	0.09	0.02	0.07	0.05	0.09	0.06	0.09	0.07	0.02	0.08	0.09	0.08	0.27	0.34	0.47	0.48	0.08	0.08	0.05	0.02	0.02	0.02	0.08	0.04	0.04	0.05	0.04	0.06	0.08	0.04
ICG 8517	0.06	0.42	0.05	0.05	0.05	0.03	0.07	0.06	0.03	0.05	0.04	0.04	0.07	0.02	0.03	0.05	0.05	0.07	0.07	0.02	0.07	0.06	0.06	0.05	0.08	0.02	0.07	0.07	0.04	0.05	0.04	0.27	0.34	0.48	0.49	0.05	0.06	0.06	0.07	0.08	0.07	0.04	0.05	0.05	0.09	0.05	0.05	0.02	0.05
ICG 8567	0.06	0.42	0.07	0.07	0.07	0.05	0.08	0.03	0.06	0.07	0.06	0.06	0.05	0.07	0.05	0.07	0.07	0.08	0.08	0.07	0.08	0.02	0.07	0.02	0.08	0.07	0.09	0.08	0.06	0.03	0.04	0.28	0.34	0.48	0.49	0.04	0.02	0.06	0.07	0.08	0.08	0.04	0.07	0.07	0.09	0.07	0.07	0.06	0.07
ICG 862	0.03	0.41	0.04	0.04	0.04	0.08	0.01	0.08	0.08	0.03	0.07	0.09	0.06	0.08	0.06	0.04	0.04	0.01	0.01	0.08	0.01	0.09	0.03	0.08	0.07	0.08	0.06	0.01	0.1	0.08	0.07	0.27	0.34	0.48	0.48	0.07	0.09	0.04	0.03	0.03	0.01	0.07	0.03	0.03	0.06	0.02	0.04	0.07	0.03
ICG 875	0.03	0.42	0.04	0.04	0.04	0.08	0	0.08	0.08	0.03	0.06	0.09	0.06	0.08	0.05	0.04	0.04	0	0	0.08	0.01	0.09	0.03	0.08	0.07	0.08	0.06	0	0.09	0.08	0.07	0.27	0.34	0.48	0.49	0.07	0.09	0.04	0.03	0.03	0	0.07	0.03	0.02	0.06	0.02	0.04	0.07	0.02
ICG 8751	0.05	0.41	0.01	0.01	0.01	0.06	0.04	0.07	0.06	0.02	0.04	0.07	0.06	0.06	0.04	0.01	0.01	0.04	0.04	0.06	0.04	0.07	0.05	0.06	0.07	0.06	0.05	0.04	0.08	0.06	0.05	0.25	0.33	0.47	0.48	0.05	0.08	0.05	0.05	0.05	0.04	0.05	0.02	0.02	0.07	0.03	0.01	0.05	0.03
ICG 8760	0.03	0.42	0.04	0.04	0.04	0.08	0	0.08	0.08	0.03	0.06	0.09	0.06	0.08	0.05	0.04	0.04	0	0	0.08	0.01	0.09	0.03	0.08	0.07	0.08	0.06	0	0.09	0.08	0.07	0.27	0.34	0.48	0.48	0.07	0.09	0.04	0.03	0.03	0	0.07	0.03	0.02	0.06	0.02	0.04	0.07	0.02
ICG 8956	0.45	0.21	0.45	0.45	0.45	0.46	0.45	0.46	0.46	0.45	0.46	0.47	0.46	0.46	0.45	0.45	0.45	0.45	0.45	0.46	0.46	0.46	0.45	0.46	0.46	0.46	0.45	0.46	0.47	0.46	0.46	0.41	0.38	0.32	0.15	0.46	0.46	0.45	0.46	0.46	0.45	0.45	0.45	0.45	0.46	0.45	0.45	0.46	0.45
ICG 8959	0.46	0.22	0.46	0.46	0.46	0.47	0.46	0.47	0.47	0.46	0.46	0.47	0.47	0.47	0.46	0.46	0.46	0.46	0.46	0.47	0.46	0.47	0.46	0.47	0.46	0.47	0.46	0.46	0.47	0.46	0.46	0.42	0.38	0.32	0.14	0.46	0.47	0.46	0.47	0.47	0.46	0.46	0.46	0.46	0.47	0.46	0.46	0.46	0.46
ICG 8973	0.47	0.22	0.46	0.46	0.46	0.47	0.47	0.46	0.47	0.46	0.47	0.47	0.46	0.47	0.46	0.46	0.46	0.47	0.47	0.47	0.47	0.46	0.47	0.47	0.46	0.47	0.46	0.47	0.47	0.47	0.47	0.42	0.37	0.31	0.15	0.47	0.47	0.46	0.47	0.46	0.47	0.47	0.46	0.46	0.47	0.46	0.46	0.47	0.46
ICG 9037	0.03	0.42	0.04	0.04	0.04	0.08	0.01	0.08	0.08	0.03	0.06	0.09	0.06	0.08	0.05	0.04	0.04	0	0	0.08	0.01	0.09	0.03	0.08	0.07	0.07	0.06	0	0.09	0.07	0.07	0.27	0.34	0.48	0.49	0.07	0.09	0.04	0.03	0.03	0	0.07	0.03	0.02	0.06	0.02	0.04	0.06	0.02
ICG 9249	0.05	0.42	0.05	0.05	0.05	0.04	0.07	0.03	0.05	0.05	0.04	0.07	0.06	0.05	0.04	0.05	0.05	0.07	0.07	0.05	0.07	0.03	0.05	0.02	0.09	0.05	0.07	0.07	0.07	0.02	0.02	0.27	0.34	0.48	0.48	0.02	0.04	0.05	0.07	0.08	0.07	0.01	0.05	0.05	0.09	0.06	0.05	0.04	0.06
ICG 928	0.03	0.42	0.04	0.04	0.04	0.08	0	0.08	0.08	0.03	0.06	0.09	0.06	0.08	0.05	0.04	0.04	0	0	0.08	0.01	0.09	0.03	0.08	0.07	0.08	0.06	0	0.09	0.08	0.07	0.27	0.34	0.48	0.48	0.07	0.09	0.04	0.03	0.03	0	0.07	0.02	0.02	0.06	0.02	0.04	0.06	0.02
ICG 9315	0.07	0.42	0.07	0.07	0.07	0.05	0.09	0.04	0.05	0.07	0.06	0.05	0.05	0.06	0.05	0.07	0.07	0.09	0.09	0.06	0.09	0.04	0.07	0.04	0.08	0.06	0.09	0.09	0.05	0.04	0.05	0.28	0.34	0.48	0.49	0.05	0.03	0.07	0.07	0.08	0.09	0.05	0.07	0.07	0.09	0.08	0.07	0.05	0.08
ICG 9362	0.05	0.42	0.07	0.07	0.07	0.06	0.07	0.04	0.07	0.06	0.06	0.07	0.04	0.07	0.06	0.07	0.07	0.07	0.07	0.08	0.07	0.04	0.05	0.05	0.07	0.07	0.08	0.07	0.07	0.04	0.05	0.28	0.34	0.48	0.48	0.05	0.04	0.06	0.05	0.06	0.07	0.05	0.06	0.06	0.07	0.06	0.07	0.06	0.06
ICG 9418	0.05	0.42	0.06	0.06	0.06	0.04	0.07	0.04	0.05	0.06	0.05	0.08	0.06	0.06	0.04	0.06	0.06	0.07	0.08	0.06	0.07	0.04	0.05	0.01	0.1	0.06	0.08	0.08	0.08	0.02	0.02	0.28	0.34	0.48	0.48	0.02	0.04	0.05	0.08	0.09	0.07	0.02	0.06	0.06	0.1	0.06	0.06	0.05	0.06
ICG 9449	0.05	0.42	0.05	0.05	0.05	0.05	0.06	0.05	0.05	0.05	0.05	0.07	0.06	0.06	0.04	0.05	0.05	0.06	0.06	0.06	0.06	0.05	0.05	0.03	0.09	0.05	0.08	0.06	0.08	0.03	0.03	0.27	0.34	0.48	0.49	0.03	0.05	0.05	0.06	0.07	0.06	0.03	0.05	0.05	0.09	0.05	0.05	0.05	0.05
ICG 9507	0.05	0.42	0.05	0.05	0.05	0.04	0.07	0.03	0.05	0.05	0.04	0.07	0.06	0.05	0.04	0.05	0.05	0.07	0.07	0.05	0.07	0.03	0.05	0.01	0.09	0.05	0.08	0.07	0.07	0.02	0.02	0.27	0.34	0.48	0.48	0.02	0.04	0.04	0.07	0.08	0.07	0.01	0.05	0.05	0.1	0.06	0.05	0.04	0.06
ICG 9666	0.03	0.42	0.04	0.04	0.04	0.08	0	0.08	0.08	0.03	0.06	0.09	0.06	0.08	0.05	0.04	0.04	0	0	0.08	0.01	0.09	0.03	0.08	0.07	0.08	0.06	0	0.09	0.08	0.07	0.27	0.34	0.48	0.49	0.07	0.09	0.04	0.03	0.03	0	0.07	0.03	0.02	0.06	0.02	0.04	0.07	0.02
ICG 9777	0.03	0.42	0.04	0.04	0.04	0.08	0	0.08	0.08	0.03	0.06	0.09	0.06	0.08	0.05	0.04	0.04	0	0	0.08	0.01	0.09	0.03	0.08	0.07	0.08	0.06	0	0.09	0.07	0.07	0.27	0.34	0.48	0.48	0.06	0.09	0.04	0.03	0.03	0	0.07	0.02	0.02	0.06	0.02	0.04	0.07	0.02
ICG 9809	0.05	0.42	0.05	0.05	0.05	0.03	0.07	0.04	0.05	0.05	0.04	0.07	0.06	0.05	0.03	0.05	0.05	0.07	0.07	0.05	0.07	0.04	0.05	0.01	0.09	0.05	0.07	0.07	0.07	0.01	0.02	0.27	0.34	0.48	0.49	0.02	0.04	0.04	0.07	0.08	0.07	0.02	0.05	0.05	0.1	0.06	0.05	0.04	0.06
ICG 9842	0.03	0.42	0.04	0.04	0.04	0.08	0.01	0.08	0.08	0.03	0.06	0.09	0.06	0.08	0.05	0.04	0.04	0	0	0.08	0.01	0.09	0.03	0.08	0.07	0.07	0.06	0	0.09	0.07	0.07	0.27	0.34	0.48	0.49	0.06	0.09	0.04	0.03	0.03	0	0.07	0.02	0.02	0.06	0.02	0.04	0.06	0.02
ICG 9905	0.03	0.42	0.04	0.04	0.04	0.08	0.01	0.08	0.08	0.03	0.06	0.09	0.06	0.08	0.05	0.04	0.04	0	0	0.08	0.01	0.09	0.03	0.08	0.07	0.08	0.06	0	0.09	0.07	0.07	0.27	0.34	0.48	0.49	0.06	0.09	0.04	0.03	0.03	0	0.07	0.03	0.02	0.06	0.02	0.04	0.06	0.02
ICG 9961	0.03	0.42	0.04	0.04	0.04	0.08	0	0.08	0.08	0.03	0.06	0.09	0.06	0.08	0.05	0.04	0.04	0	0	0.08	0.01	0.09	0.03	0.08	0.07	0.08	0.06	0	0.09	0.08	0.07	0.27	0.34	0.48	0.49	0.07	0.09	0.04	0.03	0.03	0	0.07	0.03	0.02	0.06	0.02	0.04	0.06	0.02
ICG 9987	0.06	0.42	0.05	0.05	0.05	0.03	0.07	0.06	0.03	0.05	0.04	0.04	0.07	0.02	0.02	0.05	0.05	0.07	0.07	0.02	0.07	0.06	0.06	0.05	0.09	0.02	0.07	0.07	0.04	0.05	0.04	0.27	0.34	0.48	0.49	0.05	0.07	0.05	0.07	0.08	0.07	0.04	0.05	0.05	0.1	0.05	0.05	0.01	0.05
ICGL 3	0.04	0.41	0.04	0.04	0.04	0.05	0.05	0.05	0.06	0.04	0.05	0.08	0.06	0.06	0.04	0.04	0.04	0.05	0.05	0.06	0.05	0.06	0.04	0.04	0.08	0.06	0.07	0.05	0.08	0.04	0.04	0.27	0.34	0.48	0.48	0.04	0.06	0.04	0.06	0.07	0.05	0.04	0.04	0.04	0.09	0.04	0.04	0.05	0.05
ICGL 5	0.04	0.42	0.03	0.03	0.03	0.06	0.04	0.07	0.06	0.03	0.05	0.08	0.04	0.06	0.04	0.03	0.03	0.04	0.04	0.06	0.04	0.07	0.04	0.05	0.08	0.06	0.07	0.04	0.08	0.05	0.05	0.26	0.34	0.48	0.48	0.04	0.07	0.05	0.05	0.06	0.04	0.05	0.03	0.03	0.08	0.03	0.03	0.05	0.03
ICGV 01232	0.04	0.42	0.06	0.06	0.06	0.04	0.06	0.05	0.05	0.05	0.05	0.07	0.06	0.06	0.04	0.06	0.06	0.06	0.06	0.06	0.05	0.05	0.04	0.03	0.09	0.05	0.07	0.06	0.07	0.04	0.04	0.28	0.34	0.48	0.49	0.04	0.06	0.04	0.06	0.07	0.06	0.04	0.05	0.05	0.09	0.05	0.06	0.05	0.05
ICGV 01276	0.05	0.42	0.05	0.05	0.05	0.08	0.05	0.08	0.08	0.04	0.07	0.09	0.07	0.08	0.06	0.05	0.05	0.05	0.05	0.08	0.05	0.08	0.05	0.07	0.07	0.08	0.05	0.05	0.1	0.07	0.07	0.28	0.34	0.48	0.49	0.06	0.09	0.06	0.06	0.06	0.05	0.07	0.04	0.04	0.07	0.04	0.05	0.07	0.04
ICGV 01328	0.07	0.43	0.07	0.07	0.07	0.07	0.07	0.09	0.08	0.07	0.07	0.09	0.09	0.07	0.07	0.07	0.07	0.07	0.07	0.07	0.07	0.09	0.07	0.08	0.07	0.07	0.05	0.07	0.09	0.08	0.08	0.29	0.35	0.47	0.48	0.08	0.1	0.08	0.09	0.09	0.07	0.08	0.07	0.07	0.09	0.07	0.07	0.07	0.07
ICGV 02022	0.04	0.42	0.05	0.05	0.05	0.04	0.06	0.05	0.05	0.05	0.05	0.07	0.06	0.05	0.04	0.05	0.05	0.06	0.06	0.05	0.06	0.05	0.04	0.04	0.09	0.05	0.07	0.06	0.07	0.04	0.04	0.27	0.34	0.48	0.49	0.03	0.06	0.05	0.06	0.07	0.06	0.03	0.05	0.05	0.09	0.05	0.05	0.04	0.05
ICGV 02038	0.05	0.42	0.05	0.05	0.05	0.04	0.06	0.05	0.05	0.05	0.05	0.07	0.06	0.05	0.04	0.05	0.05	0.06	0.06	0.05	0.06	0.05	0.05	0.03	0.09	0.05	0.07	0.06	0.07	0.03	0.03	0.27	0.34	0.48	0.49	0.03	0.05	0.05	0.07	0.07	0.06	0.03	0.05	0.05	0.09	0.05	0.05	0.04	0.05
ICGV 02148	0.07	0.42	0.08	0.08	0.08	0.06	0.09	0.04	0.07	0.08	0.06	0.06	0.05	0.07	0.06	0.08	0.08	0.09	0.09	0.07	0.09	0.03	0.07	0.04	0.08	0.07	0.09	0.09	0.06	0.04	0.05	0.28	0.34	0.48	0.49	0.05	0.03	0.07	0.07	0.08	0.09	0.05	0.08	0.08	0.09	0.08	0.08	0.06	0.08
ICGV 02189	0.06	0.42	0.06	0.06	0.06	0.04	0.08	0.05	0.05	0.06	0.05	0.07	0.06	0.05	0.04	0.06	0.06	0.08	0.08	0.05	0.08	0.04	0.06	0.02	0.1	0.05	0.08	0.08	0.07	0.02	0.03	0.28	0.35	0.48	0.49	0.03	0.04	0.05	0.08	0.09	0.08	0.03	0.06	0.06	0.11	0.07	0.06	0.04	0.06
ICGV 02194	0.06	0.42	0.06	0.06	0.06	0.06	0.07	0.04	0.07	0.06	0.06	0.07	0.05	0.07	0.05	0.06	0.06	0.07	0.07	0.07	0.07	0.04	0.06	0.04	0.07	0.07	0.08	0.07	0.07	0.04	0.05	0.28	0.34	0.48	0.48	0.04	0.04	0.06	0.06	0.07	0.07	0.05	0.06	0.06	0.08	0.06	0.06	0.06	0.06
ICGV 02271	0.05	0.42	0.06	0.06	0.05	0.06	0.06	0.05	0.06	0.05	0.06	0.06	0.05	0.06	0.05	0.06	0.05	0.06	0.06	0.06	0.06	0.05	0.06	0.05	0.07	0.06	0.07	0.06	0.06	0.05	0.05	0.28	0.34	0.48	0.49	0.05	0.05	0.05	0.05	0.05	0.06	0.05	0.05	0.05	0.07	0.05	0.06	0.06	0.05
ICGV 02266	0.04	0.42	0.06	0.06	0.06	0.08	0.05	0.08	0.08	0.05	0.07	0.09	0.07	0.08	0.06	0.06	0.06	0.04	0.04	0.08	0.05	0.08	0.03	0.07	0.07	0.08	0.05	0.04	0.1	0.07	0.07	0.28	0.34	0.48	0.48	0.06	0.09	0.05	0.06	0.06	0.04	0.06	0.05	0.05	0.07	0.05	0.06	0.07	0.05
ICGV 02286	0.06	0.42	0.05	0.05	0.05	0.08	0.05	0.08	0.08	0.05	0.07	0.1	0.08	0.08	0.06	0.05	0.05	0.05	0.05	0.08	0.05	0.08	0.05	0.07	0.07	0.08	0.05	0.05	0.1	0.07	0.07	0.28	0.34	0.48	0.48	0.07	0.09	0.06	0.06	0.07	0.05	0.07	0.05	0.05	0.08	0.05	0.06	0.07	0.05
ICGV 02290	0.03	0.42	0.04	0.04	0.04	0.07	0.03	0.07	0.07	0.03	0.06	0.08	0.06	0.07	0.05	0.04	0.04	0.03	0.03	0.07	0.03	0.07	0.03	0.06	0.07	0.07	0.06	0.03	0.09	0.06	0.06	0.27	0.34	0.48	0.48	0.06	0.08	0.04	0.04	0.04	0.03	0.06	0.03	0.03	0.07	0.03	0.04	0.06	0.03
ICGV 02446	0.06	0.42	0.06	0.06	0.06	0.08	0.06	0.08	0.08	0.05	0.07	0.09	0.08	0.08	0.06	0.06	0.06	0.06	0.07	0.08	0.06	0.09	0.06	0.07	0.06	0.08	0.04	0.06	0.09	0.07	0.07	0.28	0.34	0.47	0.48	0.07	0.09	0.07	0.08	0.08	0.06	0.07	0.05	0.05	0.07	0.05	0.06	0.07	0.05
ICGV 86011	0.04	0.41	0.06	0.06	0.06	0.07	0.06	0.05	0.08	0.06	0.07	0.07	0.04	0.08	0.06	0.06	0.06	0.06	0.06	0.08	0.06	0.05	0.05	0.06	0.06	0.08	0.08	0.06	0.07	0.06	0.06	0.28	0.34	0.47	0.48	0.06	0.05	0.05	0.05	0.04	0.06	0.06	0.06	0.06	0.07	0.06	0.06	0.07	0.06
ICGV 86325	0.03	0.42	0.04	0.04	0.04	0.08	0	0.08	0.08	0.02	0.06	0.09	0.06	0.08	0.05	0.04	0.04	0	0.01	0.08	0	0.09	0.03	0.08	0.07	0.07	0.06	0.01	0.09	0.07	0.07	0.27	0.34	0.48	0.49	0.06	0.09	0.04	0.03	0.02	0	0.07	0.03	0.02	0.06	0.02	0.04	0.06	0.02
ICGV 86326	0.05	0.42	0.06	0.06	0.06	0.09	0.03	0.07	0.09	0.05	0.08	0.08	0.05	0.09	0.07	0.06	0.06	0.03	0.03	0.09	0.03	0.07	0.04	0.09	0.06	0.09	0.08	0.03	0.08	0.09	0.08	0.27	0.34	0.47	0.48	0.08	0.07	0.06	0.02	0.02	0.03	0.08	0.05	0.05	0.05	0.04	0.06	0.08	0.05
ICGV 86590	0.04	0.42	0.03	0.03	0.03	0.07	0.03	0.07	0.07	0.03	0.05	0.07	0.05	0.07	0.05	0.03	0.03	0.03	0.03	0.07	0.03	0.07	0.04	0.07	0.06	0.07	0.06	0.03	0.07	0.07	0.06	0.26	0.33	0.48	0.48	0.06	0.07	0.05	0.04	0.04	0.03	0.06	0.03	0.03	0.06	0.03	0.03	0.06	0.03
ICGV 87160	0.05	0.41	0.03	0.03	0.03	0.05	0.06	0.06	0.05	0.04	0.04	0.07	0.06	0.05	0.04	0.03	0.03	0.06	0.06	0.05	0.06	0.06	0.05	0.04	0.08	0.05	0.07	0.06	0.07	0.04	0.04	0.27	0.34	0.48	0.48	0.04	0.06	0.05	0.07	0.07	0.06	0.04	0.04	0.04	0.09	0.05	0.04	0.04	0.04
ICGV 87354	0.06	0.41	0.04	0.04	0.04	0.07	0.06	0.05	0.07	0.05	0.06	0.06	0.05	0.07	0.05	0.04	0.04	0.07	0.07	0.07	0.06	0.05	0.06	0.06	0.06	0.07	0.07	0.07	0.06	0.06	0.06	0.27	0.33	0.47	0.48	0.06	0.05	0.06	0.05	0.05	0.06	0.06	0.05	0.05	0.07	0.05	0.04	0.06	0.05
ICGV 87378	0.06	0.42	0.06	0.06	0.06	0.03	0.08	0.06	0.03	0.06	0.04	0.04	0.07	0.03	0.04	0.06	0.06	0.08	0.08	0.02	0.08	0.06	0.06	0.04	0.1	0.03	0.08	0.08	0.05	0.04	0.04	0.28	0.35	0.48	0.49	0.04	0.06	0.06	0.08	0.09	0.08	0.04	0.06	0.06	0.1	0.07	0.06	0.03	0.06
ICGV 87921	0.05	0.42	0.05	0.05	0.05	0.04	0.06	0.05	0.05	0.05	0.04	0.07	0.06	0.05	0.04	0.05	0.05	0.06	0.06	0.05	0.06	0.05	0.05	0.03	0.09	0.05	0.07	0.06	0.07	0.03	0.04	0.27	0.34	0.48	0.49	0.03	0.05	0.05	0.07	0.08	0.06	0.03	0.05	0.05	0.09	0.05	0.05	0.04	0.05
ICGV 88145	0.06	0.42	0.06	0.06	0.06	0.04	0.08	0.05	0.04	0.06	0.04	0.06	0.07	0.04	0.04	0.06	0.06	0.08	0.08	0.04	0.08	0.05	0.06	0.02	0.1	0.04	0.08	0.08	0.06	0.02	0.03	0.28	0.35	0.48	0.49	0.03	0.05	0.06	0.08	0.09	0.08	0.03	0.06	0.06	0.11	0.07	0.06	0.04	0.07
ICGV 91116	0.05	0.42	0.06	0.06	0.06	0.04	0.08	0.04	0.05	0.06	0.05	0.07	0.06	0.05	0.04	0.06	0.06	0.08	0.08	0.05	0.08	0.04	0.05	0.01	0.1	0.05	0.08	0.08	0.07	0.02	0.03	0.28	0.35	0.48	0.49	0.02	0.04	0.05	0.08	0.09	0.08	0.02	0.06	0.06	0.1	0.06	0.06	0.04	0.06
ICGV 91278	0.05	0.42	0.05	0.05	0.05	0.04	0.07	0.05	0.04	0.06	0.04	0.06	0.06	0.04	0.03	0.06	0.05	0.07	0.07	0.04	0.07	0.05	0.05	0.03	0.09	0.04	0.08	0.07	0.06	0.03	0.03	0.28	0.34	0.48	0.49	0.03	0.05	0.05	0.08	0.09	0.07	0.03	0.06	0.06	0.1	0.06	0.06	0.03	0.06
ICGV 92206	0.06	0.42	0.07	0.07	0.07	0.06	0.07	0.04	0.07	0.06	0.06	0.06	0.05	0.07	0.06	0.07	0.07	0.07	0.07	0.07	0.07	0.04	0.07	0.05	0.07	0.07	0.09	0.07	0.06	0.05	0.06	0.28	0.34	0.48	0.49	0.05	0.04	0.07	0.06	0.06	0.07	0.05	0.06	0.06	0.07	0.07	0.07	0.06	0.06
ICGV 92234	0.06	0.42	0.06	0.06	0.06	0.03	0.08	0.06	0.03	0.06	0.04	0.04	0.07	0.02	0.04	0.06	0.06	0.08	0.08	0.02	0.08	0.06	0.07	0.04	0.1	0.02	0.08	0.08	0.05	0.04	0.04	0.28	0.35	0.48	0.49	0.04	0.06	0.06	0.08	0.09	0.08	0.04	0.06	0.06	0.1	0.06	0.06	0.03	0.06
ICGV 92267	0.05	0.42	0.05	0.05	0.05	0.05	0.05	0.06	0.05	0.05	0.05	0.07	0.06	0.05	0.04	0.05	0.05	0.06	0.06	0.05	0.05	0.06	0.04	0.04	0.08	0.05	0.06	0.06	0.07	0.04	0.04	0.27	0.34	0.48	0.49	0.04	0.06	0.04	0.06	0.07	0.05	0.04	0.05	0.05	0.09	0.05	0.05	0.05	0.05
ICGV 93470	0.03	0.42	0.05	0.05	0.05	0.06	0.03	0.07	0.07	0.04	0.06	0.08	0.06	0.07	0.05	0.05	0.05	0.03	0.03	0.07	0.03	0.07	0.02	0.05	0.08	0.07	0.06	0.03	0.09	0.05	0.05	0.27	0.34	0.48	0.49	0.05	0.07	0.04	0.04	0.05	0.03	0.05	0.04	0.03	0.08	0.03	0.05	0.06	0.03
ICGV 94169	0.05	0.42	0.06	0.06	0.06	0.08	0.04	0.06	0.09	0.05	0.07	0.07	0.05	0.09	0.07	0.06	0.06	0.04	0.04	0.09	0.04	0.06	0.04	0.08	0.06	0.09	0.08	0.04	0.08	0.08	0.08	0.27	0.34	0.48	0.48	0.07	0.07	0.06	0.03	0.03	0.04	0.07	0.05	0.05	0.05	0.04	0.06	0.08	0.04
ICGV 94361	0.04	0.42	0.05	0.05	0.05	0.05	0.06	0.04	0.05	0.05	0.05	0.08	0.06	0.06	0.04	0.05	0.05	0.06	0.06	0.06	0.06	0.05	0.04	0.03	0.09	0.06	0.07	0.06	0.08	0.03	0.03	0.27	0.34	0.48	0.48	0.03	0.05	0.04	0.06	0.08	0.06	0.02	0.05	0.05	0.09	0.05	0.05	0.05	0.05
ICGV 95377	0.05	0.42	0.07	0.07	0.07	0.06	0.07	0.04	0.07	0.07	0.07	0.07	0.05	0.08	0.06	0.07	0.07	0.07	0.07	0.08	0.07	0.04	0.05	0.05	0.07	0.07	0.09	0.07	0.07	0.05	0.05	0.28	0.34	0.48	0.48	0.05	0.04	0.06	0.05	0.06	0.07	0.04	0.06	0.06	0.08	0.06	0.07	0.07	0.06
ICGV 96466	0.06	0.42	0.06	0.07	0.06	0.05	0.08	0.02	0.06	0.07	0.05	0.06	0.05	0.06	0.05	0.07	0.06	0.08	0.08	0.06	0.08	0.03	0.06	0.03	0.08	0.06	0.09	0.08	0.06	0.03	0.04	0.28	0.34	0.47	0.48	0.04	0.03	0.06	0.07	0.07	0.08	0.03	0.07	0.07	0.08	0.07	0.07	0.05	0.07
ICGV 96468	0.05	0.42	0.05	0.05	0.05	0.04	0.07	0.03	0.05	0.05	0.04	0.07	0.06	0.05	0.03	0.05	0.05	0.07	0.07	0.05	0.07	0.04	0.05	0.02	0.09	0.05	0.07	0.07	0.07	0.02	0.02	0.27	0.34	0.48	0.48	0.02	0.05	0.04	0.07	0.08	0.07	0.01	0.05	0.05	0.1	0.05	0.05	0.04	0.05
ICGV 97182	0.04	0.42	0.04	0.04	0.04	0.05	0.04	0.06	0.05	0.03	0.05	0.07	0.06	0.06	0.04	0.04	0.04	0.04	0.04	0.06	0.04	0.06	0.04	0.04	0.07	0.06	0.05	0.04	0.08	0.04	0.04	0.27	0.34	0.48	0.49	0.04	0.06	0.04	0.05	0.06	0.04	0.04	0.03	0.03	0.07	0.04	0.04	0.05	0.04
ICGV 97183	0.03	0.42	0.05	0.05	0.05	0.05	0.05	0.05	0.06	0.05	0.05	0.08	0.05	0.06	0.04	0.05	0.05	0.05	0.05	0.06	0.05	0.06	0.03	0.04	0.08	0.06	0.07	0.05	0.08	0.04	0.04	0.27	0.34	0.48	0.49	0.04	0.06	0.04	0.06	0.07	0.05	0.04	0.05	0.04	0.09	0.04	0.05	0.05	0.04
ICGV 98294	0.05	0.42	0.05	0.05	0.05	0.05	0.06	0.05	0.05	0.04	0.05	0.07	0.06	0.06	0.04	0.05	0.05	0.06	0.06	0.06	0.06	0.05	0.05	0.03	0.08	0.05	0.06	0.06	0.08	0.03	0.04	0.27	0.34	0.48	0.49	0.03	0.05	0.05	0.07	0.07	0.06	0.03	0.04	0.05	0.09	0.05	0.05	0.05	0.05
ICGV 99001	0.08	0.42	0.08	0.08	0.08	0.07	0.08	0.1	0.06	0.07	0.07	0.07	0.1	0.06	0.06	0.08	0.08	0.08	0.08	0.06	0.08	0.1	0.08	0.09	0.09	0.06	0.07	0.08	0.08	0.09	0.08	0.29	0.34	0.47	0.48	0.08	0.1	0.08	0.09	0.1	0.08	0.08	0.07	0.08	0.11	0.08	0.08	0.06	0.08
[truncated: 248 more columns]
